# Supplementary material for: Quantitative Insights into the Contribution of Nematocysts to the Adaptive Success of Cnidarians Based on Proteomic Analysis
Source: Biology (Basel). 2022 Jan 7;11(1):91. doi: 10.3390/biology11010091 (PMC8773148; doi:10.3390/biology11010091)
Supplement: Supplementary file 1 [file biology-11-00091-s001.zip]

Archive with 8 entries (8 files):
- Dataset_S1.xlsx
- Dataset_S2.xlsx
- Dataset_S3.xlsx
- Dataset_S4.xlsx
- Dataset_S5.xlsx
- Dataset_S6.xlsx
- Dataset_S7.xlsx
- Supplementary_materials-1502701-revised-v3.pdf
