# Supplementary material for: Quantitative Insights into the Contribution of Nematocysts to the Adaptive Success of Cnidarians Based on Proteomic Analysis
Source: Biology (Basel). 2022 Jan 7;11(1):91. doi: 10.3390/biology11010091 (PMC8773148; doi:10.3390/biology11010091)
Supplement: Supplementary file 1 [file biology-11-00091-s001.zip › Dataset_S2.xlsx]

## Sheet: Sheet1
	Neurotoxins																							Pore-forming/Cytolysins				Enzymes
	K+ Neurotoxins								Na+ Neurotoxins										Other Neurotoxins									Phospholipases						Lysosomal lipases	Glycosidases	Asparticl proteases	Serine proteases								Cysteine proteases			Threonine proteases	Metalloproteinases
Species	Type I (ShK-like)	Type II (Kunitz)	Type III (BDS-like)	Type IV ( Kappa-stichotoxin-Shd1a)	Type V	Potassium channel toxin alpha-KTx 1.2 (ChTx-2, CSalpha/beta)	Long chain scorpion toxin (Potassium channel toxin TdiKIK)	Crotamine-myotoxin	Type I (Av2, Delta-AITX-Avd1c 1, Delta-actitoxin-Avd1c 1, Avt2)	Type II	ATXIII	LmNaTx1 CS ab sodium channel inhibitor	Hainantoxin-XVIII-5	U5-ctenitoxin-Co1a, Spider toxin Tx2	Novel anthozoan neurotoxin	Sea anemone structural class 9a	AETX III (U-actitoxin-Aer2b)	huwentoxin 1 (ICK-toxin theraphotoxin)	Conotoxin	Acrorhagin-1	Latrotoxin (Ankyrin repeat domains，Alpha-latrocrustotoxin-Lt1a, latroinsectotoxins synaptic vesicle neurotoxin)	SCRiP (Cnidaria small cysteine-rich protein)	Turripeptide-Like	Actinoporins	MAC-PF	CaTX/CrTX toxin family (jelly fish toxin, including CaTX, CrTX, CfTX, CqTX，CfusTX-1, TX1, TX2)	Aerolysin	Hemolysin (Ryncolin， Veficolin )	PLA1 (Phospholipase A1)	PLA2 (Phospholipase A2)	PLB (Phospholipase B, Lysophospholipase)	Phosphodiesterase (Phospholipase C/D)	Nucleotide pyrophosphatase/phosphodiesterase family	lysosomal acid lipase	Glycoside hydrolase	Aspartic protease	Peptidase S1 family (Serine protease, Notecarin, Prothrombin activator)	Peptidase S8/S53 (Serine protease)	Venom dipeptidyl peptidase 4 (Serine protease, S9)	Peptidase S10 family (Serine protease)	Peptidase S16 family (Lon protease)	Peptidase S33 family	Peptidase S49 family	Peptidase S54 family	Peptidase C1	Peptidase C14	Peptidase C47 family (staphopain)	Threonine (T) Peptidases T1A	Peptidase M1 (alanine aminopeptidase)
Anemonia viridis	1	5	3	0	0	0	0	0	1	0	0	0	0	0	0	0	0	0	0	0	0	0	0	0	1	0	0	0	0	0	0	0	1	0	4	0	0	0	0	0	0	0	0	0	0	0	0	0	0
Nematostella vectensis	0	0	0	0	0	0	0	0	0	1	0	0	0	0	0	0	0	0	0	0	0	0	0	0	0	0	0	0	0	0	0	0	0	0	0	0	0	0	0	0	0	0	0	0	0	0	0	0	0
Acropora digitifera	0	2	0	0	0	0	0	0	0	0	0	0	0	0	0	0	0	0	0	0	0	0	0	5	1	1	0	1	1	3	2	2	0	5	1	0	3	0	2	2	0	0	0	0	0	0	0	0	0
Tubastraea coccinea	0	0	0	0	0	0	0	0	0	0	0	0	0	0	0	0	0	1	2	0	1	0	0	0	0	0	0	0	0	1	0	1	0	0	1	0	1	0	0	0	0	0	0	0	0	0	0	0	0
Olindias sambaquensis	0	0	0	0	1	1	2	1	0	0	0	0	0	0	0	0	0	2	0	1	1	0	0	1	1	0	0	0	0	3	0	1	0	0	0	0	3	0	1	0	0	0	0	0	0	0	0	0	0
Hydra vulgaris (2012)	0	0	0	0	0	0	0	0	0	0	0	0	0	0	0	0	0	0	0	0	0	0	0	0	0	0	0	0	0	3	0	0	0	0	1	0	4	0	1	0	0	0	0	0	0	0	0	0	0
Hydra vulgaris (2014)	0	0	0	0	0	0	0	0	0	0	0	0	0	0	0	0	0	0	0	0	0	0	0	1	3	5	0	0	0	3	0	0	0	0	4	0	4	3	1	0	0	0	0	0	2	0	0	0	2
Ectopleura crocea	0	0	0	0	0	0	0	0	0	0	0	0	0	0	0	0	0	0	0	0	4	0	0	0	0	0	0	0	0	0	0	2	0	0	0	0	4	0	0	0	0	0	0	0	0	0	0	0	0
Tamoya haplonema	0	0	0	0	0	0	1	0	0	0	0	1	0	1	0	0	0	0	2	0	1	0	0	2	1	0	0	1	0	1	0	1	0	1	0	0	0	0	0	0	0	0	0	0	0	0	0	0	0
Chiropsalmus quadrumanus	0	0	0	0	0	0	0	0	0	0	0	1	1	0	0	0	0	0	1	0	1	0	0	1	0	1	0	0	0	0	0	0	0	0	0	0	0	0	0	0	0	0	0	0	0	0	0	0	0
Chironex fleckeri	0	0	0	0	0	0	0	0	0	0	0	0	0	0	0	0	0	0	0	0	0	0	1	0	0	13	0	0	0	0	0	0	0	0	0	0	2	0	1	0	0	0	0	0	0	0	0	0	0
Nemopilema nomurai (2017)	0	0	0	0	0	0	0	0	0	0	0	0	0	0	0	0	0	0	0	0	0	0	0	0	0	2	0	0	3	16	0	10	0	0	7	0	5	0	0	0	0	0	0	0	0	0	0	0	0
Nemopilema nomurai (2019)	0	0	0	0	0	2	0	0	0	0	0	0	0	0	0	0	1	0	1	0	2	0	0	0	1	2	0	1	0	2	1	1	0	0	2	0	2	0	0	0	0	0	0	0	0	0	0	3	1
Aurelia aurita	0	0	0	0	0	0	0	0	0	0	0	0	0	0	0	0	0	0	0	0	0	0	0	0	5	5	0	0	0	4	0	0	1	0	8	0	4	0	0	0	0	0	0	0	0	0	0	0	1
Chrysaora quinquecirrha	0	0	0	0	0	0	0	0	0	0	0	0	0	0	0	0	0	0	0	0	0	0	0	0	0	0	0	0	0	2	0	0	0	0	5	0	0	2	2	0	0	0	0	0	0	0	0	0	3
Chrysaora lactea	0	0	0	0	0	0	0	0	0	0	0	0	0	0	0	0	0	0	1	0	0	0	0	0	0	1	0	0	0	0	0	0	0	0	0	0	1	0	0	0	0	0	0	0	0	0	0	0	0
Chrysaora fuscescens	0	0	0	0	0	0	0	0	0	0	0	0	0	0	0	0	0	0	0	0	0	0	0	0	0	2	0	0	0	0	0	0	0	0	1	2	0	1	0	0	0	0	0	0	0	0	0	0	1
Cyanea nozakii (2016)	0	0	0	0	0	0	0	0	0	0	0	0	0	0	0	0	0	0	0	0	1	0	0	0	0	0	0	0	0	25	0	0	0	0	0	0	0	0	1	0	0	0	0	0	0	0	0	0	0
Cyanea nozakii (2017)	0	1	0	0	0	0	0	0	0	0	0	0	0	0	0	0	0	0	0	0	0	0	0	0	0	1	0	0	5	10	0	8	0	0	3	0	0	0	1	1	0	0	0	0	0	0	0	0	0
Cyanea capillata	0	0	0	0	0	2	1	0	0	0	0	0	1	0	0	0	0	0	1	0	2	0	0	0	0	0	0	0	0	6	0	2	0	0	0	0	1	0	0	1	0	0	0	0	0	0	0	0	0
Rhopilema esculentum	0	0	0	0	0	0	0	0	0	0	0	0	0	0	0	0	0	0	0	0	1	0	0	0	0	0	0	5	0	2	0	0	0	0	0	0	2	0	0	0	0	0	0	0	0	0	0	0	0
Sanderia malayensis	0	0	0	0	0	0	0	0	0	0	0	0	0	0	0	0	0	0	0	0	1	0	0	0	0	0	0	7	0	4	0	0	0	0	1	0	1	0	1	0	0	0	0	0	0	0	0	0	0
Ceratonova shasta	0	0	0	0	0	0	0	0	0	0	0	0	0	0	0	0	0	0	0	0	0	0	0	0	0	0	0	0	0	0	0	0	0	0	0	0	0	4	0	0	0	0	0	0	0	0	0	0	1
Myxobolus honghuensis	2	2	0	0	0	0	0	0	0	0	0	0	0	0	0	0	0	0	0	0	0	0	0	0	0	0	0	0	0	0	0	0	0	0	0	1	0	2	1	0	0	0	0	1	6	0	0	0	4
Myxobolus wulii	3	2	0	0	0	0	0	0	0	0	0	0	0	0	0	0	0	0	0	0	0	0	0	0	0	0	0	0	0	0	0	0	0	0	0	1	0	2	2	0	0	0	0	1	9	0	0	0	5
Thelohanellus kitauei	1	1	0	0	0	0	0	0	0	0	0	0	0	0	0	0	0	0	0	0	0	0	0	0	0	0	0	0	0	0	0	1	0	0	0	1	0	3	2	0	0	0	0	1	6	0	0	0	7
[truncated: 63 more columns]
