# Supplementary material for: Quantitative Insights into the Contribution of Nematocysts to the Adaptive Success of Cnidarians Based on Proteomic Analysis
Source: Biology (Basel). 2022 Jan 7;11(1):91. doi: 10.3390/biology11010091 (PMC8773148; doi:10.3390/biology11010091)
Supplement: Supplementary file 1 [file biology-11-00091-s001.zip › Dataset_S3.xlsx]

## Sheet: Sheet1
Taxon	Family	Order	Class	Phylum	Source	Protein number
Henneguya yanchengensis	Myxobolidae	Bivalvulida	Myxozoa	Cnidaria	This study	56181
Myxobolus ampullicapsulatus	Myxobolidae	Bivalvulida	Myxozoa	Cnidaria	This study	26418
Myxobolus cerebralis	Myxobolidae	Bivalvulida	Myxozoa	Cnidaria	NCBI	16772
Myxobolus honghuensis	Myxobolidae	Bivalvulida	Myxozoa	Cnidaria	This study	133460
Myxobolus pendula	Myxobolidae	Bivalvulida	Myxozoa	Cnidaria	SRR2472984,SRR2472987	18489
					,SRR2472989
Myxobolus xiantaoensis	Myxobolidae	Bivalvulida	Myxozoa	Cnidaria	This study	22042
Myxobolus turpisrotundus	Myxobolidae	Bivalvulida	Myxozoa	Cnidaria	This study	15670
Myxobolus wulii	Myxobolidae	Bivalvulida	Myxozoa	Cnidaria	This study	111132
Thelohanellus kitauei	Myxobolidae	Bivalvulida	Myxozoa	Cnidaria	This study	70483
Buddenbrockia plumatellae	Saccosporidae	Malacovalvulida	Myxozoa	Cnidaria	NCBI	637
Tetracapsuloides bryosalmonae	Saccosporidae	Malacovalvulida	Myxozoa	Cnidaria	NCBI	246
Enteromyxum leei	Myxidiidae	Bivalvulida	Myxozoa	Cnidaria	NCBI	40474
Kudoa iwatai	Kudoidae	Multivalvulida	Myxozoa	Cnidaria	NCBI	26648
Sphaeromyxa zaharoni	Sphaeromyxidae	Bivalvulida	Myxozoa	Cnidaria	NCBI	11877
Polypodium hydriforme	Polypodiidae	Polypodiida	Polypodiozoa	Cnidaria	NCBI	14297
Alatina alata	Alatinidae	Carybdeida	Cubozoa	Cnidaria	Zapata et al, 2015	32807
Carybdea xaymacana	Carybdeidae	Carybdeida	Cubozoa	Cnidaria	SRR3405427	3827
Chironex fleckeri	Chirodropidae	Carybdeida	Cubozoa	Cnidaria	SRP055535	20884
Tripedalia cystophora	Tripedaliidae	Carybdeida	Cubozoa	Cnidaria	SRR2103561-SRR2103566,	7351
					SRR2103559,SRR1182852
Abylopsis tetragona	Abylidae	Siphonophorae	Hydrozoa	Cnidaria	Zapata et al, 2015	42637
Agalma elegans	Agalmatidae	Siphonophorae	Hydrozoa	Cnidaria	Zapata et al, 2015	37868
Nanomia bijuga	Agalmatidae	Siphonophorae	Hydrozoa	Cnidaria	Zapata et al, 2015	36759
Craseoa lathetica	Prayidae	Siphonophorae	Hydrozoa	Cnidaria	Zapata et al, 2015	48239
Physalia physalis	Physaliidae	Siphonophorae	Hydrozoa	Cnidaria	Zapata et al, 2015	32118
Aegina citrea	Aeginidae	Narcomedusae	Hydrozoa	Cnidaria	Zapata et al, 2015	27465
Clytia hemisphaerica	Campanulariidae	Leptothecata	Hydrozoa	Cnidaria	SRR1118216	18297
Obelia longissima	Campanulariidae	Leptothecata	Hydrozoa	Cnidaria	Zapata et al, 2015	772
Craspedacusta sowerbyi	Olindiidae	Limnomedusae	Hydrozoa	Cnidaria	SRR923472	51959
Halitrephes valdiviae	Halicreatidae	Trachymedusae	Hydrozoa	Cnidaria	Zapata et al, 2015	4573
Liriope tetraphylla	Geryoniidae	Trachymedusae	Hydrozoa	Cnidaria	SRR3407335	44909
Candelabrum sp.	Candelabridae	Anthoathecata	Hydrozoa	Cnidaria	Zapata et al, 2015	2610
Ectopleura larynx	Tubulariidae	Anthoathecata	Hydrozoa	Cnidaria	Zapata et al, 2015	29382
Hydractinia polyclina	Hydractiniidae	Anthoathecata	Hydrozoa	Cnidaria	SRR923509	36567
Hydractinia symbiolongicarpus	Hydractiniidae	Anthoathecata	Hydrozoa	Cnidaria	Zapata et al, 2015	27435
Podocoryna carnea	Hydractiniidae	Anthoathecata	Hydrozoa	Cnidaria	Zapata et al, 2015	49061
Hydra oligactis	Hydridae	Anthoathecata	Hydrozoa	Cnidaria	SRR040466-SRR040469, NCBI	16737
Hydra viridissima	Hydridae	Anthoathecata	Hydrozoa	Cnidaria	SRR040470-SRR040473	8345
Hydra vulgaris	Hydridae	Anthoathecata	Hydrozoa	Cnidaria	GCF_000004095.1	20662
Millepora alcicornis	Milleporidae	Anthoathecata	Hydrozoa	Cnidaria	SRR4294206	73708
Turritopsis sp.	Oceaniidae	Anthoathecata	Hydrozoa	Cnidaria	NCBI	31525
Atolla vanhoeffeni	Atollidae	Coronatae	Scyphozoa	Cnidaria	Zapata et al, 2015	14597
Periphylla periphylla	Periphyllidae	Coronatae	Scyphozoa	Cnidaria	SRR1915828	22533
Aurelia aurita	Ulmaridae	Semaeostomeae	Scyphozoa	Cnidaria	Zapata et al, 2015, NCBI	49643
Pelagia noctiluca	Pelagiidae	Semaeostomeae	Scyphozoa	Cnidaria	SRR3407257	20636
Cassiopea xamachana	Cassiopeidae	Rhizostomeae	Scyphozoa	Cnidaria	ERR1991656	21875
Rhopilema esculentum	Rhizostomatidae	Rhizostomeae	Scyphozoa	Cnidaria	SRR3360955,SRR3360928,	32467
					SRR3360901
Stomolophus meleagris	Rhizostomatidae	Rhizostomeae	Scyphozoa	Cnidaria	SRR1168418	23716
Chrysaora fuscescens	Pelagiidae	Semaeostomeae	Scyphozoa	Cnidaria	SRR3180892	20642
Cyanea capillata	Cyaneidae	Semaeostomeae	Scyphozoa	Cnidaria	SRR1930118	25970
Cyanea nozakii	Cyaneidae	Semaeostomeae	Scyphozoa	Cnidaria	SRR2089748	22837
Calvadosia campanulata	Kishinouyeidae	Stauromedusae	Staurozoa	Cnidaria	SRR3407219	16791
Calvadosia cruxmelitensis	Kishinouyeidae	Stauromedusae	Staurozoa	Cnidaria	NCBI	29722
Craterolophus convolvulus	Craterolophidae	Stauromedusae	Staurozoa	Cnidaria	NCBI	23841
Haliclystus sanjuanensis	Haliclystidae	Stauromedusae	Staurozoa	Cnidaria	Zapata et al, 2015, NCBI	1673
Acropora digitifera	Acroporidae	Scleractinia	Anthozoa	Cnidaria	GCF_000222465.1	30166
Acropora hyacinthus	Acroporidae	Scleractinia	Anthozoa	Cnidaria	Reefgenomics	11589
Acropora millepora	Acroporidae	Scleractinia	Anthozoa	Cnidaria	Reefgenomics	28463
Acropora palmata	Acroporidae	Scleractinia	Anthozoa	Cnidaria	Reefgenomics	7522
Acropora tenuis	Acroporidae	Scleractinia	Anthozoa	Cnidaria	Reefgenomics	18419
Ctenactis echinata	Fungiidae	Scleractinia	Anthozoa	Cnidaria	SRR2566726	18174
Lobactis scutaria	Fungiidae	Scleractinia	Anthozoa	Cnidaria	Reefgenomics	28265
Favia lizardensis	Mussidae	Scleractinia	Anthozoa	Cnidaria	NCBI	19449
Favia sp.	Mussidae	Scleractinia	Anthozoa	Cnidaria	Reefgenomics	26627
Pseudodiploria strigosa	Mussidae	Scleractinia	Anthozoa	Cnidaria	Reefgenomics	24345
Montastraea cavernosa	Montastraeidae	Scleractinia	Anthozoa	Cnidaria	Reefgenomics	39938
Orbicella faveolata	Merulinidae	Scleractinia	Anthozoa	Cnidaria	GCF_002042975.1	28226
Platygyra carnosus	Merulinidae	Scleractinia	Anthozoa	Cnidaria	Reefgenomics	66449
Porites astreoides	Poritidae	Scleractinia	Anthozoa	Cnidaria	Reefgenomics	15755
Porites australiensis	Poritidae	Scleractinia	Anthozoa	Cnidaria	Reefgenomics	19567
Porites lobata	Poritidae	Scleractinia	Anthozoa	Cnidaria	Reefgenomics	21062
Seriatopora hystrix	Pocilloporidae	Scleractinia	Anthozoa	Cnidaria	Reefgenomics	27680
Pocillopora damicornis	Pocilloporidae	Scleractinia	Anthozoa	Cnidaria	Reefgenomics	20509
Seriatopora sp.	Pocilloporidae	Scleractinia	Anthozoa	Cnidaria	Reefgenomics	35409
Madracis auretenra	Pocilloporidae	Scleractinia	Anthozoa	Cnidaria	Reefgenomics	42119
Stylophora pistillata	Pocilloporidae	Scleractinia	Anthozoa	Cnidaria	NCBI	44914
Amplexidiscus fenestrafer	Discosomatidae	Corallimorpharia	Anthozoa	Cnidaria	Reefgenomics	21198
Corynactis australis	Corallimorphidae	Corallimorpharia	Anthozoa	Cnidaria	NCBI	29051
Discosoma sp.	Discosomatidae	Corallimorpharia	Anthozoa	Cnidaria	Reefgenomics	22842
Rhodactis indosinensis	Discosomatidae	Corallimorpharia	Anthozoa	Cnidaria	NCBI	23065
Ricordea yuma	Ricordeidae	Corallimorpharia	Anthozoa	Cnidaria	NCBI	22238
Anemonia sulcata	Actiniidae	Actiniaria	Anthozoa	Cnidaria	SRR1944488	76728
Anemonia viridis	Actiniidae	Actiniaria	Anthozoa	Cnidaria	SRR1573633	39363
Anthopleura elegantissima	Actiniidae	Actiniaria	Anthozoa	Cnidaria	NCBI	76956
Bolocera tuediae	Actiniidae	Actiniaria	Anthozoa	Cnidaria	SRR504347	14804
Edwardsiella lineata	Edwardsiidae	Actiniaria	Anthozoa	Cnidaria	Edwardsiellabase	24416
Exaiptasia pallida	Aiptasiidae	Actiniaria	Anthozoa	Cnidaria	Zapata et al, 2015	23782
Heteractis crispa	Stichodactylidae	Actiniaria	Anthozoa	Cnidaria	SRX976881	115237
Hormathia digitata	Hormathiidae	Actiniaria	Anthozoa	Cnidaria	SRR504348	16846
Megalactis griffithsi	Actinodendronidae	Actiniaria	Anthozoa	Cnidaria	SRX986660	158725
Metridium senile	Metridiidae	Actiniaria	Anthozoa	Cnidaria	NCBI	10365
Nematostella vectensis	Edwardsiidae	Actiniaria	Anthozoa	Cnidaria	GCF_000209225.1	23878
Antipathes caribbeana	Antipathidae	Antipatharia	Anthozoa	Cnidaria	SRR3407160	24377
Antipathes griggi	Antipathidae	Antipatharia	Anthozoa	Cnidaria	Zapata et al, 2015	5733
Plumapathes pennacea	Myriopathidae	Antipatharia	Anthozoa	Cnidaria	SRR3407161	30021
Astreopora sp.	Scleractinia	Acroporidae	Anthozoa	Cnidaria	Reefgenomics	23921
Cerianthid sp.	Cerianthidae	Ceriantharia	Anthozoa	Cnidaria	Zapata et al, 2015	5466
Cerianthus borealis	Cerianthidae	Ceriantharia	Anthozoa	Cnidaria	NCBI	13193
Palythoa variabilis	Sphenopidae	Zoantharia	Anthozoa	Cnidaria	NCBI	56427
Anthomastus sp.	Alcyoniidae	Alcyonacea	Anthozoa	Cnidaria	Zapata et al, 2015	4183
Corallium rubrum	Coralliidae	Alcyonacea	Anthozoa	Cnidaria	SRR1552943-SRR1552945,	51420
					SRR1553369
Eunicella cavolinii	Gorgoniidae	Alcyonacea	Anthozoa	Cnidaria	SRR1324943	23617
Eunicella verrucosa	Gorgoniidae	Alcyonacea	Anthozoa	Cnidaria	SRR1324944,SRR1324945	18783
Gorgonia ventalina	Gorgoniidae	Alcyonacea	Anthozoa	Cnidaria	Reefgenomics	31334
Keratoisidinae sp.	Isididae	Alcyonacea	Anthozoa	Cnidaria	Zapata et al, 2015	8096
Leptogorgia sarmentosa	Gorgoniidae	Alcyonacea	Anthozoa	Cnidaria	SRR1324967，SRR132498	18870
Nephthyigorgia sp.	Nidaliidae	Alcyonacea	Anthozoa	Cnidaria	Zapata et al, 2015	10960
Scleronephthya sp.	Nephtheidae	Alcyonacea	Anthozoa	Cnidaria	Zapata et al, 2015	5576
Pennatula rubra	Pennatulidae	Pennatulacea	Anthozoa	Cnidaria	SRR3405415	3928
Renilla reniformis	Renillidae	Pennatulacea	Anthozoa	Cnidaria	GCA_900177555.1	26845
Amphimedon queenslandica	Niphatidae	Haplosclerida	Demospongiae	Porifera	GCF_000090795.1	24115
Ciona intestinalis	Cionidae	Enterogona	Ascidiacea	Chordata	GCF_000224145.2	13523
Crassostrea gigas	Ostreidae	Ostreoida	Bivalvia	Mollusca	GCF_000297895.1	46748
Drosophila melanogaster	Drosophilidae	Diptera	Insecta	Arthropoda	GCF_000001215.4	13930
Helobdella robusta	Glossiphoniidae	Rhynchobdellida	Clitellata	Annelida	GCF_000326865.1	23426
Mnemiopsis leidyi	Bolinopsidae	Lobata	Tentaculata	Ctenophora	NCBI	16548
Strongylocentrotus purpuratus	Strongylocentrotidae	Echinoida	Echinoidea	Echinodermata	GCF_000002235.4	35786
Taeniopygia guttata	Estrildidae	Passeriformes	Aves	Chordata	GCF_000151805.1	19443
Trichoplax adhaerens	-	-	-	Placozoa	GCF_000150275.1	11520
