# Supplementary material for: Quantitative Insights into the Contribution of Nematocysts to the Adaptive Success of Cnidarians Based on Proteomic Analysis
Source: Biology (Basel). 2022 Jan 7;11(1):91. doi: 10.3390/biology11010091 (PMC8773148; doi:10.3390/biology11010091)
Supplement: Supplementary file 1 [file biology-11-00091-s001.zip › Dataset_S4.xlsx]

## Sheet: Sheet1
Identifier	dN	dS	dN/dS
OCG1027	1.1013	15.1867	0.07251
OCG1028	0.7186	122.791	0.00585
OCG1029	2.7755	41.6807	0.06659
OCG1032	3.6789	16.6405	0.22108
OCG1048	0.5084	22.21	0.02289
OCG1075	0.7944	28.2737	0.0281
OCG1100	2.4239	58.0203	0.04178
OCG1108	2.6183	50.4448	0.05191
OCG1110	2.5166	28.7552	0.08752
OCG1125	1.1254	11.1759	0.1007
OCG1141	0.7343	22.7047	0.03234
OCG1159	1.9195	23.5132	0.08163
OCG1160	1.6083	29.2681	0.05495
OCG1231	1.4684	26.5399	0.05533
OCG1247	0.7452	28.6184	0.02604
OCG1281	0.4138	6.4083	0.06457
OCG1306	1.1942	10.67	0.11192
OCG1355	0.9963	11.6838	0.08527
OCG1356	0.6464	15.0675	0.0429
OCG1366	1.1153	7.4219	0.15027
OCG1394	10.6482	50.7783	0.2097
OCG1402	0.0964	38.1588	0.00253
OCG1405	0.9077	29.015	0.03128
OCG1447	1.0182	13.1367	0.07751
OCG1467	1.5107	15.8924	0.09506
OCG146	11.9387	95.6658	0.1248
OCG1478	1.2597	14.1341	0.08913
OCG1493	0.4809	9.8747	0.0487
OCG1503	1.2149	27.5748	0.04406
OCG1532	1.1523	10.7862	0.10683
OCG1536	0.6483	13.6556	0.04748
OCG1549	0.7276	16.5593	0.04394
OCG1552	0.5613	9.9033	0.05668
OCG1558	0.4986	10.7342	0.04645
OCG1570	0.2551	30.6884	0.00831
OCG1577	1.6	16.6301	0.09621
OCG1593	0.9779	35.6186	0.02746
OCG1602	0.4656	13.3756	0.03481
OCG1611	0.7637	10.7261	0.0712
OCG1651	1.2414	12.8329	0.09673
OCG1686	3.8078	43.1856	0.08817
OCG1689	0.3844	7.4019	0.05193
OCG1693	1.0571	9.5485	0.11071
OCG1705	0.974	12.8954	0.07553
OCG1730	1.8401	13.5471	0.13583
OCG173	9.6048	92.5089	0.10383
OCG1743	0.3514	14.5358	0.02417
OCG1768	0.9578	13.3645	0.07167
OCG1773	1.5421	9.9177	0.15548
OCG1807	1.501	28.7579	0.05219
OCG1815	1.2896	68.5254	0.01882
OCG1816	1.1487	10.7958	0.1064
OCG1825	1.229	9.6526	0.12732
OCG182	10.4851	105.603	0.09929
OCG1831	0.7732	13.6272	0.05674
OCG1839	0.6967	20.9086	0.03332
OCG1842	0.5678	25.7212	0.02208
OCG1847	0.8142	9.4407	0.08624
OCG1855	0.5403	9.1213	0.05923
OCG1868	0.1867	77.5102	0.00241
OCG1898	1.2991	20.9183	0.0621
OCG1903	0.5262	21.6856	0.02426
OCG1904	0.1405	9.4949	0.0148
OCG1905	0.9258	37.1713	0.02491
OCG191	3.1738	241.986	0.01312
OCG1920	0.5836	9.0928	0.06419
OCG1930	0.7474	12.1294	0.06162
OCG1984	0.8361	8.9178	0.09375
OCG1997	0.373	12.7283	0.02931
OCG2001	0.9635	19.0242	0.05065
OCG2026	1.4014	87.6543	0.01599
OCG2031	0.6225	10.5697	0.0589
OCG2032	0.4553	11.6874	0.03896
OCG2037	11.4162	58.8697	0.19392
OCG2040	0.7062	9.3273	0.07571
OCG2068	2.5936	73.8584	0.03512
OCG2075	0.6935	11.012	0.06298
OCG209	4.656	131.589	0.03538
OCG210	2.2022	20.125	0.10942
OCG2127	0.5235	13.9858	0.03743
OCG2137	0.0419	6.3727	0.00658
OCG2148	0.4979	27.8539	0.01788
OCG2154	1.0864	23.3655	0.0465
OCG2161	0.0969	8.1338	0.01191
OCG2162	0.2476	7.5692	0.03271
OCG2168	0.788	5.4989	0.14331
OCG2176	0.8987	18.6249	0.04825
OCG2180	0.6967	8.4746	0.08221
OCG2193	0.2996	18.9981	0.01577
OCG2212	0.5011	9.8839	0.0507
OCG2213	1.3692	12.4352	0.11011
OCG2220	1.1178	32.1477	0.03477
OCG2250	0.584	21.036	0.02776
OCG2252	0.8525	8.702	0.09797
OCG2262	2.6391	41.1933	0.06407
OCG2266	0.4731	88.4579	0.00535
OCG2271	1.387	40.011	0.03467
OCG2273	0.9259	9.5411	0.09705
OCG2287	0.7777	10.8689	0.07155
OCG2292	0.7977	13.522	0.05899
OCG2294	1.1059	17.6774	0.06256
OCG2297	0.7903	11.432	0.06913
OCG2299	1.3928	31.9007	0.04366
OCG2303	3.0868	77.6537	0.03975
OCG2307	0.4723	20.0114	0.0236
OCG2313	0.1696	12.1708	0.01394
OCG2335	0.6079	11.1652	0.05445
OCG2339	0.2598	12.6814	0.02049
OCG2341	0.5795	13.7732	0.04207
OCG2347	1.106	10.8217	0.1022
OCG2357	0.6842	10.4916	0.06521
OCG235	4.5187	29.0021	0.15581
OCG2375	0.5989	12.7717	0.0469
OCG2385	0.7229	17.5898	0.0411
OCG2393	0.1412	23.5833	0.00599
OCG2400	0.7122	13.9403	0.05109
OCG2403	0.5158	18.1987	0.02834
OCG2406	1.2073	14.6071	0.08265
OCG2410	1.1653	22.2481	0.05238
OCG2411	0.3551	15.0925	0.02353
OCG2412	0.165	17.4597	0.00945
OCG2424	0.9123	10.2165	0.0893
OCG2425	0.4306	7.9206	0.05437
OCG2426	0.6175	20.6758	0.02986
OCG2463	1.1157	16.1891	0.06892
OCG2501	0.4754	8.0027	0.0594
OCG2504	0.9512	22.2878	0.04268
OCG2513	0.9645	14.2228	0.06782
OCG2525	1.2227	18.8468	0.06488
OCG2544	1.5328	12.5657	0.12198
OCG2545	0.3539	9.0701	0.03902
OCG2550	0.7675	13.2545	0.0579
OCG2551	0.7174	13.9543	0.05141
OCG2559	0.4517	12.0536	0.03747
OCG2596	0.528	5.3177	0.09929
OCG2604	0.9649	10.1108	0.09543
OCG2623	0.246	15.8519	0.01552
OCG2645	0.8825	10.8652	0.08122
OCG2650	0.3577	10.0613	0.03555
OCG2684	0.5457	8.4727	0.06441
OCG2706	0.3826	11.9045	0.03214
OCG272	3.8263	107.511	0.03559
OCG2734	0.7074	7.4829	0.09453
OCG2756	0.6812	12.9529	0.05259
OCG2761	0.996	21.2606	0.04685
OCG2762	0.3869	12.6006	0.03071
OCG2764	1.377	10.0842	0.13655
OCG2766	0.6673	13.8659	0.04813
OCG2797	0.5365	9.4449	0.0568
OCG2802	0.649	11.429	0.05679
OCG2807	1.9599	63.3727	0.03093
OCG2810	0.3594	10.323	0.03481
OCG2820	0.7124	8.2584	0.08626
OCG2821	0.8429	9.4106	0.08957
OCG2824	1.0243	133.571	0.00767
OCG2825	1.0702	11.4263	0.09366
OCG2827	0.2577	15.4609	0.01667
OCG2828	0.8664	14.2208	0.06092
OCG2834	0.6339	11.5088	0.05508
OCG2835	0.1113	8.113	0.01372
OCG2840	0.6102	9.3191	0.06548
OCG2845	0.1748	20.5469	0.00851
OCG2870	0.7782	111.055	0.00701
OCG289	4.2531	45.7596	0.09294
OCG2907	0.9959	12.2916	0.08102
OCG2908	1.119	18.1073	0.0618
OCG2912	0.5761	9.9986	0.05762
OCG2915	0.4238	21.1486	0.02004
OCG2918	0.6272	18.8665	0.03324
OCG2937	0.5531	15.2495	0.03627
OCG2939	0.4543	11.8832	0.03823
OCG2948	0.6933	11.321	0.06124
OCG2958	0.6408	53.7759	0.01192
OCG2973	0.4968	12.4026	0.04005
OCG2974	0.89	11.4944	0.07743
OCG2980	0.7696	7.8961	0.09746
OCG2987	0.1549	12.0923	0.01281
OCG2988	0.3456	8.642	0.04
OCG2998	0.7538	9.0673	0.08313
OCG3032	0.5974	9.9158	0.06025
OCG3034	0.511	12.0776	0.04231
OCG3036	0.3871	14.2155	0.02723
OCG3037	0.8061	145.59	0.00554
OCG3039	0.4076	11.1838	0.03645
OCG3045	3.5341	72.9767	0.04843
OCG3066	0.8664	12.6395	0.06854
OCG3069	0.6451	18.6975	0.0345
OCG3074	1.6657	46.2855	0.03599
OCG3076	0.4485	13.9964	0.03204
OCG3079	1.407	180.949	0.00778
OCG307	2.9628	83.8208	0.03535
OCG3087	1.5704	151.021	0.0104
OCG3088	0.3941	6.4282	0.0613
OCG3090	0.0173	9.0677	0.00191
OCG3091	0.363	6.9987	0.05186
OCG3096	0.2619	8.2993	0.03156
OCG3108	0.3547	6.8504	0.05178
OCG3117	0.9109	11.4648	0.07945
OCG3119	0.2106	17.7347	0.01187
OCG3130	0.46	9.754	0.04716
OCG3131	0.3655	7.5026	0.04871
OCG3135	1.4418	145.403	0.00992
OCG3136	1.7628	126.221	0.01397
OCG3141	0.3557	9.5048	0.03742
OCG3148	2.6793	32.0977	0.08347
OCG331	5.3526	105.116	0.05092
OCG3380	0.6168	9.0364	0.06825
OCG341	2.8943	81.8052	0.03538
OCG3477	0.3603	15.7501	0.02288
OCG368	2.7567	117.488	0.02346
OCG393	1.4811	20.5912	0.07193
OCG3953	0.3781	8.5958	0.04398
OCG3958	0.622	9.8798	0.06296
OCG3959	0.2078	18.7478	0.01108
OCG3962	0.2325	5.6973	0.0408
OCG3964	0.5575	13.1131	0.04251
OCG3967	0.3372	8.9945	0.03749
OCG3974	0.9962	22.806	0.04368
OCG3977	0.4848	14.8021	0.03275
OCG3978	0.6241	15.5077	0.04025
OCG3979	0.4808	10.7396	0.04477
OCG3981	0.1691	12.2095	0.01385
OCG3985	0.6397	12.6498	0.05057
OCG3989	0.5711	6.1187	0.09334
OCG3991	0.9091	11.3509	0.08009
OCG3994	0.0946	7.3478	0.01287
OCG4002	0.2124	7.3366	0.02895
OCG4004	1.022	16.4926	0.06197
OCG4010	0.26	8.6063	0.03021
OCG4011	0.5896	17.0882	0.03451
OCG4023	0.7346	13.9746	0.05257
OCG4034	0.7991	16.2926	0.04905
OCG4035	1.2244	30.6818	0.03991
OCG4041	0.5708	19.8645	0.02873
OCG4045	0.5371	10.8852	0.04935
OCG4052	0.2696	35.3473	0.00763
OCG4056	0.8823	13.2369	0.06665
OCG4062	0.184	6.8943	0.02668
OCG4063	0.6155	7.8367	0.07854
OCG4074	1.0263	24.6136	0.0417
OCG4077	0.4121	8.3474	0.04937
OCG4084	0.7743	13.359	0.05796
OCG4088	0.3282	20.6867	0.01586
OCG4097	0.7197	14.3595	0.05012
OCG4098	0.1791	9.8716	0.01815
OCG4104	0.5185	8.0921	0.06408
OCG4118	0.3855	10.6919	0.03605
OCG4120	1.4238	8.6866	0.16391
OCG4122	0.1573	16.64	0.00945
OCG4125	0.5225	11.2044	0.04663
OCG4128	0.8562	11.5703	0.074
OCG4134	0.4689	28.8786	0.01624
OCG4140	0.5019	19.0406	0.02636
OCG4146	0.1579	7.1149	0.02219
OCG4147	0.2291	8.6526	0.02647
OCG4149	0.4005	11.269	0.03554
OCG4151	0.5471	9.566	0.05719
OCG4156	0.7415	14.9633	0.04956
OCG4157	0.3255	6.5406	0.04977
OCG4158	0.343	16.4354	0.02087
OCG4162	0.4414	25.6388	0.01721
OCG4167	0.4177	14.2213	0.02937
OCG4171	0.5406	17.4517	0.03097
OCG4172	1.0119	28.7198	0.03523
OCG4173	0.6348	8.839	0.07182
OCG4181	0.5132	18.5466	0.02767
OCG4183	0.4688	6.7579	0.06938
OCG4186	0.8266	13.6436	0.06058
OCG4188	0.466	13.7988	0.03377
OCG4194	0.3925	9.81	0.04001
OCG4197	0.2987	7.3819	0.04046
OCG4202	0.2975	21.5067	0.01383
OCG4208	0.1714	9.6253	0.01781
OCG4215	0.844	15.7623	0.05354
OCG4217	0.745	14.6129	0.05098
OCG4218	3.5219	212.728	0.01656
OCG4228	0.4129	19.2605	0.02144
OCG4235	0.269	8.882	0.03029
OCG4237	1.0469	119.896	0.00873
OCG4239	0.5888	13.2433	0.04446
OCG4251	0.5441	18.0013	0.03023
OCG4252	0.2529	14.8031	0.01709
OCG4254	0.6287	13.281	0.04734
OCG4256	0.8666	13.5548	0.06394
OCG4267	0.4052	12.5168	0.03237
OCG4275	0.1453	8.9213	0.01629
OCG4290	0.5617	13.4074	0.04189
OCG4293	0.6823	17.5124	0.03896
OCG4298	0.5863	7.0376	0.08332
OCG4309	0.5408	37.4148	0.01445
OCG4311	0.351	6.3766	0.05504
OCG4313	0.332	18.3872	0.01806
OCG4318	0.5719	16.4012	0.03487
OCG4319	0.1602	11.2957	0.01418
OCG4327	0.2945	8.4871	0.0347
OCG4330	0.6745	12.8889	0.05233
OCG4336	0.691	15.9483	0.04333
OCG4337	0.7163	13.9472	0.05136
OCG4339	0.4916	11.7139	0.04197
OCG4342	0.6259	17.668	0.03543
OCG4348	0.2357	13.4393	0.01754
OCG4354	0.7493	11.1044	0.06747
OCG435	2.7285	73.0038	0.03738
OCG4366	0.4984	7.1741	0.06948
OCG4372	0.6556	32.9832	0.01988
OCG4376	0.8736	16.6813	0.05237
OCG4384	1.1408	15.0444	0.07583
OCG4391	0.4868	13.7724	0.03534
OCG4393	0.2812	12.9135	0.02177
OCG4400	0.4191	6.0131	0.0697
OCG4404	0.2403	12.3099	0.01952
OCG4406	0.7819	12.9532	0.06036
OCG4407	0.3019	31.0144	0.00973
OCG4408	0.3456	10.6329	0.0325
OCG4412	0.7525	9.8862	0.07612
OCG4414	0.5036	19.574	0.02573
OCG4415	0.7271	10.7067	0.06791
OCG4424	0.094	11.0973	0.00847
OCG4428	0.2357	16.5559	0.01424
OCG4430	0.481	12.3067	0.03908
OCG4436	0.4044	16.126	0.02508
OCG4438	0.4554	20.9496	0.02174
OCG4446	1.198	14.0798	0.08508
OCG4450	0.9855	13.9045	0.07088
OCG4454	0.2636	12.9602	0.02034
OCG4461	0.3446	7.848	0.04391
OCG4465	0.5532	25.2514	0.02191
OCG4469	0.5187	12.1636	0.04264
OCG4472	0.5221	21.5853	0.02419
OCG4482	0.6563	11.5105	0.05702
OCG4488	0.2953	11.6614	0.02532
OCG4489	0.2621	6.2289	0.04207
OCG4492	0.5163	37.7858	0.01366
OCG4493	0.4816	10.7063	0.04498
OCG4495	0.4015	23.892	0.0168
OCG4497	0.4399	10.4	0.04229
OCG4507	0.7393	29.7294	0.02487
OCG4515	0.3393	20.3901	0.01664
OCG4516	0.771	12.7042	0.06069
OCG4519	0.2227	6.3226	0.03522
OCG4521	0.5592	28.66	0.01951
OCG4524	0.7396	10.7927	0.06853
OCG4527	0.1871	70.5531	0.00265
OCG4531	1.0168	25.3041	0.04018
OCG4535	0.872	23.6916	0.03681
OCG4546	0.3785	12.0129	0.03151
OCG4551	0.7367	18.9377	0.0389
OCG4552	0.3455	13.6124	0.02538
OCG4560	0.5709	10.7827	0.05294
OCG4565	0.3675	7.7676	0.04731
OCG4568	0.3174	22.4318	0.01415
OCG4570	0.4068	7.8317	0.05195
OCG4572	0.4261	8.3145	0.05125
OCG4573	0.657	11.491	0.05717
OCG4577	1.145	15.4363	0.07417
OCG4587	0.2422	15.3186	0.01581
OCG4592	0.8764	18.9209	0.04632
OCG4595	0.573	16.076	0.03564
OCG4597	0.4843	11.1856	0.04329
OCG4599	0.3365	7.3688	0.04566
OCG4607	1.9804	44.0741	0.04493
OCG4611	0.2496	6.322	0.03948
OCG4615	0.2102	8.5234	0.02466
OCG4616	1.3675	16.1079	0.0849
OCG4618	0.3775	16.0914	0.02346
OCG4624	0.281	10.2289	0.02748
OCG4625	0.146	9.9302	0.01471
OCG4627	0.2661	9.5706	0.0278
OCG462	1.0917	61.5253	0.01774
OCG4631	0.7163	6.859	0.10443
OCG4637	0.3773	8.6887	0.04343
OCG4639	0.3112	7.795	0.03993
OCG4715	1.3269	25.0357	0.053
OCG472	3.2858	59.3172	0.05539
OCG590	1.4453	21.3067	0.06783
OCG602	0.7315	14.4177	0.05074
OCG628	0.8815	11.3179	0.07788
OCG637	2.384	55.3331	0.04308
OCG651	1.1929	11.2038	0.10647
OCG700	2.5652	105.827	0.02424
OCG739	1.3186	14.1402	0.09325
OCG745	2.0106	40.0777	0.05017
OCG751	1.0346	51.1892	0.02021
OCG775	0.8105	37.4248	0.02166
OCG776	0.8086	12.9624	0.06238
OCG777	1.2868	25.6402	0.05019
OCG778	1.8685	37.7299	0.04952
OCG779	0.9472	21.3447	0.04438
OCG780	2.5392	26.2276	0.09681
OCG789	2.318	26.6964	0.08683
OCG798	1.8149	37.4356	0.04848
OCG804	2.4708	96.9088	0.0255
OCG809	0.8411	9.2768	0.09066
OCG845	1.9711	27.7509	0.07103
OCG849	2.6475	88.711	0.02984
OCG879	2.1447	56.2343	0.03814
OCG907	1.255	26.897	0.04666
OCG910	1.4897	19.3325	0.07706
OCG922	0.8701	8.605	0.10112
OCG948	1.2715	22.9845	0.05532
OCG952	2.4244	24.2478	0.09998
OCG953	1.6324	36.252	0.04503
OCG957	1.8651	121.665	0.01533
OCG967	1.3967	50.8922	0.02744
OCG975	1.4309	24.2306	0.05905
OCG995	1.3745	18.1964	0.07554
OCG997	1.1136	15.586	0.07145
OCG998	2.1256	100.326	0.02119
OCG999	0.4434	22.5171	0.01969
OCG1022	2.0045	13.8511	0.14471
OCG1057	2.5276	64.3678	0.03927
OCG1082	0.2768	131.226	0.00211
OCG1104	10.7433	82.2727	0.13058
OCG1109	0.9983	9.7433	0.10246
OCG1135	1.7353	123.713	0.01403
OCG1163	1.3153	51.6435	0.02547
OCG1171	1.2637	9.1627	0.13791
OCG1194	1.013	11.7048	0.08655
OCG1226	2.3464	29.8439	0.07862
OCG1233	1.5563	13.9165	0.11183
OCG1235	1.5809	24.7313	0.06392
OCG1240	4.3386	57.988	0.07482
OCG1241	2.0374	21.1508	0.09633
OCG1242	0.9199	40.2531	0.02285
OCG1245	1.085	9.4313	0.11504
OCG1265	2.8621	22.0695	0.12968
OCG1268	1.1088	8.2881	0.13378
OCG1288	1.0289	9.1666	0.11224
OCG1321	0.4752	5.1945	0.09148
OCG136	3.2843	20.2398	0.16227
OCG1385	2.6505	20.1518	0.13153
OCG1393	1.7972	29.4434	0.06104
OCG1396	2.2583	39.8643	0.05665
OCG1397	0.5612	19.5087	0.02877
OCG1404	0.9171	29.2851	0.03132
OCG1406	0.1246	15.2373	0.00818
OCG1408	1.1059	18.7267	0.05905
OCG1409	1.0489	11.8467	0.08854
OCG140	10.4687	149.775	0.0699
OCG1461	3.5746	41.3095	0.08653
OCG1462	1.9933	15.7057	0.12691
OCG1488	2.1355	16.278	0.13119
OCG1501	1.6591	12.9842	0.12778
OCG1509	2.35	34.0698	0.06898
OCG1510	1.1462	11.7872	0.09724
OCG1516	0.9866	13.3584	0.07385
OCG1519	10.1965	91.9448	0.1109
OCG1523	1.203	9.3934	0.12806
OCG1533	1.4541	21.7418	0.06688
OCG1538	0.8441	9.2121	0.09163
OCG1574	0.8975	16.0019	0.05609
OCG1576	2.9935	93.8411	0.0319
OCG1589	1.2288	44.3734	0.02769
OCG1590	1.4418	21.8407	0.06602
OCG1591	1.8818	27.2865	0.06896
OCG1594	1.4276	15.2274	0.09375
OCG1595	1.4849	32.0526	0.04633
OCG1600	1.4155	13.6918	0.10339
OCG1603	0.6136	3.1277	0.19619
OCG1604	0.5376	151.427	0.00355
OCG1605	1.9966	22.2982	0.08954
OCG1606	0.8933	7.9111	0.11292
OCG1607	0.7496	5.9146	0.12674
OCG1614	0.7627	9.4061	0.08108
OCG1615	0.5119	13.1953	0.03879
OCG1644	1.3542	13.1403	0.10306
OCG1656	1.3971	16.8051	0.08313
OCG1666	1.7849	16.1299	0.11066
OCG1668	0.8397	13.1717	0.06375
OCG1692	0.9429	14.9483	0.06308
OCG1694	1.7135	17.2827	0.09915
OCG1701	1.5144	42.9561	0.03525
OCG1706	1.6534	17.5548	0.09418
OCG1710	1.1125	13.4646	0.08262
OCG1714	1.7341	11.4093	0.15199
OCG1716	0.9892	8.7414	0.11317
OCG1719	2.2225	9.2633	0.23993
OCG1725	1.7883	15.4392	0.11583
OCG1744	0.4942	8.5905	0.05753
OCG1757	0.8798	10.9739	0.08018
OCG1760	0.4681	11.3459	0.04126
OCG1761	7.18	82.823	0.08669
OCG1770	1.226	12.3403	0.09935
OCG1771	1.5272	16.4731	0.09271
OCG1775	1.0283	12.0004	0.08569
OCG1796	1.3616	9.0611	0.15027
OCG1799	1.8147	20.0782	0.09038
OCG1819	0.5227	33.1246	0.01578
OCG1821	1.013	15.6103	0.06489
OCG1837	0.1699	7.8622	0.0216
OCG1846	1.1043	11.25	0.09816
OCG1848	0.5905	13.3651	0.04418
OCG1850	0.2707	31.5519	0.00858
OCG1869	0.743	16.8118	0.04419
OCG1872	1.2367	15.3221	0.08071
OCG1884	3.4699	63.908	0.05429
OCG1895	1.6783	27.9895	0.05996
OCG1897	2.1876	19.4343	0.11256
OCG1902	1.9581	24.2559	0.08072
OCG1906	1.9816	18.026	0.10993
OCG1917	0.7201	18.5502	0.03882
OCG1918	0.568	21.0715	0.02696
OCG1921	1.0157	12.528	0.08107
OCG1922	0.877	9.6386	0.09099
OCG1923	0.6834	10.4444	0.06543
OCG1924	1.0039	12.9133	0.07775
OCG1925	0.7507	14.986	0.05009
OCG1926	0.4927	17.4109	0.0283
OCG1928	0.2714	19.0532	0.01424
OCG1929	1.3669	16.3276	0.08372
OCG1931	0.7223	8.3464	0.08654
OCG1933	0.841	8.9009	0.09449
OCG1935	1.0403	9.2074	0.11299
OCG1938	1.516	14.521	0.1044
OCG1939	1.4684	22.2003	0.06614
OCG1949	1.3031	16.4127	0.0794
OCG1961	2.354	154.915	0.0152
OCG1966	0.7606	17.025	0.04467
OCG1974	0.8441	21.6161	0.03905
OCG2011	0.6662	8.7932	0.07577
OCG2016	1.2612	15.0808	0.08363
OCG2019	1.2861	12.2613	0.10489
OCG2027	1.0749	63.14	0.01702
OCG2059	0.7159	29.1137	0.02459
OCG2090	1.1558	11.0942	0.10418
OCG2095	0.626	7.5092	0.08337
OCG2099	0.3496	15.4022	0.0227
OCG2115	0.8655	14.9276	0.05798
OCG2141	0.3278	12.2058	0.02685
OCG2149	3.3008	50.9722	0.06476
OCG2151	1.1643	56.5099	0.0206
OCG2159	1.14	13.8702	0.08219
OCG2179	1.3818	12.043	0.11474
OCG2181	1.2334	106.743	0.01155
OCG2187	0.9628	12.5753	0.07656
OCG2191	0.9701	16.2951	0.05953
OCG2197	1.2326	11.6312	0.10597
OCG2201	0.5333	11.3083	0.04716
OCG2203	0.665	18.5818	0.03579
OCG2207	0.2821	12.8239	0.022
OCG2209	0.9436	9.9412	0.09492
OCG2230	3.1569	55.2998	0.05709
OCG2234	0.295	25.2726	0.01167
OCG2237	5.4703	64.3333	0.08503
OCG2239	0.8303	9.9272	0.08364
OCG2240	1.2921	14.3305	0.09017
OCG2241	1.5409	143.532	0.01074
OCG2245	0.8403	92.5851	0.00908
OCG2247	3.8455	240.334	0.016
OCG2253	3.8514	115.179	0.03344
OCG2258	1.316	10.9205	0.12051
OCG2260	0.7953	9.2288	0.08618
OCG2264	1.2531	10.7223	0.11687
OCG2267	0.3906	14.9386	0.02615
OCG2290	0.279	11.7483	0.02374
OCG2291	0.9223	131.369	0.00702
OCG2293	0	0	#NAME?
OCG2295	1.9733	17.6317	0.11192
OCG2298	0.6191	12.3252	0.05023
OCG2300	2.8246	17.1589	0.16462
OCG2301	1.3049	12.5917	0.10363
OCG2304	0.584	13.8899	0.04205
OCG2305	4.6169	84.8538	0.05441
OCG2308	1.5672	38.7548	0.04044
OCG2309	0.4718	13.6141	0.03466
OCG2314	1.4121	60.1927	0.02346
OCG2315	0.5476	14.3694	0.03811
OCG2316	1.1278	15.878	0.07103
OCG2317	1.2276	17.3309	0.07083
OCG2318	1.2303	14.4438	0.08518
OCG2323	1.7208	18.2017	0.09454
OCG2324	0.896	17.4026	0.05148
OCG2326	0.7997	34.6194	0.0231
OCG2336	0.3241	9.4854	0.03417
OCG2342	0.6347	11.0412	0.05749
OCG2346	0.9283	12.5004	0.07426
OCG2349	0.9607	14.716	0.06528
OCG2350	0.3365	20.4719	0.01644
OCG2351	1.4586	20.4481	0.07133
OCG2352	0.3757	16.0108	0.02347
OCG2354	0.4203	11.9346	0.03521
OCG2358	0.3972	15.012	0.02646
OCG2359	0.6892	20.4595	0.03369
OCG2361	0.6933	11.2571	0.06158
OCG2370	0.5335	12.0026	0.04445
OCG2374	0.918	10.561	0.08692
OCG2376	1.287	13.7735	0.09344
OCG2379	0.4511	34.1895	0.0132
OCG2380	0.6339	13.2066	0.048
OCG2381	0.8422	16.7841	0.05018
OCG2383	0.334	48.4479	0.00689
OCG2386	0.6392	17.7202	0.03607
OCG2387	0.5908	9.7566	0.06056
OCG2388	1.2932	13.4391	0.09622
OCG2391	0.4382	18.7929	0.02332
OCG2395	0.2939	9.3635	0.03139
OCG2397	0.87	12.8307	0.0678
OCG2398	1.0291	13.7619	0.07478
OCG2401	2.395	37.165	0.06444
OCG2407	0.6121	28.8517	0.02121
OCG2409	0.4112	12.4613	0.03299
OCG2449	0.7406	30.3253	0.02442
OCG2455	1.4882	12.8926	0.11543
OCG2456	0.432	12.9238	0.03342
OCG2465	0.3136	11.5432	0.02717
OCG2473	0.9259	11.9114	0.07773
OCG2475	1.3065	8.7308	0.14965
OCG2482	0.9508	10.8804	0.08738
OCG2487	0.4579	9.5854	0.04777
OCG2496	0.9181	13.018	0.07052
OCG2499	0.701	24.7952	0.02827
OCG2521	1.3101	21.6273	0.06058
OCG2528	0.1385	7.722	0.01794
OCG2529	0.896	13.5661	0.06605
OCG2535	0.6017	20.7017	0.02907
OCG2546	1.0863	12.5546	0.08653
OCG2560	0.1418	9.7276	0.01458
OCG2563	0.4248	12.2752	0.03461
OCG2591	0.6269	19.4664	0.03221
OCG2599	0.1839	16.7362	0.01099
OCG2606	0.8325	13.2023	0.06306
OCG2628	1.5266	9.2475	0.16509
OCG2635	2.3063	17.4587	0.1321
OCG2640	0.934	8.8427	0.10563
OCG2659	0.4839	15.7024	0.03081
OCG2674	0.7901	13.5606	0.05827
OCG2676	0.6784	14.9712	0.04531
OCG2701	1.4627	26.9363	0.0543
OCG2702	0.7404	11.266	0.06572
OCG2720	1.6224	271.15	0.00598
OCG2726	1.0752	14.9118	0.0721
OCG2730	0.81	13.0843	0.0619
OCG2742	0.5611	12.4921	0.04492
OCG2747	1.0331	28.4648	0.0363
OCG2751	0.5892	15.8516	0.03717
OCG2754	0.3538	29.1762	0.01212
OCG2758	1.1068	20.8299	0.05313
OCG2759	0.6396	24.401	0.02621
OCG2775	1.299	12.3039	0.10558
OCG2776	0.6447	27.2489	0.02366
OCG2791	0.5953	8.6472	0.06884
OCG2798	0.7556	12.2439	0.06171
OCG2800	1.2851	11.0812	0.11597
OCG2804	0.7678	7.3681	0.1042
OCG2805	0.594	8.9985	0.06602
OCG2806	0.7695	8.4732	0.09082
OCG2818	1.0001	20.5487	0.04867
OCG2819	0.6661	10.3303	0.06448
OCG2830	0.6266	24.1541	0.02594
OCG2833	0.2272	12.744	0.01783
OCG2837	0.4016	20.418	0.01967
OCG2839	0.731	25.1514	0.02906
OCG2841	0.647	12.719	0.05087
OCG2842	0.462	18.5696	0.02488
OCG2850	0.74	20.4123	0.03626
OCG2853	1.0003	14.6443	0.06831
OCG2854	0.8486	13.3677	0.06348
OCG2855	0.7632	73.6578	0.01036
OCG2857	0.8379	10.5329	0.07955
OCG2877	1.1975	14.581	0.08212
OCG2878	0.6421	13.7572	0.04668
OCG2880	1.219	8.5822	0.14204
OCG2883	0.5454	13.1089	0.04161
OCG2885	0.6427	24.6957	0.02603
OCG2891	1.9198	13.4959	0.14225
OCG2893	0.9548	11.2919	0.08456
OCG2903	0.5339	20.7429	0.02574
OCG2909	0.6527	9.8147	0.06651
OCG2910	1.854	20.2886	0.09138
OCG2911	0.9176	11.4308	0.08028
OCG2914	0.3774	9.5906	0.03935
OCG2916	0.8051	116.247	0.00693
OCG2920	1.0041	8.2226	0.12212
OCG2924	0.7353	10.0646	0.07305
OCG2928	1.09	16.9461	0.06432
OCG2933	0.3599	8.1139	0.04435
OCG2935	0.8209	13.0373	0.06297
OCG2936	0.4631	19.5809	0.02365
OCG2938	1.0248	29.3492	0.03492
OCG2940	0.8349	24.6239	0.03391
OCG2941	0.2607	8.9057	0.02927
OCG2946	0.5671	7.3204	0.07747
OCG2947	0.7352	8.3147	0.08842
OCG2949	0.2687	9.1805	0.02927
OCG2952	0.5062	10.5623	0.04792
OCG2956	0.7024	10.1412	0.06927
OCG2960	0.6708	13.3974	0.05007
OCG2969	0.5252	10.3287	0.05084
OCG2970	0.8165	13.3154	0.06132
OCG2971	0.5114	7.9808	0.06408
OCG2977	0.6706	14.8458	0.04517
OCG2978	0.6356	11.7579	0.05406
OCG2979	1.2356	9.9143	0.12462
OCG2981	0.4075	9.2	0.04429
OCG2984	0.9233	12.1254	0.07614
OCG2985	0.9101	14.0797	0.06464
OCG2991	1.1323	15.6682	0.07227
OCG2996	0.7729	9.9858	0.0774
OCG2997	1.0209	26.1633	0.03902
OCG2999	1.5819	11.7254	0.13491
OCG3001	0.622	17.2993	0.03596
OCG3002	0.4663	13.8837	0.03359
OCG3003	0.3553	7.8702	0.04514
OCG3006	0.6234	14.7817	0.04217
OCG3007	0.6095	14.4156	0.04228
OCG3010	0.9318	7.889	0.11812
OCG3011	0.6688	7.4962	0.08922
OCG3024	0.8129	153.977	0.00528
OCG3028	0.608	8.5908	0.07077
OCG3030	0.9507	14.1611	0.06714
OCG3031	0.8374	15.8091	0.05297
OCG3033	1.0652	9.2225	0.1155
OCG3035	3.4397	30.5935	0.11243
OCG3038	0.3596	12.1829	0.02951
OCG3041	0.6344	11.5339	0.055
OCG3042	0.6778	91.4631	0.00741
OCG3043	1.3775	12.121	0.11365
OCG3044	1.7991	28.0417	0.06416
OCG3047	1.5423	15.072	0.10233
OCG3048	0.5386	14.2854	0.0377
OCG3049	1.6319	63.5929	0.02566
OCG3050	0.4582	9.7982	0.04676
OCG3051	1.6181	11.095	0.14584
OCG3053	0.4831	14.9507	0.03231
OCG3054	1.6088	16.0182	0.10044
OCG3055	1.4767	39.846	0.03706
OCG3057	1.85	51.5403	0.03589
OCG3058	0.5303	11.0162	0.04814
OCG3059	1.625	15.0888	0.10769
OCG3060	0.4702	9.2151	0.05103
OCG3061	0.9563	10.8997	0.08774
OCG3063	0.5819	18.5343	0.03139
OCG3064	50	#NAME?	0.39995
OCG3068	1.7115	28.4278	0.06021
OCG3070	0.5392	10.2522	0.05259
OCG3071	1.0628	51.9417	0.02046
OCG3073	0.2992	11.2495	0.0266
OCG3082	0.6925	19.164	0.03614
OCG3083	4.796	33.3168	0.14395
OCG3084	0.8092	8.9296	0.09062
OCG3085	0.3899	14.1589	0.02753
OCG3089	0.6621	13.0676	0.05067
OCG3092	0.6369	16.3402	0.03898
OCG3093	1.8544	43.8453	0.04229
OCG3094	0.7964	16.649	0.04783
OCG3095	1.5741	55.7988	0.02821
OCG3097	0.9973	30.2627	0.03295
OCG3098	0.7003	12.7881	0.05476
OCG3100	4.1499	52.3022	0.07935
OCG3106	0.9554	7.4904	0.12755
OCG3107	1.0904	13.4938	0.08081
OCG3109	0.1659	15.2389	0.01089
OCG3110	1.5026	28.275	0.05314
OCG3111	0.8893	24.0278	0.03701
OCG3113	2.6026	86.6093	0.03005
OCG3114	0.5796	9.3062	0.06228
OCG3118	0.4556	8.0243	0.05678
OCG3120	1.5678	28.7345	0.05456
OCG3121	1.3134	14.5154	0.09048
OCG3122	17.9276	74.2486	0.24145
OCG3125	0.6722	21.1938	0.03172
OCG3126	1.2523	173.91	0.0072
OCG3127	2.6757	24.9502	0.10724
OCG3128	1.0707	11.3934	0.09398
OCG3129	1.0495	15.9971	0.06561
OCG3132	0.7776	162.395	0.00479
OCG3134	0.7359	8.2999	0.08866
OCG3138	0.5022	19.9383	0.02519
OCG3143	2.5545	15.937	0.16029
OCG3145	0.8684	6.1051	0.14223
OCG3147	1.0417	13.7045	0.07601
OCG3159	1.6089	13.4458	0.11966
OCG3718	1.1669	275.04	0.00424
OCG3946	0.3181	23.0187	0.01382
OCG3947	0.5074	14.5636	0.03484
OCG3949	0.8411	45.4412	0.01851
OCG3954	0.6924	16.9493	0.04085
OCG3956	0.839	17.332	0.04841
OCG3957	0.4818	14.8579	0.03243
OCG3963	0.333	11.3203	0.02942
OCG3965	0.0422	115.516	0.00037
OCG3966	0.7968	13.0042	0.06127
OCG3970	0.7521	15.0594	0.04994
OCG3971	0.9944	12.6119	0.07884
OCG3972	1.0101	30.9107	0.03268
OCG3973	0.3793	10.5201	0.03606
OCG3975	0.3609	41.1337	0.00877
OCG3980	0.7093	14.9893	0.04732
OCG3982	0.8015	11.6093	0.06904
OCG3983	0.4058	12.4478	0.0326
OCG3984	1.3003	14.6733	0.08861
OCG3986	0.9605	18.0905	0.0531
OCG3987	0.5113	11.1011	0.04606
OCG3990	0.5104	14.9962	0.03403
OCG3993	0.2692	16.7188	0.0161
OCG3995	0.0976	24.0829	0.00405
OCG3997	1.2456	22.286	0.05589
OCG3998	1.2715	14.3493	0.08861
OCG4005	0.4127	17.8463	0.02312
OCG4008	0.9682	76.0813	0.01273
OCG4009	0.751	9.3722	0.08013
OCG4012	0.6451	15.0098	0.04298
OCG4013	0.8672	10.0745	0.08608
OCG4014	1.1363	10.4668	0.10856
OCG4015	0.6734	15.1011	0.04459
OCG4016	0.9993	13.6151	0.0734
OCG4017	0.7279	12.5111	0.05818
OCG4018	0.9054	19.2349	0.04707
OCG4020	1.1499	17.4149	0.06603
OCG4021	0.1978	5.7163	0.03461
OCG4022	0.7665	7.3706	0.10399
OCG4024	0.5856	10.9692	0.05338
OCG4028	0.7124	16.4857	0.04321
OCG4029	0.8855	73.1453	0.01211
OCG4030	1.6343	11.5519	0.14147
OCG4032	0.7097	14.2285	0.04988
OCG4033	0.4898	10.2975	0.04757
OCG4036	0.5592	13.5759	0.04119
OCG4037	0.5065	10.464	0.0484
OCG4038	0.6746	17.0181	0.03964
OCG4039	0.6096	14.4862	0.04208
OCG4040	0.9204	10.6233	0.08664
OCG4046	0.7987	7.6211	0.10481
OCG4047	1.1215	17.6343	0.0636
OCG4048	0.869	39.84	0.02181
OCG4049	0.5792	6.8159	0.08498
OCG4051	0.8985	193.945	0.00463
OCG4053	0.4629	25.0577	0.01847
OCG4055	0.2939	28.2189	0.01041
OCG4060	1.1663	12.3086	0.09475
OCG4061	0.5869	24.3641	0.02409
OCG4064	0.177	11.3298	0.01562
OCG4065	0.4116	11.2118	0.03671
OCG4068	0.7019	11.4432	0.06133
OCG4069	0.818	13.4098	0.061
OCG4070	0.5398	15.8443	0.03407
OCG4071	0.9907	12.609	0.07857
OCG4072	0.9221	12.8809	0.07159
OCG4075	0.7783	18.5604	0.04193
OCG4076	0.5313	14.5876	0.03642
OCG4079	0.4127	12.877	0.03205
OCG4080	0.1948	17.6497	0.01104
OCG4081	0.8592	12.4634	0.06893
OCG4082	1.032	15.1297	0.06821
OCG4085	0.5698	37.2748	0.01529
OCG4086	0.7839	15.5379	0.05045
OCG4087	0.2911	13.5833	0.02143
OCG4089	0.6786	13.6124	0.04985
OCG4090	1.4059	16.8124	0.08362
OCG4091	1.5691	18.2365	0.08604
OCG4092	0.3925	6.2218	0.06308
OCG4093	1.2103	23.0081	0.0526
OCG4094	1.0399	11.2987	0.09204
OCG4095	0.2762	12.4202	0.02224
OCG4099	0.4608	14.7644	0.03121
OCG4100	0.2908	15.2268	0.0191
OCG4101	0.2693	10.4209	0.02585
OCG4102	0.6843	17.5778	0.03893
OCG4103	0.7292	17.2419	0.04229
OCG4105	0.5721	14.8123	0.03862
OCG4106	0.4513	11.7541	0.03839
OCG4108	1.215	10.247	0.11858
OCG4109	0.6009	16.3458	0.03676
OCG4111	1.1907	9.2887	0.12819
OCG4112	1.2391	15.0578	0.08229
OCG4113	0.5184	16.7209	0.03101
OCG4114	0.3007	16.8708	0.01783
OCG4115	1.076	14.5775	0.07381
OCG4116	1.1759	15.1654	0.07754
OCG4119	0.5742	18.4796	0.03107
OCG4121	0.5325	10.7407	0.04958
OCG4123	0.7416	16.014	0.04631
OCG4124	0.8165	21.8999	0.03728
OCG4127	0.5665	15.4486	0.03667
OCG4129	4.9206	116.79	0.04213
OCG4130	0.2274	16.9965	0.01338
OCG4131	0.8245	18.7267	0.04403
OCG4133	1.0447	14.9195	0.07002
OCG4136	1.1579	24.2111	0.04783
OCG4137	0.56	17.4765	0.03204
OCG4141	0.4814	18.2503	0.02638
OCG4144	1.5607	28.3509	0.05505
OCG4150	0.9442	15.8937	0.05941
OCG4152	0.1888	14.78	0.01277
OCG4153	0.513	11.9847	0.0428
OCG4155	0.8298	12.7461	0.0651
OCG4159	0.9993	17.2977	0.05777
OCG4163	0.7947	13.356	0.0595
OCG4164	0.4985	6.6439	0.07503
OCG4165	0.5972	22.284	0.0268
OCG4174	0.3731	21.4018	0.01743
OCG4175	1.0101	9.289	0.10875
OCG4176	0.938	10.3834	0.09033
OCG4177	0.4492	19.9081	0.02256
OCG4178	0.5593	13.8724	0.04031
OCG4180	0.5441	9.3644	0.0581
OCG4182	0.8461	13.6822	0.06184
OCG4184	0.3714	16.4468	0.02258
OCG4187	0.6778	11.8409	0.05724
OCG4189	0.9407	14.0191	0.0671
OCG4190	0.9522	11.8079	0.08064
OCG4191	0.3271	17.9288	0.01824
OCG4192	0.7704	12.5351	0.06146
OCG4195	0.7067	11.4245	0.06186
OCG4196	0.6584	14.7813	0.04454
OCG4199	0.482	19.9294	0.02419
OCG4200	0.6245	12.9607	0.04818
OCG4201	0.3792	15.4318	0.02457
OCG4203	1.067	21.8748	0.04878
OCG4204	0.4097	92.7799	0.00442
OCG4205	1.1819	12.2481	0.0965
OCG4206	0.8741	18.2196	0.04797
OCG4207	0.9384	13.4101	0.06997
OCG4209	1.094	12.9611	0.08441
OCG4210	1.0578	26.2612	0.04028
OCG4211	1.1735	104.307	0.01125
OCG4212	0.7807	12.2603	0.06368
OCG4213	0.9844	15.467	0.06364
OCG4214	1.2768	9.3456	0.13662
OCG4216	0.5616	12.0443	0.04663
OCG4219	0.7807	13.6078	0.05737
OCG4220	1.2674	13.6839	0.09262
OCG4221	0.621	8.9428	0.06944
OCG4222	0.2455	12.201	0.02012
OCG4223	1.1091	23.4764	0.04724
OCG4224	0.464	14.8472	0.03125
OCG4225	0.4893	11.3031	0.04329
OCG4227	0.8772	17.4794	0.05018
OCG4229	0.3088	7.1599	0.04313
OCG4231	0.2396	12.1655	0.0197
OCG4232	#NAME?	6.5687	0.4
OCG4233	0.6157	17.3797	0.03543
OCG4234	0.0791	8.8069	0.00899
OCG4238	0.2947	23.835	0.01237
OCG4240	0.97	21.5846	0.04494
OCG4241	0.5775	14.1948	0.04068
OCG4242	1.0282	17.3353	0.05931
OCG4244	0.4945	19.2907	0.02564
OCG4246	0.6491	10.6893	0.06073
OCG4248	0.7582	10.5613	0.07179
OCG4249	1.1406	25.0465	0.04554
OCG4250	0.4853	13.4234	0.03615
OCG4253	0.3639	29.0788	0.01251
OCG4257	0.6663	16.8156	0.03962
OCG4259	0.7906	13.5273	0.05845
OCG4260	0.6527	13.6813	0.04771
OCG4261	0.979	10.4746	0.09346
OCG4262	0.6275	17.8079	0.03524
OCG4265	0.6657	11.958	0.05567
OCG4266	0.5002	8.5849	0.05826
OCG4268	0.5248	21.2228	0.02473
OCG4269	0.4267	13.806	0.03091
OCG4271	1.168	19.7911	0.05902
OCG4274	0.1976	20.772	0.00951
OCG4276	0.3883	15.7492	0.02466
OCG4277	0.8505	14.7351	0.05772
OCG4278	0.7819	22.9883	0.03401
OCG4279	0.4158	18.6221	0.02233
OCG4280	0.9494	11.583	0.08197
OCG4281	0.7661	13.02	0.05884
OCG4282	0.923	14.4594	0.06384
OCG4283	0.6457	9.6198	0.06712
OCG4284	1.2105	18.9643	0.06383
OCG4285	1.3287	18.5749	0.07153
OCG4286	0.4734	14.9032	0.03177
OCG4287	0.6851	6.9762	0.0982
OCG4288	0.5055	16.3015	0.03101
OCG4291	0.6205	12.5536	0.04943
OCG4292	0.5338	16.4102	0.03253
OCG4299	1.0729	15.7631	0.06806
OCG4300	0.649	15.1027	0.04297
OCG4301	2.1836	18.4392	0.11842
OCG4302	1.4236	42.5513	0.03346
OCG4303	0.5251	11.1827	0.04695
OCG4304	1.1543	19.6514	0.05874
OCG4305	0.1712	10.3282	0.01658
OCG4307	0.7331	8.8402	0.08293
OCG4310	0.7105	29.1297	0.02439
OCG4312	0.0438	87.5983	0.0005
OCG4314	0.8026	25.8097	0.0311
OCG4316	0.6184	12.5784	0.04916
OCG4317	1.1781	14.6185	0.08059
OCG4320	0.4725	10.2654	0.04602
OCG4321	0.9068	8.6345	0.10503
OCG4322	0.391	12.6094	0.03101
OCG4324	0.7834	18.813	0.04164
OCG4325	0.5609	13.2166	0.04244
OCG4326	0.8004	115.524	0.00693
OCG4328	0.6313	12.7905	0.04936
OCG4332	0.2802	19.5426	0.01434
OCG4334	0.4446	17.7464	0.02505
OCG4338	1.0193	21.7349	0.0469
OCG4340	1.6143	30.0529	0.05372
OCG4341	0.8309	15.4192	0.05389
OCG4343	0.5727	13.1164	0.04366
OCG4344	1.3187	12.6184	0.1045
OCG4347	1.0528	16.7491	0.06286
OCG434	2.6663	58.3509	0.04569
OCG4350	0.2415	14.3163	0.01687
OCG4352	0.8617	14.1461	0.06091
OCG4353	0.2602	14.3429	0.01814
OCG4355	0.4593	12.6013	0.03645
OCG4359	0.7652	14.9588	0.05115
OCG4361	0.3895	20.7016	0.01881
OCG4364	0.8417	11.109	0.07576
OCG4365	0.5634	10.6547	0.05288
OCG4367	0.4761	15.0508	0.03163
OCG4368	0.6194	11.1216	0.0557
OCG4370	0.5554	11.7745	0.04717
OCG4371	1.2295	17.9394	0.06854
OCG4373	0.865	16.2854	0.05312
OCG4375	1.0161	27.8943	0.03643
OCG4377	0.7031	10.9605	0.06415
OCG4378	0.4229	14.0776	0.03004
OCG4380	0.4317	16.5048	0.02615
OCG4382	0.1949	21.3954	0.00911
OCG4383	0.7555	18.8359	0.04011
OCG4386	0.4899	11.6232	0.04215
OCG4387	0.9023	11.6431	0.0775
OCG4390	1.0431	16.9696	0.06147
OCG4392	0.3973	16.123	0.02464
OCG4395	0.7755	18.467	0.04199
OCG4397	1.8511	13.2423	0.13979
OCG4398	0.8448	23.3597	0.03616
OCG4399	0.4426	18.0271	0.02455
OCG4401	1.3732	16.206	0.08473
OCG4403	0.6285	25.4363	0.02471
OCG4409	0.6813	12.1892	0.05589
OCG4410	0.9945	7.4063	0.13428
OCG4411	1.0106	22.8238	0.04428
OCG4413	0.9217	11.1615	0.08258
OCG4416	0.2125	10.8363	0.01961
OCG4418	0.5323	25.6793	0.02073
OCG4420	1.1436	23.2797	0.04913
OCG4421	1.3278	12.6414	0.10504
OCG4423	0.7747	11.287	0.06864
OCG4425	0.7211	29.4821	0.02446
OCG4429	0.9431	18.0571	0.05223
OCG4431	0.9684	16.9814	0.05703
OCG4433	0.8798	15.3694	0.05725
OCG4434	1.1961	10.5077	0.11383
OCG4435	0.991	20.4367	0.04849
OCG4437	0.6203	12.2397	0.05068
OCG4439	0.6699	15.0452	0.04452
OCG4443	0.4498	12.449	0.03613
OCG4445	0.3269	19.5165	0.01675
OCG4447	0.3191	42.0382	0.00759
OCG4451	0.2743	20.613	0.01331
OCG4452	0.8339	20.4396	0.0408
OCG4453	0.6485	14.9989	0.04323
OCG4455	0.7973	10.5388	0.07565
OCG4456	0.9365	14.7868	0.06334
OCG4457	0.363	7.5848	0.04786
OCG4458	0.998	11.3331	0.08806
OCG4459	1.2844	21.6559	0.05931
OCG4460	0.4264	14.6207	0.02916
OCG4462	0.4981	23.54	0.02116
OCG4463	0.6463	12.8883	0.05015
OCG4466	0.6599	10.442	0.0632
OCG4467	0.7709	17.9252	0.043
OCG4468	0.805	13.4434	0.05988
OCG4470	0.7476	15.588	0.04796
OCG4471	0.3578	11.3308	0.03158
OCG4474	0.2941	9.3857	0.03133
OCG4475	2.3462	40.6114	0.05777
OCG4476	1.1381	14.2966	0.07961
OCG4478	1.0192	10.7543	0.09478
OCG4479	0.9243	9.7165	0.09513
OCG4480	0.1903	13.7312	0.01386
OCG4487	0.5389	9.0094	0.05982
OCG4491	0.496	65.8318	0.00753
OCG4494	0.7025	26.7338	0.02628
OCG4496	0.4588	14.4884	0.03167
OCG4498	0.9313	15.3855	0.06053
OCG4502	1.1478	19.9798	0.05745
OCG4503	1.0681	15.6301	0.06834
OCG4504	1.1864	11.2155	0.10578
OCG4508	0.2714	140.061	0.00194
OCG4509	0.9393	18.8924	0.04972
OCG4510	0.6686	10.3131	0.06483
OCG4511	0.4542	14.446	0.03144
OCG4513	0.1077	23.2018	0.00464
OCG4514	0.6925	16.349	0.04236
OCG4520	0.7288	11.3153	0.06441
OCG4522	0.8254	23.3765	0.03531
OCG4526	0.6748	12.8033	0.0527
OCG4528	0.6758	10.795	0.06261
OCG4529	0.0984	197.505	0.0005
OCG4533	0.4419	17.8415	0.02477
OCG4534	0.5568	29.5265	0.01886
OCG4537	0.3687	26.953	0.01368
OCG4538	0.2869	19.2438	0.01491
OCG4539	0.908	19.8019	0.04585
OCG4542	0.7551	14.4627	0.05221
OCG4543	0.9028	15.4153	0.05857
OCG4547	0.7863	12.8723	0.06109
OCG4548	0.3941	12.6556	0.03114
OCG4549	0.6338	17.9205	0.03537
OCG4553	0.6478	18.6669	0.0347
OCG4556	0.4637	18.6663	0.02484
OCG4557	1.2386	11.4948	0.10775
OCG4558	0.8046	21.2596	0.03785
OCG4559	0.9692	194.094	0.00499
OCG4562	0.9792	17.4605	0.05608
OCG4563	1.3289	92.9201	0.0143
OCG4566	0.8791	20.447	0.043
OCG4567	0.5726	11.5598	0.04953
OCG4569	0.0656	58.756	0.00112
OCG4574	2.0225	27.912	0.07246
OCG4575	1.0556	12.2217	0.08637
OCG4576	0.4667	11.0453	0.04225
OCG4578	0.9178	11.8722	0.07731
OCG4581	0.4073	24.2504	0.01679
OCG4582	0.457	11.568	0.0395
OCG4588	0.749	20.3093	0.03688
OCG4589	0.7674	16.4574	0.04663
OCG4590	0.1366	12.4945	0.01093
OCG4591	0.5651	16.2678	0.03474
OCG4593	1.9554	12.1901	0.16041
OCG4594	1.2363	12.2835	0.10064
OCG4596	0.5887	15.5752	0.0378
OCG4600	0.599	10.7607	0.05566
OCG4602	0.9119	41.8238	0.0218
OCG4603	0.8616	14.1331	0.06096
OCG4604	0.6817	17.1417	0.03977
OCG4605	2.2719	23.7916	0.09549
OCG4608	1.2641	16.4008	0.07707
OCG4609	1.2905	11.3677	0.11353
OCG4610	70.2166	6.8954	10.1831
OCG4613	0.1527	7.4928	0.02038
OCG4614	0.7582	155.77	0.00487
OCG4617	0.7774	11.1624	0.06964
OCG4619	4.9002	48.9364	0.10013
OCG4620	0.929	16.0349	0.05794
OCG4621	0.8205	51.3558	0.01598
OCG4622	0.7169	12.571	0.05703
OCG4626	0.2361	9.0645	0.02604
OCG4628	0.4326	24.5453	0.01763
OCG4629	0.7174	13.2478	0.05415
OCG4632	0.7346	14.5679	0.05043
OCG4635	0.5528	24.065	0.02297
OCG4636	0.9962	15.7525	0.06324
OCG4640	0.5173	17.1991	0.03008
OCG4642	0.4242	16.5194	0.02568
OCG4648	1.0065	16.0059	0.06288
OCG4720	1.3989	13.1687	0.10623
OCG588	3.1781	14.7198	0.21591
OCG624	2.436	19.695	0.12368
OCG625	1.3385	54.3322	0.02463
OCG682	2.3477	20.776	0.113
OCG685	2.6397	19.3783	0.13622
OCG688	2.6761	109.558	0.02443
OCG734	2.2144	19.6182	0.11288
OCG738	2.5143	38.1923	0.06583
OCG740	5.541	30	0.1847
OCG765	1.6608	15.5448	0.10684
OCG790	1.7127	31.3693	0.0546
OCG816	4.6298	135.942	0.03406
OCG833	0.6891	30.7735	0.02239
OCG923	2.4157	343.847	0.00703
OCG924	1.1393	32.0402	0.03556
OCG925	1.5889	14.6816	0.10822
OCG931	1.6441	24.3808	0.06744
OCG947	2.3045	16.4718	0.13991
