# Supplementary material for: Quantitative Insights into the Contribution of Nematocysts to the Adaptive Success of Cnidarians Based on Proteomic Analysis
Source: Biology (Basel). 2022 Jan 7;11(1):91. doi: 10.3390/biology11010091 (PMC8773148; doi:10.3390/biology11010091)
Supplement: Supplementary file 1 [file biology-11-00091-s001.zip › Dataset_S5.xlsx]

## Sheet: Sheet1
OGs name	Protein identifier	Average iBAQ value in Myxobolus honghuensis [%]	Average iBAQ value in Myxobolus wulii [%]	Average iBAQ value in Thelohanellus kitauei [%]
Heat shock 70 kDa C	mhon|41867 mhon|8642 mwul|156192 mwul|159445 tkit|181424 tkit|85197 csha|76 csha|77	0.033945708;0.018189618;0.031363428	0.013527016;0.00880203;0.005247471	0.014567041;0.009201737;0
nematogalectin	tkit|122298 tkit|165085 csha|31 mhon|41181 csha|33 mhon|75931 mwul|23789 mwul|23790	0.599786211;0.669783214;0.647811763	8.603842896;8.269191203;8.773147336	0.878615438;1.004727796;0.977903318
endoplasmic reticulum aminopeptidase 1-like isoform X1	tkit|165404 tkit|75674 tkit|75675 tkit|165405 csha|65 mwul|158566 mhon|3597 tkit|158053	0;0;0.002329269	0.067452931;0.060355633;0.059451767	0.04902416;0.057948928;0.069110796
PC3-like endoprotease variant B	csha|66 mhon|21553 mwul|47282 tkit|141551 mwul|34224 tkit|81146 mhon|7601	0;0;0	0.27685691;0.240367045;0.24674666	0.002129989;0;0.002440871
Poly-cysteine and histidine-tailed	mhon|105403 mhon|21551 mhon|45257 csha|4 mwul|37235 tkit|97806	0.342458457;0.386231045;0.351688274	1.232679714;1.370385507;1.508215696	0.128511952;0.078280413;0.051454331
collagen alpha-6(VI) chain-like	mhon|15837 mhon|23395 mwul|1169 mwul|43116 csha|81 tkit|80693	0.001936322;0.00130534;0.002249094	0.213216055;0;0.218882309	0.144896851;0.142246355;0.143181085
carboxypeptidase D-like	mwul|13807 mwul|41586 tkit|138461 tkit|79387 csha|64 mhon|28707	0.028539837;0.024191234;0.02875276	0.167959035;0.243344245;0.200074061	0.085734263;0.068176371;0.062929478
copper zinc superoxide dismutase	mwul|153993 mwul|27584 csha|62 mhon|44753 tkit|112356 mhon|88062	0.03289466;0;0.035466809	0.01791871;0.032320454;0	0.067033528;0.054306142;0.074503481
hypothetical protein RF11_12249	mwul|22921 mwul|44930 csha|95 tkit|102185 mhon|13893 mhon|13086	0.088772276;0.110092409;0.083859003	0.016465437;0.027441922;0.010278715	3.764465629;3.341984778;3.139753873
disulfide-isomerase A3	csha|70 mwul|159006 mhon|33523 mhon|123978 tkit|120348 tkit|95646	0.010046899;0.010542283;0.009322614	0.049695552;0.043209436;0.053941692	0;0;0.219222954
Gamma-glutamyltranspeptidase 1	mhon|18075 mhon|26557 csha|19 mwul|49818 tkit|90180	0.062392528;0.071774548;0.056532348	0.377467098;0.423468484;0.402954985	1.0197412;0.928466217;0.913479883
gamma-glutamyltranspeptidase 1-like	mwul|15578 mwul|23695 csha|21 mhon|41220 tkit|157553	0.210303641;0.152966198;0.210126031	0.004835157;0.009979807;0.010079738	0.044941714;0.04857986;0.036080456
hypothetical protein RF11_06209	tkit|123916 tkit|159133 csha|85 mhon|41434 mwul|43074	0.285733526;0.238022107;0.279317334	0.423641359;0.475078137;0.53869818	0.213815923;0.009009232;0.188544069
hypothetical protein RF11_01650	tkit|79463 tkit|79464 csha|84 mhon|30920 mwul|50282	0.128407799;0.126010558;0	0.522722813;0.534512949;0.374349198	0.151747663;0.148070864;0.151683868
filamin-A isoform X3	csha|16 mwul|153786 mhon|31469 tkit|79441 tkit|66723	0;0;0	0.000481317;0.000676429;0.001011832	0.000695621;0.000992783;0.000573813
carboxypeptidase D-like	csha|63 mwul|4680 tkit|163849 mhon|39681 tkit|110935	0.028539837;0.024191234;0.02875276	0.167959035;0.243344245;0.200074061	0.028952779;0.067702513;0.027887572
nematoblast-specific nb012a	csha|1 mhon|40637 mwul|20358 tkit|66376	0.351217813;0.335443644;0.340796174	1.947021154;2.141691405;2.273861187	2.526339686;1.857870278;2.105813273
nematoblast-specific nb012a	csha|2 mhon|122345 mwul|166471 tkit|77434	0.927979645;0.898423939;0.468181509	2.382287394;3.857548579;3.040641527	0.113427595;0.302282143;0.180952101
Protein-glutamine gamma-glutamyltransferase K-like	csha|23 mhon|34515 mwul|24811 tkit|84338	0.004325827;0;0.004139138	0;0.001055123;0.001023256	0.036504627;0.035067986;0.037412799
ammonium transporter Rh type B	csha|42 mhon|40316 mwul|43061 tkit|66934	0.044817327;0.288955636;0.264691701	0.043351633;0.094731738;0.018586574	1.573462799;1.303702803;1.61391813
Elongation factor 2	csha|45 mhon|42194 mwul|12158 tkit|142478	0.019898351;0.021833712;0.014411086	0;0.009516121;0	0;0;0
Elongation factor 1-alpha	csha|46 mhon|40370 mwul|153723 tkit|73673	0.260995687;0.235739272;0.284477672	0.035758055;0.041395455;0.038196026	0.016071609;0.007357638;0.008057372
ATP synthase subunit mitochondrial	csha|51 mhon|43750 mwul|9012 tkit|122614	0.039172325;0.034680911;0.040991736	0.010309519;0;0	0.057494606;0.049636663;0.032982022
ATP synthase subunit mitochondrial	csha|52 mhon|40385 mwul|53464 tkit|124784	0.033669671;0.035681072;0.053156392	0.000648703;0;0.001129932	0.004565194;0.044560949;0.079063106
glyceraldehyde-3-phosphate dehydrogenase	csha|56 mhon|42088 mwul|163518 tkit|143556	0.085401844;0.038983552;0.047407103	0.004059731;0;0.003705966	0.04784932;0.008565977;0.03504857
Lysophosphatidic acid phosphatase type 6	csha|60 mhon|42839 mwul|50132 tkit|125066	0.047604053;0.065169588;0.054509579	0;0;0	0.008964556;0.016879723;0.014241467
disulfide isomerase	csha|72 mhon|129872 mwul|35888 tkit|67215	0.29764113;0.084253831;0.25379259	0.426991562;0.334501887;0.247412439	0.307981955;0.268578968;0.272511131
Golgi-associated plant pathogenesis-related 1	csha|8 mhon|42417 mwul|61216 tkit|80731	1.062796913;1.148139488;0.972751816	9.86260866;10.69972196;10.9202836	0.754894704;0.934488167;1.00611634
hypothetical protein RF11_10806	csha|86 mhon|24519 mwul|20359 tkit|122678	0.026812067;0.029266078;0.036876086	0.034477822;0.031425838;0.028968182	0.194539856;0.20304337;0.18967148
rootletin isoform X2	csha|87 mhon|44691 mwul|24008 tkit|179190	0.223529291;0.181659132;0.210525677	0.023555508;0.025799731;0.015000448	0.194539856;0.20304337;0.18967148
glutamine-rich 2 isoform X4	csha|88 mhon|30035 mwul|33888 tkit|61917	0.019234056;0.027261209;0.025749107	1.125278046;1.118087825;1.102620294	1.056726882;0.672385263;0.73470485
macrophage mannose receptor 1-like	csha|9 mhon|40614 mwul|158754 tkit|65872	0.13961119;0.117730003;0.107911368	1.344049585;1.371186221;1.41296395	1.056726882;0.672385263;0.73470485
histone	csha|25 tkit|124028 mhon|102827 mwul|42904	0;0.006834867;0	0;0.041478438;0.028313752	0.90863911;0.943027489;0.919477927
hornerin-like isoform X1	csha|32 tkit|72647 mhon|34285 mwul|14308	0.084362471;0.082022953;0.08339275	0.557356761;0.538327259;0.529173006	0.171492699;0.156990261;0.22043367
