# Supplementary material for: Quantitative Insights into the Contribution of Nematocysts to the Adaptive Success of Cnidarians Based on Proteomic Analysis
Source: Biology (Basel). 2022 Jan 7;11(1):91. doi: 10.3390/biology11010091 (PMC8773148; doi:10.3390/biology11010091)
Supplement: Supplementary file 1 [file biology-11-00091-s001.zip › Dataset_S6.xlsx]

## Sheet: Astacin_like_M12A_aBSREL
Name	B	LRT	Test p-value	Uncorrected p-value	ω distribution over sites
AURELIA_COMP186366_C0_SEQ20_3	0.1015	24.9491	0	0	ω1 = 0.00 (92%)
					ω2 = 139 (8.0%)
NEMATOSTELLA_VECTENSIS_XP_001628963	0.3216	28.568	0	0	ω1 = 0.263 (72%)
					ω2 = 100000 (28%)
Node20	0.2039	8.7462	0.1189	0.0044	ω1 = 1.00 (42%)
					ω2 = 420 (58%)
Node16	0.0917	8.1234	0.157	0.006	ω1 = 0.00 (82%)
					ω2 = 35.9 (18%)
162470_WL_MC	0.1926	0	1	1	ω1 = 0.00 (76%)
					ω2 = 0.186 (24%)
83193_TK_MC	0.2905	0.1389	1	0.4217	ω1 = 10000000000 (100%)
AURELIA_COMP186366_C0_SEQ4_3	0.062	0.4293	1	0.3445	ω1 = 0.00 (91%)
					ω2 = 2.14 (9.4%)
CHIRONEX_FLECKERI_1970	0.4732	0	1	1	ω1 = 0.00 (42%)
					ω2 = 0.157 (58%)
CHIRONEX_FLECKERI_71178	0.3559	-0.0019	1	0.5	ω1 = 0.00155 (77%)
					ω2 = 10.9 (23%)
CHIRONEX_FLECKERI_77185	0.3775	0	1	1	ω1 = 0.00 (55%)
					ω2 = 0.0677 (45%)
HYDRA_221103513	0.0523	0	1	1	ω1 = 0.210 (100%)
HYDRA_221110117	0.1136	0	1	1	ω1 = 0.0694 (100%)
HYDRA_221119429	0.4119	-0.0011	1	0.5	ω1 = 0.00 (61%)
					ω2 = 1.06 (39%)
HYDRA_221121573	0.3279	0	1	1	ω1 = 0.00 (61%)
					ω2 = 0.182 (39%)
HYDRA_221127491	0.3626	0	1	1	ω1 = 0.00 (45%)
					ω2 = 0.0684 (55%)
LOXOSCELES_INTERMEDIA_C9D7R2	0.2874	4.1175	1	0.0468	ω1 = 1.00 (86%)
					ω2 = 9310 (14%)
LOXOSCELES_INTERMEDIA_C9D7R3	0.2995	0	1	1	ω1 = 0.0241 (75%)
					ω2 = 0.507 (25%)
NEMATOSTELLA_VECTENSIS_XP_001623204	0.1789	0	1	1	ω1 = 0.254 (100%)
Node1	0.0146	0	1	1	ω1 = 0.00 (100%)
Node10	0.0431	0	1	1	ω1 = 0.00 (90%)
					ω2 = 0.184 (9.5%)
Node11	0.0658	0.0215	1	0.4734	ω1 = 10000000000 (100%)
Node13	0.2364	0	1	1	ω1 = 0.00 (62%)
					ω2 = 0.488 (38%)
Node17	0.2521	3.4026	1	0.0678	ω1 = 0.00 (75%)
					ω2 = 16700 (25%)
Node2	0.0431	0	1	1	ω1 = 0.00000982 (100%)
Node24	0.0608	0	1	1	ω1 = 0.00389 (80%)
					ω2 = 0.315 (20%)
Node26	0.2314	0	1	1	ω1 = 0.00 (54%)
					ω2 = 0.131 (46%)
Node3	0.0728	0	1	1	ω1 = 0.0176 (100%)
Node4	0.1874	0	1	1	ω1 = 0.00 (77%)
					ω2 = 0.152 (23%)
Node9	0.0203	0	1	1	ω1 = 0.00 (87%)
					ω2 = 0.0953 (13%)

## Sheet: Astacin_like_M12A_BUSTED
Site index	Unconstrained likelihood	Constrained likelihood	Optimized Null Likelihood	Constrained Statistic	Optimized Null Statistic
1	-27.45	-27.98	-27.46	1.06	0.02
2	-36.4	-36.21	-36.6	-0.37	0.42
3	-41.36	-41.16	-41.66	-0.4	0.59
4	-31.34	-31.03	-31.81	-0.62	0.93
5	-33.48	-32.87	-32.49	-1.21	-1.98
6	-16.97	-16.67	-17.53	-0.59	1.12
7	-45.19	-45.22	-45.76	0.07	1.15
8	-36.55	-36.28	-37.25	-0.54	1.4
9	-41.13	-41.1	-41.36	-0.05	0.47
10	-48	-47.78	-48.23	-0.44	0.45
11	-47.8	-47.76	-47.98	-0.08	0.36
12	-41.82	-41.64	-41.89	-0.37	0.14
13	-37.68	-37.68	-38	0	0.65
14	-24.99	-24.97	-25.15	-0.04	0.33
15	-17.33	-17.31	-17.38	-0.04	0.09
16	-17.28	-17.33	-17.38	0.1	0.19
17	-8.55	-8.58	-8.57	0.06	0.04
18	-3.36	-3.36	-3.36	0	0
19	-3.87	-3.87	-3.87	0	0
20	-5.4	-5.4	-5.4	0	-0.01
21	-18.05	-18.17	-17.98	0.24	-0.14
22	-42.4	-42.26	-42.44	-0.28	0.07
23	-40.76	-40.71	-41.05	-0.1	0.57
24	-40.42	-40.21	-40.81	-0.43	0.77
25	-42.51	-42.52	-42.48	0.02	-0.07
26	-58.19	-58.38	-58.63	0.39	0.88
27	-37.67	-37.5	-37	-0.34	-1.33
28	-48.03	-48.53	-47.63	0.99	-0.79
29	-50.78	-51.22	-50.06	0.88	-1.45
30	-32.07	-31.62	-31.67	-0.89	-0.79
31	-32.1	-31.71	-31.92	-0.78	-0.36
32	-51.88	-51.81	-52.16	-0.12	0.57
33	-40.37	-40.73	-39.72	0.73	-1.3
34	-40.99	-41.52	-41.13	1.06	0.29
35	-49.16	-49.06	-49.74	-0.2	1.16
36	-48.53	-48.53	-48.72	0.01	0.38
37	-52.7	-52.7	-52.85	-0.01	0.3
38	-37.51	-37.26	-37.66	-0.51	0.29
39	-18.09	-17.79	-18.25	-0.59	0.33
40	-40.26	-40.08	-40	-0.36	-0.53
41	-52.68	-52.53	-52.84	-0.3	0.32
42	-14.2	-13.88	-14.05	-0.65	-0.3
43	-49.71	-49.72	-49.82	0.03	0.22
44	-52.29	-53.03	-51.97	1.48	-0.64
45	-30.53	-30.33	-30.88	-0.4	0.7
46	-47.36	-47.08	-47.61	-0.58	0.5
47	-35.07	-34.78	-35.34	-0.6	0.53
48	-20.16	-20.6	-19.76	0.88	-0.8
49	-3.96	-3.96	-3.96	0	0
50	-3.79	-3.79	-3.79	0	0
51	-4.39	-4.39	-4.39	0	0
52	-3.13	-3.13	-3.13	0	0
53	-3.57	-3.57	-3.57	0	0
54	-3.11	-3.11	-3.11	0	0
55	-3.13	-3.13	-3.13	0	0
56	-3.28	-3.28	-3.28	0	0
57	-3.6	-3.6	-3.6	0	0
58	-3.28	-3.28	-3.28	0	0
59	-3.96	-3.96	-3.96	0	0
60	-3.13	-3.13	-3.13	0	0
61	-22.77	-22.6	-22.47	-0.35	-0.61
62	-46.61	-46.55	-47.12	-0.14	1.01
63	-42.68	-43.69	-42.33	2.01	-0.7
64	-29	-28.89	-28.34	-0.22	-1.33
65	-42.04	-42	-42.42	-0.09	0.76
66	-48.41	-48.32	-48.74	-0.19	0.66
67	-30.71	-30.43	-30.89	-0.57	0.36
68	-56.79	-58.14	-56.42	2.71	-0.74
69	-56.76	-56.84	-57.02	0.17	0.53
70	-35.34	-34.97	-35.54	-0.74	0.41
71	-49.98	-49.79	-50.21	-0.39	0.46
72	-52.14	-52.16	-51.91	0.03	-0.46
73	-37.52	-38.79	-38.91	2.54	2.77
74	-54.4	-54.87	-53.85	0.94	-1.1
75	-51.48	-51.2	-52.02	-0.56	1.08
76	-51.81	-52.64	-51.2	1.67	-1.22
77	-50.73	-50.76	-50.27	0.05	-0.93
78	-29.53	-29.62	-29.53	0.18	0.01
79	-32.13	-32.35	-32.24	0.44	0.21
80	-60.29	-60.63	-60.2	0.69	-0.17
81	-49.22	-50.19	-48.53	1.94	-1.38
82	-51.23	-51.24	-51.48	0.03	0.51
83	-39.63	-39.5	-40.04	-0.27	0.81
84	-17.3	-17.31	-17.24	0.01	-0.13
85	-13.57	-13.53	-13.57	-0.1	-0.01
86	-8.48	-8.5	-8.46	0.03	-0.04
87	-9.13	-9.14	-9.08	0.01	-0.11
88	-6.7	-6.68	-6.72	-0.04	0.04
89	-4.51	-4.51	-4.51	0	0
90	-4.16	-4.16	-4.16	0	0
91	-3.28	-3.28	-3.28	0	0
92	-4.85	-4.85	-4.85	0	0
93	-3.3	-3.3	-3.3	0	0
94	-4.03	-4.03	-4.03	0	0
95	-27.09	-27.07	-27.18	-0.03	0.18
96	-53.26	-53.21	-53.89	-0.09	1.28
97	-38.52	-39.51	-39.54	1.99	2.05
98	-55.89	-55.75	-56.55	-0.27	1.32
99	-37.14	-37.01	-36.98	-0.27	-0.32
100	-36.08	-36.15	-35.97	0.14	-0.2
101	-41.21	-41.18	-40.99	-0.05	-0.43
102	-44.81	-44.55	-45.03	-0.53	0.43
103	-37.18	-37.11	-37.48	-0.14	0.6
104	-3.11	-3.11	-3.11	0	0
105	-4.7	-4.66	-4.73	-0.08	0.04
106	-24.89	-24.92	-24.83	0.06	-0.12
107	-43.18	-43.01	-42.68	-0.34	-1
108	-35.05	-34.7	-34.29	-0.7	-1.5
109	-57.24	-57.37	-57.38	0.26	0.29
110	-59.55	-59.46	-59.55	-0.18	0
111	-44.51	-46.99	-45.2	4.97	1.37
112	-46.43	-46.23	-46.62	-0.41	0.38
113	-57.24	-57	-57.2	-0.49	-0.07
114	-42.43	-42.26	-42.45	-0.33	0.05
115	-53.91	-53.72	-54.24	-0.39	0.65
116	-19.43	-19.19	-20.57	-0.49	2.28
117	-13.17	-12.9	-13.48	-0.54	0.63
118	-45.22	-45.22	-44.79	0.01	-0.85
119	-41.28	-44.83	-42.06	7.11	1.57
120	-20.38	-20.14	-21.28	-0.49	1.79
121	-53.71	-53.57	-54.42	-0.28	1.41
122	-47.1	-47.16	-46.93	0.12	-0.34
123	-25.3	-25.05	-25.65	-0.51	0.68
124	-32.45	-31.96	-32.19	-0.97	-0.52
125	-49.74	-49.46	-50.75	-0.56	2.02
126	-19.06	-18.81	-19.92	-0.5	1.71
127	-18.18	-17.91	-18.82	-0.53	1.29
128	-31.83	-31.47	-32.24	-0.72	0.81
129	-58.07	-57.82	-58.38	-0.48	0.62
130	-30.15	-29.88	-30.75	-0.53	1.21
131	-52.15	-53.08	-51.83	1.86	-0.65
132	-19.61	-19.35	-20.51	-0.52	1.81
133	-28	-27.73	-28.32	-0.53	0.65
134	-21.06	-20.81	-20.49	-0.5	-1.15
135	-49.98	-50.1	-50.18	0.24	0.4
136	-32.86	-33.67	-31.47	1.62	-2.78
137	-43.58	-44.44	-43.88	1.73	0.61
138	-60.55	-61.76	-61.04	2.42	0.97
139	-28.77	-28.44	-29.25	-0.67	0.95
140	-55.26	-56	-54.92	1.47	-0.69
141	-42.19	-42.4	-42.01	0.42	-0.36
142	-57.83	-59.73	-58.3	3.79	0.93
143	-21.11	-20.86	-20.55	-0.49	-1.11
144	-29.04	-28.59	-28.92	-0.9	-0.25
145	-60.48	-61.55	-60.31	2.14	-0.35
146	-64.58	-65.92	-65.02	2.68	0.88
147	-51.55	-55.39	-53.19	7.68	3.27
148	-62.47	-62.69	-61.77	0.43	-1.41
149	-59.06	-59.98	-59.35	1.84	0.58
150	-52.05	-53.86	-52.38	3.62	0.67
151	-20.35	-20.38	-20.42	0.07	0.14
152	-8.14	-8.16	-8.18	0.03	0.09
153	-25.34	-25.15	-24.98	-0.37	-0.72
154	-19.11	-18.72	-18.89	-0.78	-0.43
155	-49.61	-49.81	-48.72	0.41	-1.78
156	-17.52	-17.26	-17.62	-0.53	0.2
157	-45.65	-45.6	-45.71	-0.09	0.12
158	-56.93	-57.24	-55.99	0.61	-1.89
159	-53.04	-52.95	-52.53	-0.18	-1.01
160	-49.94	-49.95	-50.01	0.02	0.13
161	-52.63	-52.91	-52.1	0.56	-1.05
162	-51.91	-53.09	-51.03	2.36	-1.75
163	-42.11	-42.03	-42.23	-0.17	0.24
164	-49.46	-49.3	-49.26	-0.33	-0.42
165	-45.81	-45.69	-45.84	-0.22	0.06
166	-34.19	-34.47	-33.52	0.55	-1.34
167	-53.26	-53.99	-52.9	1.46	-0.72
168	-51.09	-52.83	-50.08	3.48	-2.03
169	-20.26	-19.83	-19.89	-0.85	-0.73
170	-16.11	-15.86	-16.32	-0.49	0.43
171	-39.24	-41.72	-40.38	4.96	2.28
172	-52.56	-52.76	-51.67	0.4	-1.78
173	-45.15	-46.81	-46.14	3.32	1.97
174	-38.12	-37.96	-37.64	-0.31	-0.96
175	-8.49	-8.24	-8.82	-0.52	0.65
176	-23.57	-23.42	-23.66	-0.31	0.18
177	-26.11	-25.73	-25.18	-0.77	-1.87
178	-58.6	-58.45	-58.68	-0.32	0.15
179	-56.18	-58	-55.91	3.63	-0.55
180	-53.44	-53.34	-53.86	-0.2	0.84
181	-43.83	-43.57	-43.53	-0.53	-0.61
182	-25.33	-25.38	-24.92	0.11	-0.81
183	-63	-65.36	-64.04	4.72	2.07
184	-58.42	-59.61	-58.46	2.39	0.07
185	-35.78	-35.54	-35.81	-0.48	0.06
186	-50.03	-49.77	-50.34	-0.53	0.61
187	-62.42	-62.4	-62.22	-0.03	-0.4
188	-56.05	-55.97	-55.87	-0.17	-0.35
189	-53.73	-53.5	-53.97	-0.46	0.48
190	-13.64	-13.59	-13.52	-0.1	-0.24
191	-5.22	-5.21	-5.21	-0.01	0
192	-36.14	-35.95	-36.59	-0.38	0.9
193	-54.76	-54.42	-54.8	-0.68	0.08
194	-57.82	-57.62	-58.92	-0.39	2.21
195	-57.42	-57.3	-57.12	-0.24	-0.61
196	-14.29	-14.14	-14.18	-0.31	-0.23
197	-11.64	-11.61	-11.77	-0.06	0.25
198	-11.28	-11.22	-11.27	-0.13	-0.03
199	-15.54	-15.61	-15.49	0.15	-0.1
200	-52.29	-52.09	-53.05	-0.4	1.52
201	-50.93	-50.87	-50.42	-0.12	-1.02
202	-54.23	-54.06	-54.14	-0.34	-0.18
203	-56.41	-56.95	-55.93	1.07	-0.96
204	-55.03	-54.95	-55.6	-0.15	1.14
205	-52.94	-53.01	-53.01	0.14	0.16
206	-54.36	-54.3	-54.08	-0.12	-0.55
207	-53.06	-52.86	-52.38	-0.4	-1.37
208	-48.52	-48.28	-48.57	-0.49	0.09
209	-43.59	-43.41	-42.78	-0.36	-1.62
210	-50.21	-51.07	-50.44	1.72	0.47
211	-45.5	-45.31	-45.18	-0.39	-0.63
212	-39.42	-40.06	-37.82	1.29	-3.2
213	-38.61	-40.22	-38.17	3.23	-0.88
214	-55.64	-56.52	-55.24	1.77	-0.79
215	-53.1	-53.21	-52.74	0.21	-0.73
216	-21.72	-21.48	-21.33	-0.48	-0.78
217	-45.1	-46.3	-45.61	2.41	1.02
218	-58.47	-61.17	-59.17	5.4	1.4
219	-25.97	-25.62	-25.36	-0.7	-1.23
220	-46.75	-46.69	-46.14	-0.13	-1.24
221	-20.41	-20.09	-19.98	-0.63	-0.85
222	-41.82	-41.78	-41.43	-0.08	-0.78
223	-29.14	-30.09	-28.78	1.89	-0.73
224	-12.87	-12.59	-12.8	-0.57	-0.14

## Sheet: Astacin_like_M12A_FEL
Site	Partition	alpha	beta	omega	alpha=beta	LRT	p-value	Total branch length
1	1	0.995	0.12	0.12	0.272	3.307	0.069	0
2	1	0.333	0.124	0.373	0.164	1.256	0.262	0
3	1	1.526	0.188	0.123	0.305	4.45	0.035	0
4	1	1.017	0.069	0.067	0.157	9.734	0.002	0
5	1	0.11	0.05	0.455	0.059	0.678	0.41	0
6	1	11.754	0	0	0.045	13.752	0	0
7	1	0.67	0.244	0.364	0.325	0.697	0.404	0
8	1	976.702	0.109	0	0.206	11.445	0.001	0
9	1	10000	0.14	0	0.193	2.205	0.138	0
10	1	0.102	0.248	2.425	0.217	0.642	0.423	0
11	1	0.306	0.499	1.633	0.457	0.073	0.787	0
12	1	0.332	0.28	0.842	0.284	0.012	0.914	0
13	1	0.447	0.118	0.263	0.141	1.492	0.222	0
14	1	2.472	0.275	0.111	0.322	0.413	0.521	0
15	1	0	0.179	Infinity	0.17	0.554	0.457	0
16	1	0.497	0.236	0.475	0.257	0.084	0.772	0
17	1	0	0.363	Infinity	0.4	1.358	0.244	0
18	1	0	0	NaN	0	0	1	0
19	1	0	0	NaN	0	0	1	0
20	1	0	0	NaN	0	0	1	0
21	1	0.567	0.075	0.133	0.291	1.846	0.174	0
22	1	0.525	0.404	0.771	0.427	0.044	0.835	0
23	1	1.344	0.353	0.263	0.492	1.33	0.249	0
24	1	0.212	0.229	1.079	0.226	0.003	0.957	0
25	1	0.428	0.261	0.609	0.306	0.164	0.685	0
26	1	0.479	0.772	1.611	0.709	0.095	0.758	0
27	1	0.267	0.1	0.375	0.142	1.783	0.182	0
28	1	1.443	0.204	0.142	0.278	1.5	0.221	0
29	1	0.339	0.174	0.514	0.201	0.541	0.462	0
30	1	0.251	0.019	0.077	0.055	8.797	0.003	0
31	1	5267.81	0.051	0	0.074	5.061	0.024	0
32	1	25.654	0.243	0.009	0.32	3.51	0.061	0
33	1	0.875	0.071	0.081	0.112	7.355	0.007	0
34	1	0.716	0.154	0.215	0.217	2.699	0.1	0
35	1	1.104	0.222	0.201	0.299	2.648	0.104	0
36	1	0	0.287	Infinity	0.261	0.947	0.331	0
37	1	0.143	0.28	1.963	0.238	0.559	0.455	0
38	1	0.658	0.032	0.049	0.086	11.967	0.001	0
39	1	0.276	0	0	0.038	14.423	0	0
40	1	0.707	0.082	0.115	0.185	7.476	0.006	0
41	1	0.416	0.191	0.459	0.233	0.473	0.492	0
42	1	0.177	0	0	0.023	7.651	0.006	0
43	1	0.175	0.273	1.563	0.246	0.186	0.666	0
44	1	0.116	0.194	1.667	0.173	0.357	0.55	0
45	1	1.024	0.011	0.01	0.108	26.399	0	0
46	1	0.179	0.108	0.604	0.123	0.374	0.541	0
47	1	1.598	0.06	0.037	0.13	11.31	0.001	0
48	1	0	0	NaN	0	0	1	0
49	1	0	0	NaN	0	0	1	0
50	1	0	0	NaN	0	0	1	0
51	1	0	0	NaN	0	0	1	0
52	1	0	0	NaN	0	0	1	0
53	1	0	0	NaN	0	0	1	0
54	1	0	0	NaN	0	0	1	0
55	1	0	0	NaN	0	0	1	0
56	1	0	0	NaN	0	0	1	0
57	1	0	0	NaN	0	0	1	0
58	1	0	0	NaN	0	0	1	0
59	1	0	0	NaN	0	0	1	0
60	1	0	0	NaN	0	0	1	0
61	1	0	0	NaN	0	0	1	0
62	1	0.27	0.234	0.865	0.239	0.017	0.896	0
63	1	0.809	0.111	0.137	0.175	5.771	0.016	0
64	1	0.207	0.077	0.372	0.095	0.716	0.397	0
65	1	1.139	0.083	0.073	0.16	6.441	0.011	0
66	1	0.197	0.19	0.965	0.192	0.001	0.976	0
67	1	3.445	0.043	0.012	0.108	10.054	0.002	0
68	1	0.243	0.375	1.545	0.345	0.161	0.689	0
69	1	0.345	0.308	0.891	0.317	0.016	0.898	0
70	1	1.331	0.049	0.037	0.111	11.107	0.001	0
71	1	0.218	0.249	1.14	0.244	0.012	0.913	0
72	1	0.449	0.188	0.418	0.213	0.661	0.416	0
73	1	0.755	0.094	0.125	0.143	4.386	0.036	0
74	1	0.542	0.19	0.35	0.258	2.381	0.123	0
75	1	10000	0.125	0	0.211	7.29	0.007	0
76	1	10000	0.191	0	0.304	3.743	0.053	0
77	1	0.239	0.151	0.632	0.172	0.428	0.513	0
78	1	1.569	0.061	0.039	0.107	9.973	0.002	0
79	1	1.468	0.25	0.17	0.427	2.287	0.13	0
80	1	0.603	0.196	0.326	0.265	0.982	0.322	0
81	1	0.164	0.14	0.853	0.146	0.036	0.849	0
82	1	0.374	0.237	0.634	0.264	0.294	0.588	0
83	1	10000	0.197	0	0.251	2.479	0.115	0
84	1	0.29	0.186	0.642	0.2	0.079	0.779	0
85	1	0.637	0.2	0.315	0.239	0.193	0.66	0
86	1	0	0.26	Infinity	0.211	1.38	0.24	0
87	1	0.445	0.371	0.833	0.399	0.003	0.957	0
88	1	0	0	NaN	0	0	1	0
89	1	0	0	NaN	0	0	1	0
90	1	0	0	NaN	0	0	1	0
91	1	0	0	NaN	0	0	1	0
92	1	0	0	NaN	0	0	1	0
93	1	0	0	NaN	0	0	1	0
94	1	0	0	NaN	0	0	1	0
95	1	0.28	1.811	6.468	0.762	0.199	0.656	0
96	1	4.656	0.198	0.043	0.31	4.303	0.038	0
97	1	0.557	0.085	0.152	0.122	3.645	0.056	0
98	1	10000	0.234	0	0.302	2.299	0.129	0
99	1	0.495	0.061	0.124	0.115	6.07	0.014	0
100	1	0.472	0.071	0.151	0.153	6.22	0.013	0
101	1	1.533	0.084	0.055	0.244	13.019	0	0
102	1	0.295	0.083	0.28	0.111	1.78	0.182	0
103	1	0	0	NaN	0	0	1	0
104	1	0	0	NaN	0	0	1	0
105	1	0	0	NaN	0	0	1	0
106	1	0.033	3.2	95.773	0.87	0.306	0.58	0
107	1	0.54	0.083	0.153	0.139	5.472	0.019	0
108	1	0.39	0.058	0.149	0.096	5.885	0.015	0
109	1	0.372	0.242	0.651	0.268	0.142	0.706	0
110	1	0.396	0.343	0.866	0.355	0.027	0.869	0
111	1	0.92	0.125	0.135	0.189	3.506	0.061	0
112	1	10000	0.093	0	0.144	7.141	0.008	0
113	1	0.415	0.145	0.349	0.186	2.197	0.138	0
114	1	0.501	0.101	0.201	0.155	4.526	0.033	0
115	1	0	0.181	Infinity	0.163	0.596	0.44	0
116	1	11.754	0	0	0.041	32.453	0	0
117	1	0.093	0	0	0.009	4.582	0.032	0
118	1	0.907	0.109	0.12	0.154	4.302	0.038	0
119	1	10000	0.055	0	0.175	24.667	0	0
120	1	11.754	0	0	0.037	31.687	0	0
121	1	1.373	0.114	0.083	0.16	3.961	0.047	0
122	1	0.409	0.128	0.312	0.183	1.636	0.201	0
123	1	0.498	0	0	0.05	19.563	0	0
124	1	0.904	0.054	0.059	0.113	9.571	0.002	0
125	1	0.682	0.173	0.253	0.218	1.472	0.225	0
126	1	11.754	0	0	0.038	27.004	0	0
127	1	14.172	0	0	0.046	25.227	0	0
128	1	1.065	0.037	0.035	0.054	5.179	0.023	0
129	1	0.885	0.11	0.125	0.148	4.097	0.043	0
130	1	1.871	0	0	0.072	26.035	0	0
131	1	2.966	0.084	0.028	0.152	13.796	0	0
132	1	27.852	0	0	0.056	31.939	0	0
133	1	0.877	0	0	0.071	23.645	0	0
134	1	61.857	0	0	0.045	26.924	0	0
135	1	1.09	0.153	0.141	0.206	2.645	0.104	0
136	1	0.29	0.05	0.173	0.096	4.29	0.038	0
137	1	2.999	0.081	0.027	0.149	8.42	0.004	0
138	1	0.737	0.196	0.267	0.246	0.714	0.398	0
139	1	1.094	0.013	0.012	0.079	15.684	0	0
140	1	9.166	0.204	0.022	1.898	7.857	0.005	0
141	1	36.385	0.172	0.005	0.26	4.981	0.026	0
142	1	10000	0.266	0	0.345	1.955	0.162	0
143	1	61.857	0	0	0.033	15.413	0	0
144	1	0.857	0.025	0.03	0.088	16.113	0	0
145	1	7323.92	0.197	0	2.799	5.244	0.022	0
146	1	1.545	547.571	354.477	15.875	0	1	0
147	1	2436.38	0.115	0	609.181	15.749	0	0
148	1	4.17	0.245	0.059	0.429	4.851	0.028	0
149	1	0	5.471	Infinity	4.851	0.479	0.489	0
150	1	0.4	0.302	0.755	0.326	0.07	0.792	0
151	1	0	0	NaN	0	0	1	0
152	1	0	0	NaN	0	0	1	0
153	1	944.083	0.051	0	0.15	12.491	0	0
154	1	0.625	0.013	0.021	0.05	9.478	0.002	0
155	1	0.353	0.165	0.466	0.191	0.682	0.409	0
156	1	0.751	0.011	0.014	0.041	11.8	0.001	0
157	1	2.119	0.282	0.133	0.394	1.695	0.193	0
158	1	48.359	0.518	0.011	2.049	2.811	0.094	0
159	1	1.493	0.22	0.147	0.375	2.989	0.084	0
160	1	0.082	0.315	3.839	0.259	0.91	0.34	0
161	1	1266.08	0.263	0	0.492	5.877	0.015	0
162	1	2316.34	0.107	0	10000	26.815	0	0
163	1	10000	0.102	0	0.199	8.453	0.004	0
164	1	1.287	0.205	0.16	0.284	3.244	0.072	0
165	1	1.325	0.138	0.104	0.251	5.514	0.019	0
166	1	0.819	0.038	0.046	0.086	7.832	0.005	0
167	1	808.184	0.248	0	0.379	4.563	0.033	0
168	1	20.129	0.061	0.003	392.356	43.355	0	0
169	1	0.544	0.015	0.028	0.072	12.069	0.001	0
170	1	0.152	0	0	0.016	8.385	0.004	0
171	1	1.043	0.124	0.119	0.201	5.842	0.016	0
172	1	10000	0.142	0	2.784	8.762	0.003	0
173	1	0.341	0.124	0.365	0.175	1.617	0.203	0
174	1	2.088	0.038	0.018	0.083	7.283	0.007	0
175	1	0	0	NaN	0	0	1	0
176	1	0.692	0.017	0.025	0.053	15.907	0	0
177	1	7.851	0.032	0.004	0.072	8.98	0.003	0
178	1	10.924	0.259	0.024	0.336	2.691	0.101	0
179	1	0.445	0.252	0.567	0.299	0.472	0.492	0
180	1	10000	0.172	0	0.363	3.909	0.048	0
181	1	0.411	0.076	0.184	0.109	3.609	0.057	0
182	1	11.903	0.053	0.004	0.114	10.53	0.001	0
183	1	10000	0.154	0	10000	7.503	0.006	0
184	1	2.321	0.319	0.138	4.175	1.186	0.276	0
185	1	0.721	0.071	0.098	0.117	6.497	0.011	0
186	1	0.133	0.102	0.766	0.11	0.15	0.699	0
187	1	11.797	0.845	0.072	1.141	0.448	0.503	0
188	1	10000	0.288	0	1336.95	9.908	0.002	0
189	1	3.733	0.09	0.024	0.158	10.979	0.001	0
190	1	0	0	NaN	0	0	1	0
191	1	0	0	NaN	0	0	1	0
192	1	0.32	0.135	0.421	0.167	0.798	0.372	0
193	1	0.254	0.248	0.977	0.249	0	0.983	0
194	1	0.433	0.32	0.74	0.358	0.092	0.761	0
195	1	6.957	0.435	0.062	0.919	1.977	0.16	0
196	1	0.585	0.053	0.091	0.101	1.791	0.181	0
197	1	10000	0.196	0	0.242	0.769	0.381	0
198	1	0	0.036	Infinity	0.028	0.438	0.508	0
199	1	3.226	0.152	0.047	27.046	3.234	0.072	0
200	1	0.775	0.182	0.234	0.28	3.402	0.065	0
201	1	12.594	0.192	0.015	0.303	6.942	0.008	0
202	1	4.103	0.135	0.033	0.227	9.808	0.002	0
203	1	0.268	0.234	0.873	0.243	0.017	0.896	0
204	1	0.223	0.32	1.433	0.298	0.102	0.75	0
205	1	1.208	0.301	0.249	0.446	1.508	0.219	0
206	1	20.308	0.132	0.006	0.241	7.805	0.005	0
207	1	0.255	0.114	0.448	0.144	1.356	0.244	0
208	1	1.659	0.126	0.076	0.182	5.286	0.022	0
209	1	10000	0.102	0	0.184	9.598	0.002	0
210	1	1.215	0.196	0.161	0.252	1.983	0.159	0
211	1	741.885	0.092	0	0.162	9.931	0.002	0
212	1	0.487	0.037	0.077	0.121	9.624	0.002	0
213	1	4.638	0.038	0.008	0.082	12.471	0	0
214	1	1.138	0.187	0.164	0.241	1.978	0.16	0
215	1	0.351	0.17	0.485	0.208	0.788	0.375	0
216	1	61.857	0	0	0.034	24.411	0	0
217	1	10000	0.118	0	1253.06	17.349	0	0
218	1	0	11.949	Infinity	473.924	0.106	0.745	0
219	1	1997.46	0.021	0	0.049	11.921	0.001	0
220	1	111.329	0.098	0.001	0.192	6.316	0.012	0
221	1	0.631	0.023	0.037	0.071	11.39	0.001	0
222	1	10000	0.276	0	0.495	4.477	0.034	0
223	1	2.05	0.06	0.029	0.152	11.055	0.001	0
224	1	0.667	0	0	0.078	15.575	0	0

## Sheet: Astacin_like_M12A_MEME
Site	Partition	α	β-	p-	β+	p+	LRT	p-value	# branches under selection	Total branch length	MEME LogL	FEL LogL
1	1	0.72	0	0.82	2.37	0.18	0.52	0.42	1	0	-28.96	-26.06
2	1	0.31	0.11	0.96	0.59	0.04	-1.07	0.67	0	0	-36.63	-36.63
3	1	1.54	0.19	1	2.3	0	0	0.67	0	0	-41.38	-41.38
4	1	1.02	0.07	1	1.89	0	0	0.67	0	0	-30.84	-30.84
5	1	0.11	0	0.83	0.46	0.17	1.48	0.24	1	0	-31.91	-29.05
6	1	13.55	0	1	20.32	0	0	0.67	0	0	-12.92	-12.92
7	1	0.68	0.24	1	1.24	0	0	0.67	0	0	-44.11	-44.11
8	1	322.63	0.11	1	3.53	0	0	0.67	0	0	-34.87	-34.87
9	1	782.1	0.14	1	2.41	0	0	0.67	0	0	-41.87	-41.87
10	1	0.1	0	0.02	0.26	0.98	0.64	0.39	0	0	-45.3	-45.3
11	1	0.22	0	0.45	1.28	0.55	0.59	0.4	0	0	-45.78	-45.44
12	1	0.33	0.28	1	0.61	0	0	0.67	0	0	-40.04	-40.04
13	1	0.45	0.06	0.85	1.65	0.15	-0.02	0.67	0	0	-37.39	-36.63
14	1	2.43	0.28	1	5.05	0	0	0.67	0	0	-24.34	-24.34
15	1	0	0	0	0.18	1	0.55	0.42	0	0	-16.27	-16.27
16	1	0.48	0.23	1	7.21	0	0	0.67	0	0	-16.66	-16.51
17	1	0	0	0	0.34	1	1.36	0.26	0	0	-7.29	-7.29
18	1	0	0	1	0	0	0	1	0	0	0	0
19	1	0	0	1	0	0	0	1	0	0	0	0
20	1	0	0	1	0	0	0	1	0	0	0	0
21	1	0.55	0.07	1	0.83	0	0	0.67	0	0	-17.33	-17.33
22	1	0.53	0.4	1	0.97	0	0	0.67	0	0	-40.39	-40.39
23	1	1.31	0.35	1	1.96	0	0	0.67	0	0	-40.44	-40.44
24	1	0.21	0.01	0	0.23	1	0	0.65	0	0	-38.59	-38.6
25	1	0.37	0.27	1	0.72	0	0	0.67	0	0	-39.77	-39.76
26	1	0.46	0.03	0	0.77	1	0.09	0.58	0	0	-55.55	-55.55
27	1	0.26	0.1	1	0.41	0	0	0.67	0	0	-34.77	-34.77
28	1	0.48	0.1	0.81	3.47	0.19	0.43	0.45	0	0	-46.89	-46.18
29	1	0.23	0.07	0.83	3.13	0.17	2.2	0.16	0	0	-48.12	-46.71
30	1	0.25	0.02	1	0.48	0	0	0.67	0	0	-30.29	-30.29
31	1	2.3	0.05	1	3.45	0	0	0.67	0	0	-30.29	-30.29
32	1	35.42	0.24	1	1.4	0	0	0.67	0	0	-50.51	-50.51
33	1	0.87	0.07	1	1.61	0	0	0.67	0	0	-36.9	-36.9
34	1	0.72	0.15	1	1.12	0	0	0.67	0	0	-41.34	-41.34
35	1	1.1	0.22	1	2.06	0	0	0.67	0	0	-47.49	-47.49
36	1	0	0	0.4	0.58	0.6	2.07	0.17	0	0	-46.95	-46.39
37	1	0.12	0.12	0.72	1.19	0.28	1.36	0.26	0	0	-49.68	-49.28
38	1	0.7	0.03	1	1.05	0	0	0.67	0	0	-35.52	-35.52
39	1	0.28	0	1	0.42	0	0	0.67	0	0	-14.01	-14.01
40	1	0.71	0.08	1	1.06	0	0	0.67	0	0	-38.37	-38.37
41	1	0.19	0.12	0.87	645.98	0.13	1.77	0.21	0	0	-51.64	-50.44
42	1	0.17	0	1	0.34	0	0	0.67	0	0	-9.99	-9.99
43	1	0.16	0	0.59	1.05	0.41	2.38	0.15	0	0	-46.54	-45.29
44	1	0.1	0	0.56	0.51	0.44	2.96	0.11	2	0	-49.79	-48.08
45	1	1.03	0.01	1	1.54	0	0	0.67	0	0	-28.82	-28.82
46	1	0.16	0.1	0.9	0.25	0.1	-0.26	0.67	0	0	-44.17	-44.16
47	1	1.53	0.06	1	2.29	0	0	0.67	0	0	-34.08	-34.08
48	1	0	0	1	0	0	0	1	0	0	0	0
49	1	0	0	1	0	0	0	1	0	0	0	0
50	1	0	0	1	0	0	0	1	0	0	0	0
51	1	0	0	1	0	0	0	1	0	0	0	0
52	1	0	0	1	0	0	0	1	0	0	0	0
53	1	0	0	1	0	0	0	1	0	0	0	0
54	1	0	0	1	0	0	0	1	0	0	0	0
55	1	0	0	1	0	0	0	1	0	0	0	0
56	1	0	0	1	0	0	0	1	0	0	0	0
57	1	0	0	1	0	0	0	1	0	0	0	0
58	1	0	0	1	0	0	0	1	0	0	0	0
59	1	0	0	1	0	0	0	1	0	0	0	0
60	1	0	0	1	0	0	0	1	0	0	0	0
61	1	0	0	1	0	0	0	1	0	0	0	0
62	1	0.27	0.23	1	0.41	0	0	0.67	0	0	-45	-45
63	1	0.81	0.11	1	1.49	0	0	0.67	0	0	-41.7	-41.7
64	1	0.11	0.04	0.96	5.03	0.04	1.89	0.19	1	0	-27.83	-26.07
65	1	1.13	0.08	1	1.69	0	0	0.67	0	0	-41.98	-41.98
66	1	0.2	0.19	1	0.3	0	0	0.67	0	0	-45.79	-45.79
67	1	1.74	0.04	1	3.04	0	0	0.67	0	0	-29.51	-29.5
68	1	0.24	0.02	0	0.38	1	0.16	0.54	0	0	-53.11	-53.11
69	1	0.35	0.31	1	0.64	0	0	0.67	0	0	-53.33	-53.33
70	1	1.21	0	0.71	0.19	0.29	0	0.67	0	0	-35.06	-34.41
71	1	0.21	0.01	0	0.25	1	0.01	0.64	0	0	-46.86	-46.86
72	1	0.3	0	0.68	2.23	0.32	1.51	0.24	0	0	-53.15	-48.77
73	1	0.53	0	0.83	2.18	0.17	0.67	0.39	2	0	-41.16	-35.37
74	1	0.54	0.19	1	0.99	0	0	0.67	0	0	-50.65	-50.65
75	1	1.31	0.13	1	2.47	0	0	0.67	0	0	-51.79	-51.79
76	1	1.29	0.01	0.6	0.79	0.4	0	0.67	0	0	-51.31	-50.26
77	1	0.22	0.1	0.89	0.8	0.11	0.29	0.49	0	0	-47.38	-47.2
78	1	1.35	0	0.84	0.58	0.16	0	0.67	0	0	-30.94	-27.97
79	1	1.2	0	0.8	72.21	0.2	0.88	0.34	1	0	-32.74	-30.95
80	1	0.43	0.13	0.9	6.68	0.1	0.63	0.4	0	0	-58.09	-57.77
81	1	0.11	0.05	0.78	1.09	0.22	1.35	0.26	0	0	-45.56	-44.85
82	1	0.24	0.01	0.64	1.82	0.36	1.44	0.25	0	0	-50.33	-49.11
83	1	10000	0.2	1	3.67	0	0	0.67	0	0	-40.31	-40.31
84	1	0.29	0.19	1	0.44	0	0	0.67	0	0	-16.53	-16.53
85	1	0.65	0.2	1	0.97	0	0	0.67	0	0	-12.53	-12.53
86	1	0	0	0	0.26	1	1.38	0.26	0	0	-7.12	-7.12
87	1	0.46	0.35	1	0.88	0	0	0.67	0	0	-8.67	-8.66
88	1	0	0	1	0	0	0	1	0	0	0	0
89	1	0	0	1	0	0	0	1	0	0	0	0
90	1	0	0	1	0	0	0	1	0	0	0	0
91	1	0	0	1	0	0	0	1	0	0	0	0
92	1	0	0	1	0	0	0	1	0	0	0	0
93	1	0	0	1	0	0	0	1	0	0	0	0
94	1	0	0	1	0	0	0	1	0	0	0	0
95	1	0.28	0.01	0	1.84	1	0.2	0.53	0	0	-25.53	-25.53
96	1	4.72	0.2	1	7.07	0	0	0.67	0	0	-53.46	-53.46
97	1	0.28	0.01	0.88	6.59	0.12	1.73	0.21	3	0	-41.71	-36.44
98	1	10000	0.24	1	10000	0	0	0.67	0	0	-55.59	-55.59
99	1	0.49	0.06	1	0.9	0	0	0.67	0	0	-35.19	-35.19
100	1	0.47	0.04	0.96	4.63	0.04	0.3	0.49	0	0	-36.02	-35.47
101	1	1.54	0.08	1	2.31	0	0	0.67	0	0	-39.97	-39.97
102	1	0.3	0.08	1	0.45	0	0	0.67	0	0	-41.78	-41.78
103	1	0	0	1	0	0	0	1	0	0	0	0
104	1	0	0	1	0	0	0	1	0	0	0	0
105	1	0	0	1	0	0	0	1	0	0	0	0
106	1	0.05	0	0	3.3	1	0.3	0.49	0	0	-23.34	-23.34
107	1	0.41	0.05	0.91	0.98	0.09	0.12	0.56	1	0	-42.67	-41.75
108	1	0.41	0	0.82	0.42	0.18	0	0.65	1	0	-35.18	-33.13
109	1	0.38	0.24	1	0.7	0	0	0.67	0	0	-53.17	-53.17
110	1	0.4	0.14	0.62	0.89	0.38	0.17	0.54	0	0	-56.25	-56.15
111	1	0.3	0.04	0.88	68.94	0.12	3.97	0.06	0	0	-45.68	-42.12
112	1	925.3	0	0.81	0.82	0.19	0	0.67	0	0	-47.99	-43.8
113	1	0.43	0	0.46	0.34	0.54	0	0.67	0	0	-56.88	-56.03
114	1	0.5	0.1	1	0.91	0	0	0.67	0	0	-40.68	-40.68
115	1	0	0	0	0.18	1	0.59	0.41	0	0	-50.53	-50.53
116	1	10.43	0	1	15.64	0	0	0.67	0	0	-13.44	-13.44
117	1	0.09	0	1	0.14	0	0	0.67	0	0	-7.81	-7.81
118	1	0.88	0.11	1	2.55	0	0	0.67	0	0	-42.8	-42.74
119	1	181.37	0.03	0.95	72.56	0.05	0	0.67	0	0	-42.36	-38.71
120	1	10.43	0	1	15.64	0	0	0.67	0	0	-14.83	-14.83
121	1	1.52	0.03	0.82	1.56	0.18	-0.01	0.67	0	0	-53.43	-52.36
122	1	0.41	0.13	1	0.76	0	0	0.67	0	0	-43.86	-43.86
123	1	0.5	0	1	0.75	0	0	0.67	0	0	-21.59	-21.59
124	1	0.89	0.05	1	1.6	0	0	0.67	0	0	-32.18	-32.18
125	1	0.67	0.17	1	1	0	0	0.67	0	0	-49.33	-49.33
126	1	10.43	0	1	19.22	0	0	0.67	0	0	-13.91	-13.9
127	1	17.09	0	1	25.64	0	0	0.67	0	0	-13.58	-13.58
128	1	1.05	0.04	1	1.96	0	0	0.67	0	0	-27.86	-27.86
129	1	0.84	0.09	0.96	1.62	0.04	0.03	0.62	0	0	-55.91	-55.83
130	1	1.85	0	1	2.77	0	0	0.67	0	0	-26.11	-26.11
131	1	3.12	0	0.75	0.58	0.25	0	0.67	0	0	-52.01	-48.45
132	1	2.78	0	1	5.96	0	0	0.67	0	0	-14.69	-14.69
133	1	0.88	0	1	1.62	0	0	0.67	0	0	-24.7	-24.7
134	1	927.98	0	1	2.63	0	0	0.67	0	0	-14.31	-14.31
135	1	1.08	0.15	1	2.01	0	0	0.67	0	0	-48.01	-48.01
136	1	0.28	0.05	1	0.43	0	0	0.67	0	0	-28.61	-28.61
137	1	3.11	0.08	1	6.89	0	0	0.67	0	0	-42.67	-42.67
138	1	0.41	0.12	0.86	8.37	0.14	1.76	0.21	0	0	-60	-57.26
139	1	1.1	0.01	1	21.27	0	0	0.67	0	0	-27.21	-26.96
140	1	9.5	0	0.55	0.82	0.45	0	0.67	0	0	-53.08	-52.16
141	1	0	0	0.74	5.84	0.26	-5.94	0.67	1	0	-45.09	-43.26
142	1	0.35	0.15	0.84	349.19	0.16	1.68	0.22	0	0	-57.96	-55.29
143	1	3.15	0	1	3.24	0	0	0.67	0	0	-15.06	-15.04
144	1	0.86	0.03	1	1.59	0	0	0.67	0	0	-26.89	-26.89
145	1	5.63	0.08	0.77	4.16	0.23	0	0.67	0	0	-60.74	-59.33
146	1	1.58	0.08	0.01	159	0.99	0	0.67	0	0	-62.89	-62.89
147	1	478.58	0	0.76	7.96	0.24	0	0.67	0	0	-60.11	-49.61
148	1	4.06	0.24	1	9.99	0	0	0.67	0	0	-60.83	-60.83
149	1	0	0	0	5.53	1	0.48	0.43	0	0	-58.63	-58.63
150	1	0.41	0.03	0.69	11.43	0.31	2.49	0.14	0	0	-52.17	-47.04
151	1	0	0	1	0	0	0	1	0	0	0	0
152	1	0	0	1	0	0	0	1	0	0	0	0
153	1	375.04	0.05	1	2.5	0	0	0.67	0	0	-22.66	-22.66
154	1	0.64	0.01	1	1.17	0	0	0.67	0	0	-17.22	-17.22
155	1	0.36	0.16	1	0.54	0	0	0.67	0	0	-46.17	-46.17
156	1	0.75	0.01	1	1.12	0	0	0.67	0	0	-15.34	-15.34
157	1	0.82	0	0.63	1.73	0.37	0.1	0.58	1	0	-46.8	-44.47
158	1	39.38	0.49	0.98	2.46	0.02	0	0.67	0	0	-54.05	-54.04
159	1	1.35	0.17	0.9	2.15	0.1	-0.02	0.67	0	0	-53.67	-53.56
160	1	0.08	0.05	0.39	0.65	0.61	1.73	0.21	0	0	-46.94	-46.61
161	1	48.46	0.2	0.89	3.27	0.11	0	0.67	0	0	-50.9	-50.84
162	1	68.5	0.06	0.91	2.28	0.09	0	0.67	0	0	-49.38	-48.96
163	1	1335.96	0	0.77	0.98	0.23	0	0.67	0	0	-44.87	-40.98
164	1	1.26	0	0.61	0.92	0.39	0	0.67	0	0	-49.43	-48.24
165	1	1.27	0	0.7	0.78	0.3	0	0.67	0	0	-46.45	-44.92
166	1	0.3	0.01	0.93	172.48	0.07	0.81	0.35	0	0	-32.11	-30.94
167	1	9.05	0.16	0.9	28.08	0.1	0.09	0.58	0	0	-51.84	-51.45
168	1	14.13	0	0.7	0.28	0.3	0	0.67	0	0	-47.64	-46.13
169	1	0.54	0.02	1	0.99	0	0	0.67	0	0	-18.24	-18.24
170	1	0.15	0	1	0.31	0	0	0.67	0	0	-11.1	-11.1
171	1	3.01	0	0.85	14.75	0.15	0.07	0.59	2	0	-42.35	-37.41
172	1	81.04	0.08	0.83	1.09	0.17	0	0.67	0	0	-49.97	-49.41
173	1	0.27	0	0.85	64.97	0.15	3.77	0.07	2	0	-48.98	-41.04
174	1	2.08	0.04	1	3.12	0	0	0.67	0	0	-35.1	-35.1
175	1	0	0	1	0	0	0	1	0	0	0	0
176	1	0.77	0	0.96	1.46	0.04	0.11	0.57	1	0	-24.64	-21.2
177	1	9.9	0	0.94	0.61	0.06	0	0.67	0	0	-23.35	-21.26
178	1	187.61	0	0.55	0.86	0.45	0	0.67	0	0	-58.46	-57.41
179	1	0.5	0	0.67	9.65	0.33	1.21	0.28	0	0	-55.72	-50.51
180	1	1.72	0.16	0.91	3.83	0.09	0.02	0.63	0	0	-52.04	-51.97
181	1	0.4	0	0.72	0.47	0.28	0.01	0.64	0	0	-43.63	-41.82
182	1	17.19	0.02	0.95	22.85	0.05	0	0.67	0	0	-24.14	-22.28
183	1	0.25	0.06	0.81	32.6	0.19	1.76	0.21	0	0	-65.39	-57.21
184	1	2.37	0.08	0.61	7.46	0.39	0.08	0.58	0	0	-57.93	-56.64
185	1	0.68	0	0.63	0.27	0.37	0	0.67	0	0	-35.65	-34.9
186	1	0.13	0	0.61	0.36	0.39	1.13	0.29	0	0	-46.3	-45.12
187	1	11.8	0.84	1	286.69	0	0	0.67	0	0	-59.16	-59.16
188	1	4677.81	0.29	1	2.55	0	0	0.67	0	0	-54.43	-54.43
189	1	4.99	0.09	1	10.45	0	0	0.67	0	0	-52.69	-52.69
190	1	0	0	1	0	0	0	1	0	0	0	0
191	1	0	0	1	0	0	0	1	0	0	0	0
192	1	0.32	0.13	1	0.48	0	0	0.67	0	0	-35.98	-35.98
193	1	0.25	0.25	1	0.48	0	0	0.67	0	0	-52.01	-52.01
194	1	0.44	0.32	1	0.81	0	0	0.67	0	0	-57.88	-57.88
195	1	6.29	0.43	1	9.43	0	0	0.67	0	0	-53.63	-53.63
196	1	0.59	0.05	1	1.09	0	0	0.67	0	0	-13.49	-13.49
197	1	154.94	0.2	1	4.03	0	0	0.67	0	0	-11.15	-11.15
198	1	0	0	0	0.03	1	0.44	0.45	0	0	-8.11	-8.11
199	1	5.38	0	0.69	243.59	0.31	0	0.67	0	0	-15.51	-14.61
200	1	0.78	0.14	0.92	1.39	0.08	0.06	0.6	0	0	-51.95	-51.9
201	1	12.62	0.19	1	25.53	0	0	0.67	0	0	-49.07	-49.07
202	1	3.88	0	0.66	27.08	0.34	-0.01	0.67	0	0	-55.23	-53.65
203	1	0.29	0.08	0.76	1.97	0.24	0.95	0.33	0	0	-53.96	-53.33
204	1	0.23	0.02	0	0.32	1	0.1	0.57	0	0	-52.32	-52.33
205	1	1.21	0.3	1	2.27	0	0	0.67	0	0	-51.81	-51.81
206	1	18.01	0.13	1	1.95	0	0	0.67	0	0	-51.76	-51.76
207	1	0.29	0	0.75	0.73	0.25	0.98	0.32	2	0	-52.38	-49.07
208	1	1.64	0.13	1	2.85	0	0	0.67	0	0	-49.19	-49.19
209	1	126.05	0.1	1	3.72	0	0	0.67	0	0	-42.47	-42.47
210	1	1.42	0.13	0.83	3.88	0.17	0.22	0.52	0	0	-51.17	-48.79
211	1	286.95	0.09	1	2.56	0	0	0.67	0	0	-43.86	-43.86
212	1	0.49	0.04	1	0.9	0	0	0.67	0	0	-34.17	-34.17
213	1	5.75	0	0.9	2.46	0.1	0	0.67	0	0	-36.35	-33.89
214	1	1.06	0.11	0.84	3.04	0.16	0.22	0.52	0	0	-55.11	-54.26
215	1	0.31	0	0.65	0.74	0.35	0.55	0.42	2	0	-51.05	-49.78
216	1	927.98	0	1	2.63	0	0	0.67	0	0	-13.82	-13.82
217	1	4.6	0.02	0.83	11.14	0.17	-0.62	0.67	0	0	-45.35	-44.94
218	1	0.23	0	0.58	60.82	0.42	3.1	0.1	0	0	-56.68	-51.54
219	1	17	0.02	1	1.56	0	0	0.67	0	0	-21.4	-21.4
220	1	2.12	0.1	1	4.27	0	0	0.67	0	0	-45.43	-45.43
221	1	0.48	0	0.94	0.63	0.06	0.03	0.62	1	0	-20.82	-18.52
222	1	55.8	0.28	1	2.41	0	0	0.67	0	0	-41.15	-41.15
223	1	1.73	0	0.81	0.98	0.19	0	0.67	0	0	-29.61	-27.08
224	1	0.68	0	1	1.25	0	0	0.67	0	0	-10.28	-10.28

## Sheet: C_type_lectin_like_aBSREL
Name	B	LRT	Test p-value	Uncorrected p-value	ω distribution over sites
40614_MH_MC	0.1558	8.2946	0.0388	0.0055	ω1 = 0.00 (81%)
					ω2 = 729 (19%)
158754_WL_MC	0.1873	-0.0025	1	0.5	ω1 = 0.00624 (96%)
					ω2 = 1.15 (3.9%)
65872_TK_MC	0.3723	-0.0161	1	0.5	ω1 = 0.00 (53%)
					ω2 = 1.20 (47%)
CYANEA_NOZAKII_COMP23465_C0	0.7113	-0.0029	1	0.5	ω1 = 0.00490 (44%)
					ω2 = 3.55 (56%)
HYDRA_VULGARIS_21	0.3423	0.5552	1	0.3185	ω1 = 0.00 (64%)
					ω2 = 39.6 (36%)
Node1	0.0759	0	1	1	ω1 = 0.0000141 (100%)
Node5	0.314	0	1	1	ω1 = 0.0805 (100%)

## Sheet: C_type_lectin_like_BUSTED
Site index	Unconstrained likelihood	Constrained likelihood	Optimized Null Likelihood	Constrained Statistic	Optimized Null Statistic
1	-3.82	-3.82	-3.82	-0.01	0
2	-5.29	-5.29	-5.29	-0.01	0
3	-3.74	-3.74	-3.74	-0.01	0
4	-4.84	-4.84	-4.84	-0.01	0
5	-3.47	-3.47	-3.47	-0.01	0
6	-3.82	-3.82	-3.82	-0.01	0
7	-4.08	-4.07	-4.08	-0.01	0
8	-4.73	-4.73	-4.73	-0.01	0
9	-4.17	-4.17	-4.17	-0.01	0
10	-3.74	-3.74	-3.74	-0.01	0
11	-3.74	-3.74	-3.74	-0.01	0
12	-3.53	-3.52	-3.53	-0.01	0
13	-3.53	-3.52	-3.53	-0.01	0
14	-5.61	-5.61	-5.61	-0.01	-0.01
15	-4.31	-4.31	-4.31	-0.01	0
16	-5.88	-5.88	-5.88	-0.01	0
17	-4.8	-4.8	-4.8	-0.01	0
18	-4.63	-4.62	-4.62	-0.01	0
19	-4.73	-4.73	-4.73	-0.01	0
20	-4.02	-4.01	-4.02	-0.01	0.01
21	-5.9	-5.9	-5.9	-0.01	-0.01
22	-3.53	-3.52	-3.53	-0.01	0
23	-3.53	-3.52	-3.53	-0.01	0
24	-4.52	-4.51	-4.52	-0.01	0
25	-6.35	-6.34	-6.36	-0.01	0.03
26	-4.31	-4.31	-4.31	-0.01	0
27	-4.06	-4.05	-4.06	-0.01	0.01
28	-4.63	-4.62	-4.62	-0.01	0
29	-3.47	-3.47	-3.47	-0.01	0
30	-3.82	-3.82	-3.82	-0.01	0
31	-4.83	-4.82	-4.84	-0.01	0.03
32	-3.58	-3.58	-3.58	-0.01	0
33	-4.8	-4.8	-4.8	-0.01	0
34	-4.17	-4.17	-4.17	-0.01	0
35	-3.88	-3.88	-3.89	-0.01	0.01
36	-4.25	-4.24	-4.25	-0.01	0.01
37	-3.47	-3.47	-3.47	-0.01	0
38	-4.31	-4.31	-4.31	-0.01	0
39	-4.84	-4.84	-4.84	-0.01	0
40	-10.25	-10.25	-10.31	-0.01	0.1
41	-5.65	-5.65	-5.65	-0.01	-0.01
42	-4.42	-4.42	-4.43	-0.01	0.01
43	-3.9	-3.9	-3.91	-0.01	0.02
44	-4.73	-4.73	-4.73	-0.01	0
45	-6.23	-6.22	-6.23	-0.01	0
46	-6.88	-6.87	-6.89	-0.01	0.02
47	-3.9	-3.9	-3.91	-0.01	0.02
48	-4.25	-4.24	-4.25	-0.01	0.01
49	-3.47	-3.47	-3.47	-0.01	0
50	-3.58	-3.58	-3.58	-0.01	0
51	-3.84	-3.84	-3.85	-0.01	0.02
52	-5.22	-5.22	-5.23	-0.01	0.03
53	-6.13	-6.12	-6.14	-0.01	0.03
54	-4.73	-4.73	-4.73	-0.01	0
55	-6.35	-6.34	-6.36	-0.01	0.03
56	-3.88	-3.88	-3.89	-0.01	0.01
57	-4.43	-4.43	-4.44	-0.01	0.02
58	-3.9	-3.9	-3.91	-0.01	0.02
59	-4.31	-4.31	-4.31	-0.01	0
60	-3.74	-3.74	-3.74	-0.01	0
61	-9.05	-9.04	-8.96	-0.01	-0.18
62	-3.63	-3.63	-3.63	-0.01	0
63	-6.77	-6.77	-6.79	-0.01	0.03
64	-4.23	-4.23	-4.23	-0.01	0
65	-3.63	-3.63	-3.63	-0.01	0
66	-3.81	-3.81	-3.81	-0.01	0
67	-4.18	-4.18	-4.18	-0.01	0
68	-6.71	-6.7	-6.72	-0.01	0.02
69	-4.43	-4.43	-4.44	-0.01	0.02
70	-3.53	-3.52	-3.53	-0.01	0
71	-4.31	-4.31	-4.31	-0.01	0
72	-4.25	-4.24	-4.25	-0.01	0.01
73	-4.52	-4.51	-4.52	-0.01	0
74	-4.73	-4.73	-4.73	-0.01	0
75	-3.63	-3.63	-3.63	-0.01	0
76	-3.63	-3.63	-3.63	-0.01	0
77	-9.31	-9.31	-9.35	-0.01	0.08
78	-4.02	-4.01	-4.02	-0.01	0.01
79	-6.27	-6.27	-6.28	-0.01	0.02
80	-3.53	-3.52	-3.53	-0.01	0
81	-3.74	-3.74	-3.74	-0.01	0
82	-4.18	-4.18	-4.19	-0.01	0.01
83	-8.35	-8.34	-8.36	-0.01	0.02
84	-15.72	-15.71	-15.68	-0.01	-0.07
85	-3.74	-3.74	-3.74	-0.01	0
86	-4.31	-4.31	-4.31	-0.01	0
87	-7.91	-7.91	-7.92	-0.01	0.02
88	-4.39	-4.39	-4.4	-0.01	0.01
89	-4.18	-4.18	-4.18	-0.01	0
90	-3.8	-3.8	-3.81	-0.01	0.02
91	-3.53	-3.52	-3.53	-0.01	0
92	-10.34	-10.34	-10.27	-0.01	-0.14
93	-4.43	-4.43	-4.44	-0.01	0.02
94	-3.37	-3.37	-3.37	-0.01	0
95	-4.48	-4.48	-4.48	-0.01	0
96	-4.18	-4.18	-4.18	-0.01	0
97	-9.43	-9.42	-9.48	-0.01	0.09
98	-3.88	-3.88	-3.89	-0.01	0.01
99	-4.06	-4.05	-4.06	-0.01	0.01
100	-7.36	-7.36	-7.34	-0.01	-0.05
101	-4.23	-4.23	-4.23	-0.01	0
102	-4.18	-4.18	-4.19	-0.01	0.01
103	-3.63	-3.63	-3.63	-0.01	0
104	-9.06	-9.06	-9.1	-0.01	0.07
105	-4.06	-4.05	-4.06	-0.01	0.01
106	-4.31	-4.31	-4.31	-0.01	0
107	-3.74	-3.74	-3.74	-0.01	0
108	-6.35	-6.34	-6.36	-0.01	0.03
109	-3.88	-3.88	-3.89	-0.01	0.01
110	-9.03	-9.03	-8.93	-0.01	-0.21
111	-14.24	-14.23	-14.23	-0.01	-0.02
112	-4.39	-4.39	-4.4	-0.01	0.01
113	-3.53	-3.52	-3.53	-0.01	0
114	-4.31	-4.31	-4.31	-0.01	0
115	-6.71	-6.7	-6.72	-0.01	0.02
116	-4.31	-4.31	-4.31	-0.01	0
117	-3.74	-3.74	-3.74	-0.01	0
118	-3.58	-3.58	-3.58	-0.01	0
119	-7.19	-7.19	-7.18	-0.01	-0.02
120	-4.8	-4.8	-4.8	-0.01	0
121	-3.74	-3.74	-3.74	-0.01	0
122	-3.82	-3.82	-3.82	-0.01	0
123	-12.08	-12.09	-11.83	0.02	-0.5
124	-5.29	-5.29	-5.29	-0.01	0
125	-7.8	-7.8	-7.83	-0.01	0.06
126	-3.53	-3.52	-3.53	-0.01	0
127	-4.23	-4.23	-4.23	-0.01	0
128	-9	-9	-9.03	-0.01	0.06
129	-11.71	-11.73	-11.46	0.03	-0.5
130	-18.05	-18.04	-18.01	-0.01	-0.07
131	-8.53	-8.52	-8.44	-0.01	-0.17
132	-3.74	-3.74	-3.74	-0.01	0
133	-4.73	-4.73	-4.73	-0.01	0
134	-14.31	-14.3	-14.34	-0.01	0.06
135	-5.71	-5.7	-5.72	-0.01	0.03
136	-4.02	-4.01	-4.02	-0.01	0.01
137	-6	-6	-6.01	-0.01	0.02
138	-4.43	-4.43	-4.44	-0.01	0.02
139	-3.74	-3.74	-3.74	-0.01	0
140	-3.74	-3.74	-3.74	-0.01	0
141	-6.23	-6.22	-6.23	-0.01	0
142	-7.44	-7.43	-7.4	-0.01	-0.08
143	-4.18	-4.18	-4.19	-0.01	0.01
144	-3.84	-3.84	-3.85	-0.01	0.02
145	-7.8	-7.8	-7.81	-0.01	0.02
146	-4.02	-4.01	-4.02	-0.01	0.01
147	-4.25	-4.24	-4.25	-0.01	0.01
148	-3.84	-3.84	-3.85	-0.01	0.02
149	-15.19	-15.27	-15	0.16	-0.36
150	-4.52	-4.51	-4.52	-0.01	0
151	-3.84	-3.84	-3.85	-0.01	0.02
152	-9.27	-9.26	-9.29	-0.01	0.04
153	-5.18	-5.18	-5.18	-0.01	0
154	-4.06	-4.05	-4.06	-0.01	0.01
155	-3.37	-3.37	-3.37	-0.01	0
156	-3.82	-3.82	-3.82	-0.01	0
157	-5.56	-5.56	-5.58	-0.01	0.03
158	-5.71	-5.7	-5.72	-0.01	0.03
159	-4.39	-4.39	-4.4	-0.01	0.01
160	-3.47	-3.47	-3.47	-0.01	0
161	-5.65	-5.65	-5.65	-0.01	-0.01
162	-4.25	-4.24	-4.25	-0.01	0.01
163	-4.73	-4.73	-4.73	-0.01	0
164	-4.63	-4.62	-4.62	-0.01	0
165	-3.58	-3.58	-3.58	-0.01	0
166	-4.48	-4.48	-4.48	-0.01	0
167	-3.9	-3.9	-3.91	-0.01	0.02
168	-3.88	-3.88	-3.89	-0.01	0.01
169	-3.53	-3.52	-3.53	-0.01	0
170	-4.48	-4.48	-4.48	-0.01	0
171	-3.8	-3.8	-3.81	-0.01	0.02
172	-17.22	-17.22	-17.08	-0.01	-0.28
173	-6.71	-6.7	-6.73	-0.01	0.05
174	-8.84	-8.84	-8.84	-0.01	0
175	-8.37	-8.37	-8.29	-0.01	-0.17
176	-4.57	-4.56	-4.57	-0.01	0
177	-3.63	-3.63	-3.63	-0.01	0
178	-3.74	-3.74	-3.74	-0.01	0
179	-3.47	-3.47	-3.47	-0.01	0
180	-12.26	-12.25	-12.22	-0.02	-0.08
181	-3.8	-3.8	-3.81	-0.01	0.02
182	-4.23	-4.23	-4.23	-0.01	0
183	-7.86	-7.86	-7.84	-0.01	-0.04
184	-6.35	-6.35	-6.37	-0.01	0.03
185	-7.29	-7.29	-7.28	-0.01	-0.03
186	-3.74	-3.74	-3.74	-0.01	0
187	-10.36	-10.35	-10.25	-0.02	-0.21
188	-8.78	-8.78	-8.8	-0.01	0.04
189	-3.98	-3.98	-3.98	-0.01	0
190	-4.48	-4.48	-4.48	-0.01	0
191	-3.88	-3.88	-3.89	-0.01	0.01
192	-4.18	-4.18	-4.19	-0.01	0.01
193	-3.9	-3.9	-3.91	-0.01	0.02
194	-6.17	-6.16	-6.18	-0.01	0.02
195	-3.84	-3.84	-3.85	-0.01	0.02
196	-4.25	-4.24	-4.25	-0.01	0.01
197	-3.53	-3.52	-3.53	-0.01	0
198	-4.17	-4.17	-4.17	-0.01	0
199	-7.15	-7.15	-7.14	-0.01	-0.02
200	-4.42	-4.42	-4.43	-0.01	0.01
201	-4.06	-4.05	-4.06	-0.01	0.01
202	-22.2	-22.41	-21.93	0.41	-0.54
203	-4.25	-4.24	-4.25	-0.01	0.01
204	-3.63	-3.63	-3.63	-0.01	0
205	-7.05	-7.05	-7.06	-0.01	0.02
206	-12.69	-12.98	-12.69	0.58	0
207	-3.53	-3.52	-3.53	-0.01	0
208	-3.37	-3.37	-3.37	-0.01	0
209	-13.45	-13.46	-13.54	0.02	0.18
210	-6.23	-6.22	-6.23	-0.01	0
211	-3.37	-3.37	-3.37	-0.01	0
212	-12.42	-12.41	-12.45	-0.01	0.06
213	-4.17	-4.17	-4.17	-0.01	0
214	-6.35	-6.35	-6.37	-0.01	0.03
215	-5.71	-5.7	-5.7	-0.01	-0.01
216	-6.35	-6.35	-6.37	-0.01	0.03
217	-4.57	-4.56	-4.57	-0.01	0
218	-4.02	-4.01	-4.02	-0.01	0.01
219	-5.61	-5.61	-5.61	-0.01	-0.01
220	-4.23	-4.23	-4.23	-0.01	0
221	-3.81	-3.81	-3.81	-0.01	0
222	-10.4	-10.4	-10.42	-0.01	0.04
223	-6.71	-6.71	-6.7	-0.01	-0.03
224	-4.23	-4.23	-4.23	-0.01	0
225	-11.7	-11.72	-11.53	0.03	-0.34
226	-4.42	-4.42	-4.43	-0.01	0.01
227	-6.71	-6.7	-6.72	-0.01	0.02
228	-8.44	-8.43	-8.47	-0.01	0.07
229	-4.23	-4.23	-4.23	-0.01	0
230	-6.12	-6.11	-6.13	-0.01	0.02
231	-22.54	-23.11	-22.41	1.14	-0.26
232	-3.81	-3.81	-3.81	-0.01	0
233	-10.85	-10.85	-10.87	-0.01	0.03
234	-6.94	-6.94	-6.95	-0.01	0.03
235	-4.8	-4.8	-4.8	-0.01	0
236	-4.52	-4.51	-4.52	-0.01	0
237	-8.33	-8.33	-8.37	-0.01	0.09
238	-7.64	-7.63	-7.57	-0.01	-0.13
239	-3.98	-3.98	-3.98	-0.01	0
240	-9.85	-9.84	-9.78	-0.01	-0.14
241	-4.31	-4.31	-4.31	-0.01	0
242	-3.74	-3.74	-3.74	-0.01	0
243	-4.42	-4.42	-4.42	-0.01	0
244	-9.18	-9.17	-9.07	-0.01	-0.21
245	-3.37	-3.37	-3.37	-0.01	0
246	-5.99	-5.98	-5.98	-0.01	-0.01
247	-4.25	-4.24	-4.25	-0.01	0.01
248	-4.31	-4.31	-4.31	-0.01	0
249	-3.8	-3.8	-3.81	-0.01	0.02
250	-5.12	-5.12	-5.14	-0.01	0.03
251	-8.21	-8.21	-8.26	-0.01	0.09
252	-7.64	-7.63	-7.57	-0.01	-0.13
253	-10.13	-10.13	-10.06	0	-0.14
254	-3.53	-3.52	-3.53	-0.01	0
255	-4.43	-4.43	-4.44	-0.01	0.02
256	-5.91	-5.9	-5.92	-0.01	0.02
257	-15.51	-15.5	-15.48	-0.01	-0.06
258	-4.06	-4.05	-4.06	-0.01	0.01
259	-4.18	-4.18	-4.19	-0.01	0.01
260	-12.2	-12.19	-12.07	-0.01	-0.25
261	-6.44	-6.44	-6.46	-0.01	0.03
262	-10.85	-10.85	-10.87	-0.01	0.03
263	-8.63	-8.63	-8.55	-0.01	-0.16
264	-3.9	-3.9	-3.91	-0.01	0.02
265	-3.8	-3.8	-3.81	-0.01	0.02
266	-6	-6	-6.01	-0.01	0.02
267	-3.88	-3.88	-3.89	-0.01	0.01
268	-4.06	-4.05	-4.06	-0.01	0.01
269	-3.9	-3.9	-3.91	-0.01	0.02
270	-3.9	-3.9	-3.91	-0.01	0.02
271	-4.23	-4.23	-4.23	-0.01	0
272	-7.32	-7.32	-7.28	-0.01	-0.08
273	-8.33	-8.33	-8.37	-0.01	0.09
274	-3.98	-3.98	-3.98	-0.01	0
275	-4.39	-4.39	-4.4	-0.01	0.01
276	-10.28	-10.27	-10.23	-0.01	-0.1
277	-7.29	-7.29	-7.28	-0.01	-0.03
278	-7.15	-7.15	-7.14	-0.01	-0.02
279	-3.82	-3.82	-3.82	-0.01	0
280	-4.42	-4.42	-4.43	-0.01	0.01
281	-9.6	-9.59	-9.76	-0.02	0.32
282	-3.63	-3.63	-3.63	-0.01	0
283	-3.47	-3.47	-3.47	-0.01	0
284	-3.63	-3.63	-3.63	-0.01	0
285	-4.31	-4.31	-4.31	-0.01	0
286	-3.63	-3.63	-3.63	-0.01	0
287	-8.34	-8.34	-8.37	-0.01	0.07
288	-10.85	-10.85	-10.87	-0.01	0.03
289	-10.43	-10.43	-10.38	-0.01	-0.1
290	-8.78	-8.78	-8.8	-0.01	0.04
291	-8.05	-8.05	-8.09	-0.01	0.07
292	-9.23	-9.23	-9.28	-0.01	0.09
293	-3.8	-3.8	-3.81	-0.01	0.02
294	-10.96	-10.95	-11.09	-0.01	0.27
295	-4.25	-4.24	-4.25	-0.01	0.01
296	-8.8	-8.8	-8.74	-0.01	-0.12
297	-8.62	-8.61	-8.65	-0.01	0.07
298	-4.31	-4.31	-4.31	-0.01	0
299	-4.83	-4.82	-4.84	-0.01	0.03
300	-3.37	-3.37	-3.37	-0.01	0
301	-4.8	-4.8	-4.8	-0.01	0
302	-3.88	-3.88	-3.89	-0.01	0.01
303	-11.53	-11.53	-11.55	-0.01	0.03
304	-9.56	-9.56	-9.6	-0.01	0.08
305	-4.18	-4.18	-4.18	-0.01	0
306	-7.32	-7.32	-7.28	-0.01	-0.08
307	-4.19	-4.19	-4.19	-0.01	0
308	-4.31	-4.31	-4.31	-0.01	0
309	-5.08	-5.08	-5.08	-0.01	0
310	-4.43	-4.43	-4.44	-0.01	0.02
311	-4.17	-4.17	-4.17	-0.01	0
312	-4.73	-4.73	-4.73	-0.01	0
313	-4.25	-4.24	-4.25	-0.01	0.01
314	-7.86	-7.85	-7.89	-0.01	0.07
315	-11.79	-11.92	-11.68	0.27	-0.21
316	-4.18	-4.18	-4.18	-0.01	0
317	-3.53	-3.52	-3.53	-0.01	0
318	-4.31	-4.31	-4.31	-0.01	0
319	-16.83	-16.88	-16.61	0.08	-0.45
320	-3.37	-3.37	-3.37	-0.01	0
321	-12.41	-12.48	-12.25	0.12	-0.33
322	-4.23	-4.23	-4.23	-0.01	0
323	-10.99	-10.98	-10.91	-0.01	-0.16
324	-3.74	-3.74	-3.74	-0.01	0
325	-4.02	-4.01	-4.02	-0.01	0.01
326	-6.71	-6.71	-6.7	-0.01	-0.03
327	-8.43	-8.42	-8.47	-0.01	0.09
328	-3.8	-3.8	-3.81	-0.01	0.02
329	-4.73	-4.73	-4.73	-0.01	0
330	-4.02	-4.01	-4.02	-0.01	0.01
331	-3.63	-3.63	-3.63	-0.01	0
332	-3.63	-3.63	-3.63	-0.01	0
333	-3.63	-3.63	-3.63	-0.01	0
334	-4.17	-4.17	-4.17	-0.01	0
335	-4.73	-4.73	-4.73	-0.01	0
336	-3.8	-3.8	-3.81	-0.01	0.02
337	-6.27	-6.27	-6.28	-0.01	0.02
338	-11.94	-11.94	-12.17	-0.01	0.45
339	-3.84	-3.84	-3.85	-0.01	0.02
340	-11.09	-11.09	-11.28	-0.01	0.38
341	-3.88	-3.88	-3.89	-0.01	0.01
342	-3.37	-3.37	-3.37	-0.01	0
343	-4.17	-4.17	-4.17	-0.01	0
344	-10.07	-10.06	-10.02	-0.01	-0.1
345	-6.86	-6.86	-6.88	-0.01	0.05
346	-4.39	-4.39	-4.4	-0.01	0.01
347	-4.17	-4.17	-4.17	-0.01	0
348	-7.05	-7.05	-7.06	-0.01	0.02
349	-3.74	-3.74	-3.74	-0.01	0
350	-3.47	-3.47	-3.47	-0.01	0
351	-3.88	-3.88	-3.89	-0.01	0.01
352	-3.8	-3.8	-3.81	-0.01	0.02
353	-15.04	-15.04	-15.2	0.01	0.32
354	-3.53	-3.52	-3.53	-0.01	0
355	-3.53	-3.52	-3.53	-0.01	0
356	-4.18	-4.18	-4.19	-0.01	0.01
357	-4.25	-4.24	-4.25	-0.01	0.01
358	-3.98	-3.98	-3.98	-0.01	0
359	-4.31	-4.31	-4.31	-0.01	0
360	-4.31	-4.31	-4.31	-0.01	0
361	-28.92	-35.46	-31.74	13.08	5.64
362	-3.74	-3.74	-3.74	-0.01	0
363	-4.18	-4.18	-4.19	-0.01	0.01
364	-4.25	-4.24	-4.25	-0.01	0.01
365	-6.39	-6.39	-6.41	-0.01	0.03
366	-4.18	-4.18	-4.19	-0.01	0.01
367	-4.25	-4.24	-4.25	-0.01	0.01
368	-4.18	-4.18	-4.18	-0.01	0
369	-6.98	-6.98	-6.99	-0.01	0.02
370	-4.23	-4.23	-4.23	-0.01	0
371	-5.71	-5.7	-5.72	-0.01	0.03
372	-8.25	-8.25	-8.26	-0.01	0.02
373	-11.62	-11.61	-11.66	-0.01	0.09
374	-5.61	-5.61	-5.61	-0.01	-0.01
375	-4.18	-4.18	-4.18	-0.01	0
376	-4.31	-4.31	-4.31	-0.01	0
377	-5.61	-5.61	-5.61	-0.01	-0.01
378	-4.25	-4.24	-4.25	-0.01	0.01
379	-3.9	-3.9	-3.91	-0.01	0.02
380	-5.61	-5.61	-5.61	-0.01	-0.01
381	-5.61	-5.61	-5.61	-0.01	-0.01
382	-11.43	-11.42	-11.49	-0.01	0.13
383	-3.37	-3.37	-3.37	-0.01	0
384	-10.13	-10.13	-10.15	-0.01	0.03
385	-3.74	-3.74	-3.74	-0.01	0
386	-4.02	-4.01	-4.02	-0.01	0.01
387	-3.47	-3.47	-3.47	-0.01	0
388	-4.18	-4.18	-4.18	-0.01	0
389	-9.66	-9.66	-9.57	-0.01	-0.19
390	-5.34	-5.33	-5.35	-0.01	0.03
391	-3.47	-3.47	-3.47	-0.01	0
392	-5.22	-5.22	-5.23	-0.01	0.03
393	-4.31	-4.31	-4.31	-0.01	0
394	-11.34	-11.33	-11.26	-0.01	-0.15
395	-4.23	-4.23	-4.23	-0.01	0
396	-6.61	-6.6	-6.63	-0.01	0.05
397	-8.52	-8.51	-8.53	-0.01	0.03
398	-4.48	-4.48	-4.48	-0.01	0
399	-9.13	-9.12	-9.14	-0.01	0.03
400	-3.98	-3.98	-3.98	-0.01	0
401	-3.53	-3.52	-3.53	-0.01	0
402	-6.42	-6.41	-6.43	-0.01	0.03
403	-5.61	-5.61	-5.61	-0.01	-0.01
404	-4.18	-4.18	-4.19	-0.01	0.01
405	-5.52	-5.52	-5.53	-0.01	0.01
406	-7.63	-7.63	-7.65	-0.01	0.04
407	-6.39	-6.39	-6.41	-0.01	0.03
408	-4.39	-4.39	-4.4	-0.01	0.01
409	-6	-6	-6.01	-0.01	0.02
410	-4.25	-4.24	-4.25	-0.01	0.01
411	-3.88	-3.88	-3.89	-0.01	0.01
412	-3.63	-3.63	-3.63	-0.01	0
413	-3.37	-3.37	-3.37	-0.01	0
414	-4.42	-4.42	-4.43	-0.01	0.01
415	-5.74	-5.74	-5.73	-0.01	-0.01
416	-4.17	-4.17	-4.18	-0.01	0.01
417	-3.83	-3.83	-3.83	-0.01	0.01
418	-3.58	-3.58	-3.58	-0.01	0
419	-3.76	-3.76	-3.76	-0.01	0
420	-4.48	-4.47	-4.48	-0.01	0
421	-3.81	-3.81	-3.81	-0.01	0
422	-5.85	-5.85	-5.85	-0.01	-0.01
423	-3.48	-3.48	-3.48	-0.01	0
424	-8.22	-8.21	-8.23	-0.01	0.03
425	-6.91	-6.91	-6.92	-0.01	0.02
426	-5.1	-5.1	-5.11	-0.01	0.01
427	-4	-3.99	-4	-0.01	0.01
428	-6.1	-6.1	-6.1	-0.01	-0.01
429	-4.5	-4.5	-4.5	-0.01	0
430	-9.66	-9.66	-9.61	-0.01	-0.11
431	-4.5	-4.5	-4.5	-0.01	0
432	-3.81	-3.81	-3.81	-0.01	0
433	-5.49	-5.49	-5.48	-0.01	-0.01
434	-5.77	-5.76	-5.76	-0.01	-0.01
435	-4.33	-4.33	-4.34	-0.01	0.01
436	-3.79	-3.78	-3.79	-0.01	0.01
437	-3.59	-3.59	-3.59	-0.01	0
438	-6.1	-6.1	-6.1	-0.01	-0.01
439	-4.64	-4.64	-4.64	-0.01	-0.01
440	-3.43	-3.43	-3.43	-0.01	0
441	-4.48	-4.47	-4.48	-0.01	0
442	-3.59	-3.59	-3.59	-0.01	0
443	-5.9	-5.9	-5.9	-0.01	-0.01
444	-3.63	-3.63	-3.63	-0.01	0
445	-4.52	-4.51	-4.52	-0.01	0
446	-3.37	-3.37	-3.37	-0.01	0
447	-3.47	-3.47	-3.47	-0.01	0
448	-4.73	-4.73	-4.73	-0.01	0
449	-4.52	-4.51	-4.52	-0.01	0
450	-3.9	-3.9	-3.91	-0.01	0.02
451	-4.73	-4.73	-4.73	-0.01	0
452	-4.84	-4.84	-4.84	-0.01	0
453	-4.02	-4.01	-4.02	-0.01	0.01
454	-10.1	-10.1	-10.14	-0.01	0.07
455	-3.8	-3.8	-3.81	-0.01	0.02
456	-8.3	-8.29	-8.27	-0.01	-0.05
457	-6.17	-6.16	-6.18	-0.01	0.02
458	-7.93	-7.93	-7.96	-0.01	0.05
459	-4.31	-4.31	-4.31	-0.01	0
460	-3.88	-3.88	-3.89	-0.01	0.01
461	-3.88	-3.88	-3.89	-0.01	0.01
462	-7.86	-7.85	-7.89	-0.01	0.07
463	-8.8	-8.8	-8.74	-0.01	-0.12
464	-5.71	-5.7	-5.72	-0.01	0.03
465	-6.38	-6.38	-6.39	-0.01	0.02
466	-5.12	-5.12	-5.14	-0.01	0.03
467	-5.34	-5.33	-5.35	-0.01	0.03
468	-4.42	-4.42	-4.43	-0.01	0.01
469	-5.9	-5.9	-5.9	-0.01	-0.01
470	-4.06	-4.05	-4.06	-0.01	0.01
471	-6.89	-6.89	-6.92	-0.01	0.05
472	-5.22	-5.22	-5.23	-0.01	0.03
473	-3.74	-3.74	-3.74	-0.01	0
474	-4.25	-4.24	-4.25	-0.01	0.01
475	-6.92	-6.91	-6.93	-0.01	0.02
476	-9.34	-9.34	-9.39	-0.01	0.1
477	-6.23	-6.22	-6.23	-0.01	0
478	-3.58	-3.58	-3.58	-0.01	0
479	-3.88	-3.88	-3.89	-0.01	0.01
480	-3.47	-3.47	-3.47	-0.01	0
481	-3.47	-3.47	-3.47	-0.01	0
482	-5.61	-5.61	-5.61	-0.01	-0.01
483	-5.45	-5.45	-5.47	-0.01	0.02
484	-4.43	-4.43	-4.44	-0.01	0.02
485	-3.63	-3.63	-3.63	-0.01	0
486	-5.12	-5.12	-5.14	-0.01	0.03
487	-6.67	-6.66	-6.68	-0.01	0.02
488	-15.62	-15.61	-15.59	0	-0.04
489	-5.52	-5.52	-5.52	-0.01	0
490	-7.05	-7.04	-7.07	-0.01	0.05
491	-3.58	-3.58	-3.58	-0.01	0
492	-7.63	-7.62	-7.61	-0.01	-0.03
493	-3.37	-3.37	-3.37	-0.01	0
494	-3.88	-3.88	-3.89	-0.01	0.01
495	-5.88	-5.88	-5.88	-0.01	0
496	-3.53	-3.52	-3.53	-0.01	0
497	-4.08	-4.07	-4.08	-0.01	0
498	-7.33	-7.33	-7.29	-0.01	-0.08
499	-3.8	-3.8	-3.81	-0.01	0.02
500	-4.73	-4.73	-4.73	-0.01	0
501	-3.9	-3.9	-3.91	-0.01	0.02
502	-3.47	-3.47	-3.47	-0.01	0
503	-4.73	-4.73	-4.73	-0.01	0
504	-3.88	-3.88	-3.89	-0.01	0.01
505	-3.47	-3.47	-3.47	-0.01	0
506	-3.63	-3.63	-3.63	-0.01	0
507	-3.58	-3.58	-3.58	-0.01	0
508	-3.37	-3.37	-3.37	-0.01	0
509	-3.88	-3.88	-3.89	-0.01	0.01
510	-7.67	-7.66	-7.64	-0.01	-0.05
511	-4.06	-4.05	-4.06	-0.01	0.01
512	-6.67	-6.66	-6.68	-0.01	0.02
513	-3.81	-3.81	-3.81	-0.01	0
514	-3.53	-3.52	-3.53	-0.01	0
515	-5.12	-5.12	-5.14	-0.01	0.03
516	-3.58	-3.58	-3.58	-0.01	0
517	-6.79	-6.79	-6.81	-0.01	0.03
518	-4.17	-4.17	-4.17	-0.01	0
519	-4.17	-4.17	-4.17	-0.01	0
520	-3.47	-3.47	-3.47	-0.01	0
521	-3.8	-3.8	-3.81	-0.01	0.02
522	-8.08	-8.08	-8.01	-0.01	-0.13
523	-13.22	-13.38	-13.07	0.31	-0.3
524	-4.08	-4.07	-4.08	-0.01	0
525	-4.08	-4.07	-4.08	-0.01	0
526	-4.25	-4.24	-4.25	-0.01	0.01
527	-12.02	-12.05	-11.86	0.07	-0.33
528	-6.54	-6.53	-6.55	-0.01	0.03
529	-7.64	-7.63	-7.57	-0.01	-0.13
530	-4.25	-4.24	-4.25	-0.01	0.01
531	-4.42	-4.42	-4.42	-0.01	0
532	-5.12	-5.12	-5.14	-0.01	0.03
533	-5.34	-5.33	-5.35	-0.01	0.03
534	-6.35	-6.35	-6.37	-0.01	0.03
535	-10.31	-10.3	-10.33	-0.01	0.04
536	-7.33	-7.33	-7.29	-0.01	-0.08
537	-6.67	-6.66	-6.68	-0.01	0.02
538	-6.67	-6.66	-6.68	-0.01	0.02
539	-7.95	-7.95	-7.93	-0.01	-0.05
540	-4.02	-4.01	-4.02	-0.01	0.01
541	-7.39	-7.39	-7.38	-0.01	-0.03
542	-3.98	-3.98	-3.98	-0.01	0
543	-5.61	-5.61	-5.61	-0.01	-0.01
544	-6.05	-6.05	-6.05	-0.01	-0.01
545	-3.8	-3.8	-3.81	-0.01	0.02
546	-12.43	-12.43	-12.28	0	-0.3
547	-3.37	-3.37	-3.37	-0.01	0
548	-8.07	-8.06	-8.11	-0.01	0.09
549	-4.25	-4.24	-4.25	-0.01	0.01
550	-12.38	-12.38	-12.4	-0.01	0.05
551	-3.53	-3.52	-3.53	-0.01	0
552	-4.52	-4.51	-4.52	-0.01	0
553	-6.71	-6.7	-6.73	-0.01	0.05
554	-7.67	-7.67	-7.6	-0.01	-0.14
555	-3.53	-3.52	-3.53	-0.01	0
556	-3.53	-3.52	-3.53	-0.01	0
557	-3.63	-3.63	-3.63	-0.01	0
558	-3.47	-3.47	-3.47	-0.01	0
559	-4.18	-4.18	-4.18	-0.01	0
560	-3.47	-3.47	-3.47	-0.01	0
561	-4.31	-4.31	-4.31	-0.01	0
562	-5.12	-5.12	-5.14	-0.01	0.03
563	-5.34	-5.33	-5.35	-0.01	0.03
564	-4.25	-4.24	-4.25	-0.01	0.01
565	-3.37	-3.37	-3.37	-0.01	0
566	-3.81	-3.81	-3.81	-0.01	0
567	-3.81	-3.81	-3.81	-0.01	0
568	-4.73	-4.73	-4.73	-0.01	0
569	-3.81	-3.81	-3.81	-0.01	0
570	-3.63	-3.63	-3.63	-0.01	0
571	-3.53	-3.52	-3.53	-0.01	0
572	-3.53	-3.52	-3.53	-0.01	0
573	-4.18	-4.18	-4.18	-0.01	0
574	-3.88	-3.88	-3.89	-0.01	0.01
575	-4.18	-4.18	-4.18	-0.01	0
576	-5.12	-5.12	-5.14	-0.01	0.03
577	-5.29	-5.29	-5.29	-0.01	0
578	-4.23	-4.23	-4.23	-0.01	0
579	-4.23	-4.23	-4.23	-0.01	0
580	-9.8	-9.8	-9.83	-0.01	0.05
581	-4.23	-4.23	-4.23	-0.01	0
582	-13.13	-13.12	-13.09	-0.01	-0.07
583	-3.74	-3.74	-3.74	-0.01	0
584	-8.43	-8.42	-8.47	-0.01	0.09
585	-3.98	-3.98	-3.98	-0.01	0
586	-3.9	-3.9	-3.91	-0.01	0.02
587	-4.43	-4.43	-4.44	-0.01	0.02
588	-7.98	-7.98	-8.03	-0.01	0.09
589	-3.8	-3.8	-3.81	-0.01	0.02
590	-3.53	-3.52	-3.53	-0.01	0
591	-4.06	-4.05	-4.06	-0.01	0.01
592	-3.88	-3.88	-3.89	-0.01	0.01
593	-4.31	-4.31	-4.31	-0.01	0
594	-5.08	-5.08	-5.08	-0.01	0
595	-6.44	-6.44	-6.46	-0.01	0.03
596	-4.23	-4.23	-4.23	-0.01	0
597	-3.9	-3.9	-3.91	-0.01	0.02
598	-8.77	-8.76	-8.81	-0.01	0.09
599	-5.18	-5.18	-5.18	-0.01	0
600	-5.12	-5.12	-5.14	-0.01	0.03
601	-3.88	-3.88	-3.89	-0.01	0.01
602	-4.8	-4.8	-4.8	-0.01	0
603	-4.84	-4.84	-4.84	-0.01	0
604	-5.71	-5.7	-5.72	-0.01	0.03
605	-6.26	-6.26	-6.28	-0.01	0.02
606	-5.12	-5.12	-5.14	-0.01	0.03
607	-5.9	-5.9	-5.9	-0.01	-0.01
608	-5.65	-5.65	-5.65	-0.01	-0.01
609	-4.63	-4.62	-4.62	-0.01	0
610	-5.6	-5.6	-5.61	-0.01	0.01
611	-4.84	-4.84	-4.84	-0.01	0
612	-4.23	-4.23	-4.23	-0.01	0
613	-3.74	-3.74	-3.74	-0.01	0
614	-5.12	-5.12	-5.14	-0.01	0.03
615	-12.36	-12.35	-12.4	-0.01	0.08
616	-8.77	-8.76	-8.81	-0.01	0.09
617	-3.74	-3.74	-3.74	-0.01	0
618	-5.18	-5.18	-5.18	-0.01	0
619	-6.35	-6.34	-6.36	-0.01	0.03
620	-3.74	-3.74	-3.74	-0.01	0
621	-10.35	-10.35	-10.24	-0.02	-0.22
622	-8.11	-8.11	-8.12	-0.01	0.01
623	-5.29	-5.29	-5.29	-0.01	0
624	-6.2	-6.2	-6.21	-0.01	0.03
625	-6.56	-6.56	-6.58	-0.01	0.03
626	-10.44	-10.44	-10.42	-0.01	-0.05
627	-3.74	-3.74	-3.74	-0.01	0
628	-9.29	-9.28	-9.23	-0.01	-0.12
629	-3.74	-3.74	-3.74	-0.01	0
630	-5.29	-5.29	-5.29	-0.01	0
631	-3.58	-3.58	-3.58	-0.01	0
632	-13.47	-13.46	-13.42	-0.01	-0.09
633	-3.74	-3.74	-3.74	-0.01	0
634	-8.84	-8.84	-8.84	-0.01	0
635	-3.82	-3.82	-3.82	-0.01	0
636	-9.73	-9.73	-9.77	-0.01	0.06
637	-6.77	-6.77	-6.79	-0.01	0.03
638	-4.25	-4.24	-4.25	-0.01	0.01
639	-3.84	-3.84	-3.85	-0.01	0.02
640	-3.84	-3.84	-3.85	-0.01	0.02
641	-6.88	-6.87	-6.9	-0.01	0.03
642	-4.02	-4.01	-4.02	-0.01	0.01
643	-4.43	-4.43	-4.44	-0.01	0.02
644	-4.17	-4.17	-4.17	-0.01	0
645	-4.18	-4.18	-4.18	-0.01	0
646	-5.12	-5.12	-5.14	-0.01	0.03
647	-4.18	-4.18	-4.19	-0.01	0.01
648	-3.63	-3.63	-3.63	-0.01	0
649	-4.02	-4.01	-4.02	-0.01	0.01
650	-4.17	-4.17	-4.17	-0.01	0
651	-3.53	-3.52	-3.53	-0.01	0
652	-6.45	-6.45	-6.46	-0.01	0.03
653	-4.17	-4.17	-4.17	-0.01	0
654	-3.88	-3.88	-3.89	-0.01	0.01
655	-4.18	-4.18	-4.18	-0.01	0
656	-5.65	-5.65	-5.65	-0.01	-0.01
657	-5.98	-5.98	-5.99	-0.01	0.03
658	-3.74	-3.74	-3.74	-0.01	0
659	-4.48	-4.48	-4.48	-0.01	0
660	-3.58	-3.58	-3.58	-0.01	0
661	-3.88	-3.88	-3.89	-0.01	0.01
662	-3.8	-3.8	-3.81	-0.01	0.02
663	-5.89	-5.89	-5.89	-0.01	0
664	-3.74	-3.74	-3.74	-0.01	0
665	-3.53	-3.52	-3.53	-0.01	0
666	-4.31	-4.31	-4.31	-0.01	0
667	-3.74	-3.74	-3.74	-0.01	0
668	-3.88	-3.88	-3.89	-0.01	0.01
669	-12.51	-12.51	-12.45	-0.01	-0.12
670	-8.04	-8.03	-8.05	-0.01	0.02
671	-3.84	-3.84	-3.85	-0.01	0.02
672	-6.68	-6.68	-6.7	-0.01	0.03
673	-7.19	-7.19	-7.22	-0.01	0.05
674	-3.63	-3.63	-3.63	-0.01	0
675	-9.52	-9.51	-9.52	-0.01	0.01
676	-4.18	-4.18	-4.19	-0.01	0.01
677	-5.89	-5.89	-5.89	-0.01	0
678	-7.03	-7.02	-7.04	-0.01	0.03
679	-4.63	-4.62	-4.62	-0.01	0
680	-4.23	-4.23	-4.23	-0.01	0
681	-3.81	-3.81	-3.81	-0.01	0
682	-6.71	-6.71	-6.7	-0.01	-0.03
683	-4.39	-4.39	-4.4	-0.01	0.01
684	-4.18	-4.18	-4.19	-0.01	0.01
685	-4.48	-4.48	-4.48	-0.01	0
686	-23.63	-31.83	-28.05	16.4	8.83
687	-12.61	-12.61	-12.61	-0.01	0
688	-3.74	-3.74	-3.74	-0.01	0
689	-4.23	-4.23	-4.23	-0.01	0
690	-4.02	-4.01	-4.02	-0.01	0.01
691	-3.88	-3.88	-3.89	-0.01	0.01
692	-4.36	-4.35	-4.36	-0.01	0.01
693	-4.31	-4.31	-4.31	-0.01	0
694	-6.68	-6.68	-6.7	-0.01	0.03
695	-3.58	-3.58	-3.58	-0.01	0
696	-6.68	-6.68	-6.7	-0.01	0.03
697	-7.06	-7.05	-7.04	-0.01	-0.03
698	-4.42	-4.42	-4.43	-0.01	0.01
699	-3.55	-3.54	-3.54	-0.01	0
700	-5.86	-5.86	-5.88	-0.01	0.03
701	-3.7	-3.7	-3.7	-0.01	0
702	-3.55	-3.54	-3.54	-0.01	0
703	-3.49	-3.48	-3.49	-0.01	0
704	-3.79	-3.78	-3.79	-0.01	0.01
705	-8.43	-8.42	-8.34	-0.01	-0.18
706	-6.41	-6.41	-6.42	-0.01	0.03
707	-4.14	-4.14	-4.14	-0.01	0
708	-3.59	-3.59	-3.59	-0.01	0
709	-4.36	-4.35	-4.36	-0.01	0.01
710	-3.7	-3.7	-3.7	-0.01	0
711	-4.17	-4.17	-4.17	-0.01	0
712	-3.81	-3.81	-3.81	-0.01	0
713	-3.96	-3.95	-3.96	-0.01	0.01
714	-6.21	-6.2	-6.22	-0.01	0.02
715	-4.37	-4.36	-4.37	-0.01	0.01
716	-7.7	-7.7	-7.71	-0.01	0.02
717	-11.45	-11.45	-11.51	-0.01	0.11
718	-4.36	-4.35	-4.36	-0.01	0.01
719	-7.99	-7.99	-8.02	-0.01	0.06
720	-3.7	-3.7	-3.7	-0.01	0
721	-3.43	-3.43	-3.43	-0.01	0
722	-4.23	-4.23	-4.23	-0.01	0
723	-11.64	-11.65	-11.4	0.02	-0.5
724	-6.71	-6.7	-6.72	-0.01	0.02
725	-4.18	-4.18	-4.18	-0.01	0
726	-3.82	-3.82	-3.82	-0.01	0
727	-20.14	-20.14	-20.09	-0.01	-0.11
728	-4.02	-4.01	-4.02	-0.01	0.01
729	-4.48	-4.47	-4.48	-0.01	0
730	-3.81	-3.81	-3.81	-0.01	0
731	-4.13	-4.13	-4.13	-0.01	0
732	-6.27	-6.27	-6.29	-0.01	0.04
733	-6.37	-6.37	-6.38	-0.01	0.03
734	-3.33	-3.33	-3.33	-0.01	0
735	-9.29	-9.29	-9.29	-0.01	0
736	-3.96	-3.95	-3.96	-0.01	0.01
737	-3.83	-3.83	-3.84	-0.01	0
738	-3.83	-3.83	-3.84	-0.01	0
739	-3.84	-3.84	-3.85	-0.01	0.01
740	-4.17	-4.17	-4.17	-0.01	0
741	-3.84	-3.84	-3.85	-0.01	0.02
742	-7.31	-7.31	-7.32	-0.01	0.02
743	-3.63	-3.63	-3.63	-0.01	0
744	-5.71	-5.7	-5.72	-0.01	0.03
745	-7.68	-7.67	-7.64	-0.01	-0.07
746	-7.34	-7.33	-7.29	-0.01	-0.08
747	-6.39	-6.39	-6.41	-0.01	0.03
748	-6.61	-6.6	-6.62	-0.01	0.02
749	-19.31	-19.31	-19.1	-0.01	-0.42
750	-15.94	-15.94	-16.01	-0.01	0.15
751	-4.23	-4.23	-4.23	-0.01	0
752	-4.42	-4.42	-4.43	-0.01	0.01
753	-13.34	-13.33	-13.26	-0.01	-0.14
754	-4.02	-4.01	-4.02	-0.01	0.01
755	-6.23	-6.23	-6.24	-0.01	0.03
756	-3.88	-3.88	-3.89	-0.01	0.01
757	-9.19	-9.19	-9.23	-0.01	0.08
758	-8.12	-8.11	-8.1	-0.01	-0.04
759	-5.29	-5.29	-5.29	-0.01	0
760	-8.5	-8.5	-8.42	-0.01	-0.16
761	-3.47	-3.47	-3.47	-0.01	0
762	-4.73	-4.73	-4.73	-0.01	0
763	-3.9	-3.9	-3.91	-0.01	0.02
764	-9.27	-9.26	-9.29	-0.01	0.04
765	-3.53	-3.52	-3.53	-0.01	0
766	-5.6	-5.6	-5.61	-0.01	0.01
767	-6.88	-6.87	-6.89	-0.01	0.02
768	-4.63	-4.62	-4.62	-0.01	0
769	-4.84	-4.84	-4.84	-0.01	0
770	-5.6	-5.6	-5.61	-0.01	0.01
771	-4.23	-4.23	-4.23	-0.01	0
772	-3.63	-3.63	-3.63	-0.01	0
773	-4.39	-4.39	-4.4	-0.01	0.01
774	-3.82	-3.82	-3.82	-0.01	0
775	-7.74	-7.74	-7.73	-0.01	-0.02
776	-6.34	-6.34	-6.35	-0.01	0.02
777	-3.84	-3.84	-3.85	-0.01	0.02
778	-9	-8.99	-9.02	-0.01	0.04
779	-4.02	-4.01	-4.02	-0.01	0.01
780	-3.63	-3.63	-3.63	-0.01	0
781	-5.71	-5.7	-5.72	-0.01	0.03
782	-3.88	-3.88	-3.89	-0.01	0.01
783	-12.93	-12.93	-12.99	-0.01	0.13
784	-3.37	-3.37	-3.37	-0.01	0
785	-3.63	-3.63	-3.63	-0.01	0
786	-3.58	-3.58	-3.58	-0.01	0
787	-3.84	-3.84	-3.85	-0.01	0.02
788	-3.63	-3.63	-3.63	-0.01	0
789	-5.56	-5.56	-5.58	-0.01	0.03
790	-6.09	-6.08	-6.1	-0.01	0.03
791	-15.59	-15.58	-15.64	-0.01	0.11
792	-4.06	-4.05	-4.06	-0.01	0.01
793	-4.18	-4.18	-4.18	-0.01	0
794	-13.18	-13.17	-13.21	-0.01	0.05
795	-3.58	-3.58	-3.58	-0.01	0
796	-17.41	-17.4	-17.42	-0.01	0.02
797	-4.39	-4.39	-4.4	-0.01	0.01
798	-4.73	-4.73	-4.73	-0.01	0
799	-7.55	-7.54	-7.53	-0.01	-0.03
800	-4.06	-4.05	-4.06	-0.01	0.01
801	-3.88	-3.88	-3.89	-0.01	0.01
802	-13.25	-13.25	-13.19	-0.01	-0.12
803	-3.58	-3.58	-3.58	-0.01	0
804	-5.89	-5.89	-5.89	-0.01	0
805	-7.19	-7.19	-7.22	-0.01	0.05
806	-3.84	-3.84	-3.85	-0.01	0.02
807	-4.18	-4.18	-4.18	-0.01	0
808	-4.17	-4.17	-4.17	-0.01	0
809	-6.68	-6.68	-6.7	-0.01	0.03
810	-6.05	-6.05	-6.05	-0.01	-0.01
811	-7.88	-7.88	-7.87	-0.01	-0.03
812	-4.23	-4.23	-4.23	-0.01	0
813	-4.31	-4.31	-4.31	-0.01	0
814	-3.53	-3.52	-3.53	-0.01	0
815	-5.82	-5.82	-5.82	-0.01	-0.01
816	-4.39	-4.39	-4.4	-0.01	0.01
817	-4.42	-4.42	-4.43	-0.01	0.01
818	-6.89	-6.89	-6.92	-0.01	0.05
819	-3.74	-3.74	-3.74	-0.01	0
820	-3.58	-3.58	-3.58	-0.01	0
821	-4.73	-4.73	-4.73	-0.01	0
822	-6.24	-6.24	-6.25	-0.01	0.02
823	-9.31	-9.3	-9.31	-0.01	0.01
824	-3.88	-3.88	-3.89	-0.01	0.01
825	-3.53	-3.52	-3.53	-0.01	0
826	-5.18	-5.18	-5.18	-0.01	0
827	-7.74	-7.74	-7.73	-0.01	-0.02
828	-4.48	-4.48	-4.48	-0.01	0
829	-14.18	-14.18	-14.15	-0.01	-0.08
830	-4.52	-4.51	-4.52	-0.01	0
831	-3.37	-3.37	-3.37	-0.01	0
832	-4.31	-4.31	-4.31	-0.01	0
833	-6.82	-6.82	-6.84	-0.01	0.05
834	-7.57	-7.57	-7.57	-0.01	-0.02
835	-3.74	-3.74	-3.74	-0.01	0
836	-3.88	-3.88	-3.89	-0.01	0.01
837	-3.88	-3.88	-3.89	-0.01	0.01
838	-4.18	-4.18	-4.19	-0.01	0.01
839	-3.53	-3.52	-3.53	-0.01	0
840	-4.31	-4.31	-4.31	-0.01	0
841	-4.25	-4.24	-4.25	-0.01	0.01
842	-10.71	-10.71	-10.64	-0.01	-0.14
843	-3.58	-3.58	-3.58	-0.01	0
844	-5.22	-5.22	-5.23	-0.01	0.03
845	-3.74	-3.74	-3.74	-0.01	0
846	-3.74	-3.74	-3.74	-0.01	0
847	-6.38	-6.38	-6.39	-0.01	0.02
848	-3.63	-3.63	-3.63	-0.01	0
849	-3.84	-3.84	-3.85	-0.01	0.02
850	-7.64	-7.63	-7.57	-0.01	-0.13
851	-4.18	-4.18	-4.18	-0.01	0
852	-4.25	-4.24	-4.25	-0.01	0.01
853	-6.94	-6.94	-6.93	-0.01	-0.03
854	-3.37	-3.37	-3.37	-0.01	0
855	-6.05	-6.05	-6.05	-0.01	-0.01
856	-12.87	-12.86	-12.82	-0.01	-0.09
857	-7.48	-7.47	-7.44	-0.01	-0.08
858	-5.89	-5.89	-5.89	-0.01	0
859	-7.85	-7.85	-7.78	-0.01	-0.13
860	-6.71	-6.7	-6.72	-0.01	0.02
861	-4.39	-4.39	-4.4	-0.01	0.01
862	-9.48	-9.48	-9.49	-0.01	0.02
863	-9.51	-9.5	-9.53	-0.01	0.05
864	-4.48	-4.48	-4.48	-0.01	0
865	-5.52	-5.52	-5.52	-0.01	0
866	-4.84	-4.84	-4.84	-0.01	0
867	-3.84	-3.84	-3.85	-0.01	0.02
868	-3.37	-3.37	-3.37	-0.01	0
869	-4.02	-4.01	-4.02	-0.01	0.01
870	-7.74	-7.73	-7.73	-0.01	-0.02
871	-7.8	-7.8	-7.83	-0.01	0.06
872	-4.48	-4.48	-4.48	-0.01	0
873	-5.61	-5.61	-5.61	-0.01	-0.01
874	-4.18	-4.18	-4.18	-0.01	0
875	-3.63	-3.63	-3.63	-0.01	0
876	-3.9	-3.9	-3.91	-0.01	0.02
877	-4.63	-4.62	-4.62	-0.01	0
878	-8.54	-8.54	-8.56	-0.01	0.05
879	-5.34	-5.33	-5.35	-0.01	0.03
880	-3.74	-3.74	-3.74	-0.01	0
881	-5.34	-5.33	-5.35	-0.01	0.03
882	-4.83	-4.82	-4.84	-0.01	0.03
883	-9.63	-9.62	-9.55	-0.01	-0.15
884	-4.48	-4.48	-4.48	-0.01	0
885	-4.63	-4.62	-4.62	-0.01	0
886	-3.82	-3.82	-3.82	-0.01	0
887	-4.39	-4.39	-4.4	-0.01	0.01
888	-5.22	-5.22	-5.23	-0.01	0.03
889	-4.39	-4.39	-4.4	-0.01	0.01
890	-3.82	-3.82	-3.82	-0.01	0
891	-4.73	-4.73	-4.73	-0.01	0
892	-3.8	-3.8	-3.81	-0.01	0.02
893	-3.47	-3.47	-3.47	-0.01	0
894	-3.84	-3.84	-3.85	-0.01	0.02
895	-4.17	-4.17	-4.17	-0.01	0
896	-3.53	-3.52	-3.53	-0.01	0
897	-7.67	-7.67	-7.65	-0.01	-0.04
898	-4.39	-4.39	-4.4	-0.01	0.01
899	-3.82	-3.82	-3.82	-0.01	0
900	-5.71	-5.7	-5.72	-0.01	0.03
901	-4.73	-4.73	-4.73	-0.01	0
902	-4.84	-4.84	-4.84	-0.01	0
903	-3.88	-3.88	-3.89	-0.01	0.01
904	-4.42	-4.42	-4.42	-0.01	0
905	-3.58	-3.58	-3.58	-0.01	0
906	-5.6	-5.6	-5.61	-0.01	0.01
907	-5.65	-5.65	-5.65	-0.01	-0.01
908	-3.84	-3.84	-3.85	-0.01	0.02
909	-4.18	-4.18	-4.18	-0.01	0
910	-4.52	-4.51	-4.52	-0.01	0
911	-4.48	-4.48	-4.48	-0.01	0
912	-4.02	-4.01	-4.02	-0.01	0.01
913	-5.89	-5.89	-5.89	-0.01	0
914	-4.84	-4.84	-4.84	-0.01	0
915	-4.63	-4.62	-4.62	-0.01	0
916	-4.84	-4.84	-4.84	-0.01	0
917	-3.74	-3.74	-3.74	-0.01	0
918	-5.52	-5.52	-5.53	-0.01	0.01
919	-5.61	-5.61	-5.61	-0.01	-0.01
920	-3.9	-3.9	-3.91	-0.01	0.02
921	-9.31	-9.31	-9.31	-0.01	-0.01
922	-3.9	-3.9	-3.91	-0.01	0.02
923	-3.63	-3.63	-3.63	-0.01	0
924	-3.84	-3.84	-3.85	-0.01	0.02
925	-3.82	-3.82	-3.82	-0.01	0
926	-3.58	-3.58	-3.58	-0.01	0
927	-3.82	-3.82	-3.82	-0.01	0
928	-4.31	-4.31	-4.31	-0.01	0
929	-3.74	-3.74	-3.74	-0.01	0
930	-4.73	-4.73	-4.73	-0.01	0
931	-4.31	-4.31	-4.31	-0.01	0
932	-5.12	-5.12	-5.14	-0.01	0.03
933	-3.63	-3.63	-3.63	-0.01	0
934	-5.57	-5.57	-5.59	-0.01	0.04
935	-3.47	-3.47	-3.47	-0.01	0
936	-9.31	-9.31	-9.35	-0.01	0.08
937	-4.18	-4.18	-4.19	-0.01	0.01
938	-10.73	-10.72	-10.76	-0.01	0.08
939	-7.11	-7.1	-7.12	-0.01	0.02
940	-3.37	-3.37	-3.37	-0.01	0
941	-5.61	-5.61	-5.61	-0.01	-0.01
942	-5.71	-5.7	-5.72	-0.01	0.03
943	-5.08	-5.08	-5.08	-0.01	0
944	-4.18	-4.18	-4.18	-0.01	0
945	-4.48	-4.48	-4.48	-0.01	0
946	-3.63	-3.63	-3.63	-0.01	0
947	-6.05	-6.05	-6.05	-0.01	-0.01
948	-5.34	-5.33	-5.35	-0.01	0.03
949	-3.74	-3.74	-3.74	-0.01	0

## Sheet: C_type_lectin_like_FEL
Site	Partition	alpha	beta	omega	alpha=beta	LRT	p-value	Total branch length
1	1	61.857	0	0	15.432	19.427	0	0
2	1	9.667	0	0	635.094	31.925	0	0
3	1	0.993	0.033	0.033	0.059	3.895	0.048	0
4	1	5072.7	0.034	0	14.882	10.258	0.001	0
5	1	0	0	NaN	0	0	1	0
6	1	0.093	0	0	0.007	4.388	0.036	0
7	1	0.163	0.214	1.313	0.197	0.022	0.883	0
8	1	22.986	0.053	0.002	0.093	2.273	0.132	0
9	1	1566.66	0.191	0	246.631	0.401	0.527	0
10	1	0.073	0.033	0.454	0.04	0.235	0.628	0
11	1	427.289	0.094	0	0.159	0.684	0.408	0
12	1	0.409	0.059	0.144	0.092	0.924	0.336	0
13	1	1.525	0.024	0.016	0.026	1.469	0.225	0
14	1	10000	0.113	0	0.187	1.152	0.283	0
15	1	0.052	0.052	0.997	0.052	0	0.998	0
16	1	0.183	0	0	0.011	5.908	0.015	0
17	1	4.957	0.105	0.021	1.682	2.154	0.142	0
18	1	0.295	0.01	0.033	0.027	3.776	0.052	0
19	1	90.582	0.044	0	0.068	1.197	0.274	0
20	1	0	0.047	Infinity	0.035	1.202	0.273	0
21	1	1.476	0.182	0.123	0.244	0.837	0.36	0
22	1	0	0.033	Infinity	0.03	0.47	0.493	0
23	1	0.297	0.043	0.145	0.071	1.905	0.168	0
24	1	0.932	0.135	0.145	57.695	0.25	0.617	0
25	1	6.273	0	0	14.715	24.003	0	0
26	1	0	0	NaN	0	0	1	0
27	1	0	0.078	Infinity	0.077	0.275	0.6	0
28	1	228.033	0.02	0	0.031	1.265	0.261	0
29	1	0.492	0	0	0.014	8.672	0.003	0
30	1	1.222	3.615	2.958	388.749	0	0.995	0
31	1	0.311	0.854	2.743	0.746	0.018	0.893	0
32	1	1.069	0.129	0.121	0.196	0.886	0.346	0
33	1	0.539	0	0	0.01	6.198	0.013	0
34	1	0.434	0.022	0.051	0.034	2.412	0.12	0
35	1	0.69	0.085	0.123	0.177	1.204	0.273	0
36	1	1.5	59	39.333	39.73	0	1	0
37	1	0	0.159	Infinity	22.45	0.43	0.512	0
38	1	0.129	0.011	0.082	0.027	2.879	0.09	0
39	1	0	0.648	Infinity	1.143	0.087	0.768	0
40	1	0.24	0.016	0.066	0.05	3.418	0.064	0
41	1	0.116	0.042	0.357	0.054	0.551	0.458	0
42	1	0.124	0.017	0.139	0.027	1.598	0.206	0
43	1	1.944	0.024	0.012	0.03	2.858	0.091	0
44	1	825.953	0.034	0	210.911	7.477	0.006	0
45	1	0	0.084	Infinity	0.064	1.936	0.164	0
46	1	0	0.056	Infinity	0.052	0.593	0.441	0
47	1	1.736	0.021	0.012	0.037	4.553	0.033	0
48	1	0	0.019	Infinity	0.018	0.32	0.572	0
49	1	800.775	0.058	0	235.099	7.088	0.008	0
50	1	3816.51	0.036	0	0.276	0.744	0.389	0
51	1	0.168	0.16	0.949	0.163	0.001	0.978	0
52	1	0.05	0.024	0.478	0.028	0.253	0.615	0
53	1	0.476	0.072	0.151	0.116	1.244	0.265	0
54	1	2539.16	0.326	0	37.15	0.131	0.718	0
55	1	0	0.144	Infinity	0.182	2.3	0.129	0
56	1	0.525	0.023	0.043	0.043	3.539	0.06	0
57	1	0	0.151	Infinity	0.121	1.934	0.164	0
58	1	1.244	0.09	0.073	0.159	1.878	0.171	0
59	1	10000	0.03	0	0.155	7.2	0.007	0
60	1	0	0	NaN	0	0	1	0
61	1	0	0	NaN	0	0	1	0
62	1	0	0	NaN	0	0	1	0
63	1	220.78	0.045	0	0.058	0.395	0.53	0
64	1	693.104	0.075	0	113.549	4.846	0.028	0
65	1	0	0	NaN	0	0	1	0
66	1	61.857	0	0	15.847	23.593	0	0
67	1	61.857	0	0	15.432	21.55	0	0
68	1	10000	0	0	0.024	6.769	0.009	0
69	1	0.368	0.03	0.08	0.037	1.16	0.282	0
70	1	0.093	0	0	0.01	4.438	0.035	0
71	1	1.024	0.04	0.039	0.121	2.367	0.124	0
72	1	1.388	0.058	0.042	0.218	1.961	0.161	0
73	1	0.696	0.016	0.024	0.347	3.609	0.057	0
74	1	1604.29	0.024	0	0.056	3.864	0.049	0
75	1	320.829	0.032	0	0.049	2.258	0.133	0
76	1	0.046	0.117	2.544	0.1	0.223	0.637	0
77	1	0.111	0.03	0.272	0.043	0.637	0.425	0
78	1	357.574	0.036	0	0.083	2.73	0.098	0
79	1	0	0	NaN	0	0	1	0
80	1	1	14	14	10.808	0	1	0
81	1	0.184	0	0	0.008	6.411	0.011	0
82	1	0	0.058	Infinity	0.049	0.706	0.401	0
83	1	0	0	NaN	0	0	1	0
84	1	0	0	NaN	0	0	1	0
85	1	0	0	NaN	0	0	1	0
86	1	0	0	NaN	0	0	1	0
87	1	0	0	NaN	0	0	1	0
88	1	0	0.016	Infinity	0.014	0.346	0.557	0
89	1	0.818	7.571	9.254	5.876	0	1	0
90	1	0.561	0.289	0.516	0.372	0.1	0.752	0
91	1	0.355	0.036	0.101	0.08	2.104	0.147	0
92	1	0	0.052	Infinity	0.048	0.936	0.333	0
93	1	0.575	0.06	0.105	0.099	1.374	0.241	0
94	1	353.981	0.11	0	0.158	0.421	0.517	0
95	1	0.074	0.063	0.85	0.066	0.008	0.929	0
96	1	0	1	Infinity	0.611	0.306	0.58	0
97	1	0.931	0.032	0.034	0.041	2.23	0.135	0
98	1	0	0.042	Infinity	0.034	0.91	0.34	0
99	1	50.758	0.025	0	12.885	9.841	0.002	0
100	1	6574.1	0.095	0	0.116	1.8	0.18	0
101	1	0	0.036	Infinity	0.026	0.993	0.319	0
102	1	0.016	0.131	8.07	0.097	0.563	0.453	0
103	1	500.737	0.063	0	39.158	3.513	0.061	0
104	1	0.082	0.078	0.949	0.079	0.001	0.972	0
105	1	18.854	0.037	0.002	0.063	3.545	0.06	0
106	1	0.376	0.02	0.054	0.032	2.476	0.116	0
107	1	0.558	0.039	0.07	0.105	2.924	0.087	0
108	1	0	0.043	Infinity	0.033	0.171	0.68	0
109	1	0.823	0.08	0.097	0.074	0.901	0.343	0
110	1	0.221	0.074	0.334	0.105	0.363	0.547	0
111	1	10000	0.095	0	0.154	2.182	0.14	0
112	1	5755.54	0.06	0	0.124	2.784	0.095	0
113	1	0.133	0.027	0.2	0.038	0.657	0.418	0
114	1	9.667	0	0	0.01	8.365	0.004	0
115	1	0.291	0	0	0.023	9.271	0.002	0
116	1	461.439	0.078	0	0.113	1.349	0.245	0
117	1	9506.9	0.023	0	0.066	5.214	0.022	0
118	1	3.129	0.521	0.167	0.552	0.003	0.956	0
119	1	0	0.053	Infinity	0.043	0.995	0.319	0
120	1	0	0.048	Infinity	0.047	0.131	0.717	0
121	1	0.182	0.011	0.061	0.023	2.989	0.084	0
122	1	10000	0.038	0	2856.63	3.581	0.058	0
123	1	0	0	NaN	0	0	1	0
124	1	5995.95	0.028	0	0.036	0.798	0.372	0
125	1	0.261	0.074	0.284	0.102	0.586	0.444	0
126	1	0.598	0.03	0.051	0.061	4.02	0.045	0
127	1	1.145	0.106	0.092	0.135	1.104	0.293	0
128	1	0.087	0.107	1.225	0.1	0.006	0.94	0
129	1	61.857	0	0	0.007	2.159	0.142	0
130	1	1.104	0.152	0.138	0.345	0.654	0.419	0
131	1	0.7	0.019	0.027	0.041	4.06	0.044	0
132	1	0	0.158	Infinity	0.151	0.338	0.561	0
133	1	0	0.336	Infinity	0.318	1.851	0.174	0
134	1	832.574	0.053	0	0.092	3.525	0.06	0
135	1	1.4	0.027	0.019	0.058	1.625	0.202	0
136	1	265.604	0.067	0	63.263	4.106	0.043	0
137	1	0.183	0	0	0.011	5.908	0.015	0
138	1	0	0.008	Infinity	0.007	0.25	0.617	0
139	1	0	0	NaN	0	0	1	0

## Sheet: C_type_lectin_like_MEME
Site	Partition	α	β-	p-	β+	p+	LRT	p-value	# branches under selection	Total branch length	MEME LogL	FEL LogL
1	1	11.22	0	1	19.4	0	0	0.67	0	0	-6.62	-6.62
2	1	25.53	0	1	0.95	0	0	0.67	0	0	-9.87	-9.87
3	1	7.8	0.03	1	18.96	0	0	0.67	0	0	-17.1	-17.09
4	1	49.76	0	0.75	0.14	0.25	0	0.67	0	0	-16.51	-15.86
5	1	0	0	1	0	0	0	1	0	0	0	0
6	1	0.08	0	1	0.19	0	0	0.67	0	0	-4.89	-4.89
7	1	0.16	0.01	0	0.22	1	0.02	0.63	0	0	-15.47	-15.47
8	1	380.05	0.05	1	1.46	0	0	0.67	0	0	-11.61	-11.61
9	1	61.91	0.21	1	1.27	0	0	0.67	0	0	-14.9	-14.77
10	1	0.07	0.03	1	0	0	0	0.67	0	0	-14.19	-13.53
11	1	1.44	0.1	1	2.76	0	0	0.67	0	0	-15.71	-15.71
12	1	0.4	0.06	1	0.74	0	0	0.67	0	0	-15.13	-15.13
13	1	2.45	0	0.83	0.16	0.17	0	0.67	0	0	-14.37	-13.24
14	1	35.24	0.11	1	1.4	0	0	0.67	0	0	-19.46	-19.46
15	1	0.05	0	0.59	0.2	0.41	0.51	0.43	0	0	-15.61	-15.02
16	1	0.19	0	1	0.37	0	0	0.67	0	0	-5.59	-5.59
17	1	6.31	0	0.65	23.52	0.35	0	0.66	0	0	-19.51	-19
18	1	1.35	0.01	1	2.48	0	0	0.67	0	0	-11.46	-11.45
19	1	1.59	0.04	1	2.39	0	0	0.67	0	0	-15.99	-15.99
20	1	0.01	0.01	0.81	0.91	0.19	4.45	0.05	1	0	-15.17	-13.54
21	1	1.42	0.18	1	2.13	0	0	0.67	0	0	-18.25	-18.25
22	1	2.38	0.04	1	4.11	0	0	0.67	0	0	-12.52	-12.52
23	1	0.3	0.04	1	0.53	0	0	0.67	0	0	-17.45	-17.45
24	1	0.94	0.13	1	1.42	0	0	0.67	0	0	-20.01	-20.01
25	1	79	0	1	0.98	0	0	0.67	0	0	-11.22	-11.22
26	1	0	0	1	0	0	0	1	0	0	0	0
27	1	1.5	0.08	1	2.25	0	0	0.67	0	0	-13.76	-13.76
28	1	1.47	0.02	1	2.21	0	0	0.67	0	0	-11.99	-11.99
29	1	1.3	0	1	1.95	0	0	0.67	0	0	-9.27	-9.27
30	1	0	0	0.67	1.5	0.33	1.89	0.19	1	0	-16.42	-14.6
31	1	0.3	0.02	0	0.83	1	0.02	0.63	0	0	-19.76	-19.76
32	1	1.29	0.13	1	2.38	0	0	0.67	0	0	-18.6	-18.6
33	1	0.54	0	1	0.99	0	0	0.67	0	0	-5.74	-5.74
34	1	1.44	0.02	1	2.76	0	0	0.67	0	0	-11.05	-11.05
35	1	0.72	0.08	1	1.32	0	0	0.67	0	0	-16.63	-16.63
36	1	2.02	0.05	0	21.86	1	0	0.66	0	0	-19.22	-19.22
37	1	0	0	0.33	0.34	0.67	0.83	0.35	0	0	-15.71	-15.51
38	1	1.56	0.01	1	2.81	0	0	0.67	0	0	-12.26	-12.26
39	1	0	0	0	0.7	1	0.09	0.58	0	0	-17.54	-17.54
40	1	0.24	0.02	1	0.36	0	0	0.67	0	0	-11.41	-11.41
41	1	0.12	0.04	1	0.22	0	0	0.67	0	0	-18.66	-18.66
42	1	0.13	0.02	1	0.2	0	0	0.67	0	0	-12.59	-12.59
43	1	1.85	0.02	1	3.66	0	0	0.67	0	0	-12.87	-12.87
44	1	2.27	0	0.85	2.94	0.15	-0.01	0.67	1	0	-13.07	-11.55
45	1	0	0	0.55	0.16	0.45	2.81	0.12	1	0	-13.47	-13.04
46	1	1.56	0.06	1	2.44	0	0	0.67	0	0	-14.44	-14.38
47	1	2.3	0.02	1	3.72	0	0	0.67	0	0	-14.1	-14.1
48	1	1.44	0	0.85	1.95	0.15	-0.01	0.67	1	0	-11.63	-10.82
49	1	75.99	0.06	1	4	0	0	0.67	0	0	-17.49	-17.49
50	1	72.59	0	0.63	0.27	0.37	0	0.67	0	0	-18.49	-16.84
51	1	0.17	0.16	1	0.33	0	0	0.67	0	0	-17.14	-17.14
52	1	0.05	0.02	1	0.14	0	0	0.67	0	0	-12.08	-12.08
53	1	0.46	0.07	1	0.7	0	0	0.67	0	0	-15.98	-15.98
54	1	27.68	0.31	1	0.95	0	0	0.67	0	0	-17.21	-17.21
55	1	0	0	0.03	0.16	0.97	2.31	0.15	0	0	-17.56	-17.56
56	1	1.22	0.02	1	1.83	0	0	0.67	0	0	-12.77	-12.77
57	1	1.64	0.17	1	3.19	0	0	0.67	0	0	-18.43	-18.43
58	1	4.84	0.09	1	7.26	0	0	0.67	0	0	-19.32	-19.32
59	1	23.09	0.03	1	2.5	0	0	0.67	0	0	-17.03	-17.03
60	1	0	0	1	0	0	0	1	0	0	0	0
61	1	0	0	1	0	0	0	1	0	0	0	0
62	1	0	0	1	0	0	0	1	0	0	0	0
63	1	1.82	0	0.69	2.79	0.31	-0.01	0.67	0	0	-17.58	-17.42
64	1	1.85	0.02	0.75	5.49	0.25	0.06	0.6	0	0	-18.69	-17.88
65	1	0	0	1	0	0	0	1	0	0	0	0
66	1	11.31	0	1	21.26	0	0	0.67	0	0	-8.39	-8.39
67	1	11.31	0	1	21.26	0	0	0.67	0	0	-9.7	-9.7
68	1	21.86	0	1	32.79	0	0	0.67	0	0	-8.8	-8.8
69	1	1.34	0.03	1	2.49	0	0	0.67	0	0	-13.7	-13.7
70	1	0.12	0	1	0.15	0	0	0.67	0	0	-4.85	-4.8
71	1	8.14	0.04	1	37.95	0	0	0.67	0	0	-13.48	-13.48
72	1	1.65	0.06	1	2.48	0	0	0.67	0	0	-17.59	-17.59
73	1	3.39	0	0.61	0.16	0.39	0	0.67	0	0	-18.97	-18.06
74	1	195.87	0.02	1	2.57	0	0	0.67	0	0	-12.3	-12.3
75	1	6.42	0	0.8	0.22	0.2	0	0.67	0	0	-15.69	-14.58
76	1	0.04	0	0	0.12	1	0.22	0.52	0	0	-18.32	-18.32
77	1	0.1	0.02	0.83	0.11	0.17	-0.03	0.67	0	0	-12.61	-12.59
78	1	90.37	0.04	1	4.03	0	0	0.67	0	0	-15.11	-15.11
79	1	0	0	1	0	0	0	1	0	0	0	0
80	1	0	0	0.51	1.41	0.49	1.92	0.19	0	0	-19.83	-18.91
81	1	0.19	0	1	0.37	0	0	0.67	0	0	-5.18	-5.18
82	1	0.9	0.25	0.28	10.27	0.72	0	0.67	0	0	-6.82	-6.82
83	1	0	0	1	0	0	0	1	0	0	0	0
84	1	0	0	1	0	0	0	1	0	0	0	0
85	1	0	0	1	0	0	0	1	0	0	0	0
86	1	0	0	1	0	0	0	1	0	0	0	0
87	1	0	0	1	0	0	0	1	0	0	0	0
88	1	1	0.28	0.28	11.75	0.72	0	0.67	0	0	-7.13	-7.13
89	1	1.54	0.27	0.28	11.75	0.72	0	0.67	0	0	-8.48	-8.48
90	1	0.58	0.29	1	1.06	0	0	0.67	0	0	-18.77	-18.77
91	1	0.34	0.04	1	0.5	0	0	0.67	0	0	-18.01	-18.01
92	1	0	0	0	0.05	1	0.94	0.33	0	0	-14.14	-14.14
93	1	0.57	0.06	1	1.05	0	0	0.67	0	0	-16.75	-16.75
94	1	52.13	0	0.64	0.22	0.36	0	0.67	0	0	-17.96	-16.02
95	1	0.07	0.07	1	0.17	0	0	0.67	0	0	-14.35	-14.35
96	1	0.09	0.01	0	0.57	1	0.49	0.43	0	0	-19.89	-19.8
97	1	0.91	0.03	1	1.37	0	0	0.67	0	0	-15.46	-15.46
98	1	0	0	0.65	0.09	0.35	1.93	0.19	1	0	-9.69	-9.27
99	1	1.68	0.02	1	2.52	0	0	0.67	0	0	-12.11	-12.11
100	1	172.91	0.09	1	2.85	0	0	0.67	0	0	-18.13	-18.13
101	1	1.33	0.02	1	2.52	0	0	0.67	0	0	-12.05	-12.05
102	1	0	0	0.3	0.19	0.7	0.83	0.35	1	0	-18.38	-18.25
103	1	228.08	0.06	1	2.35	0	0	0.67	0	0	-19.65	-19.65
104	1	1.5	0.08	1	2.88	0	0	0.67	0	0	-16.7	-16.7
105	1	10.51	0.04	1	40.19	0	0	0.67	0	0	-15.19	-15.19
106	1	1.5	0.02	1	2.25	0	0	0.67	0	0	-10.86	-10.86
107	1	0.54	0.04	1	0.99	0	0	0.67	0	0	-16.69	-16.69
108	1	0	0	0	0.04	1	0.22	0.52	0	0	-12.01	-12.01
109	1	1.15	0.04	0.74	14.98	0.26	0.12	0.56	0	0	-19.47	-19.36
110	1	1.98	0.07	1	3.09	0	0	0.67	0	0	-17.38	-17.38
111	1	7.96	0.09	1	11.94	0	0	0.67	0	0	-15.63	-15.63
112	1	429.17	0.06	1	3.24	0	0	0.67	0	0	-14.45	-14.45
113	1	0.13	0.03	1	0.27	0	0	0.67	0	0	-12.81	-12.81
114	1	11.22	0	1	19.4	0	0	0.67	0	0	-5.77	-5.77
115	1	0.29	0	1	0.55	0	0	0.67	0	0	-9.42	-9.42
116	1	60.07	0.08	1	2.51	0	0	0.67	0	0	-18.97	-18.97
117	1	638.62	0.02	1	3.8	0	0	0.67	0	0	-15.47	-15.47
118	1	1.17	0.52	1	2.2	0	0	0.67	0	0	-18.04	-18.04
119	1	0	0	0	0.05	1	0.99	0.32	0	0	-14.65	-14.66
120	1	1.62	0.05	1	3.15	0	0	0.67	0	0	-13	-13
121	1	1.3	0.01	1	2.47	0	0	0.67	0	0	-11.53	-11.53
122	1	611.31	0.04	1	3.24	0	0	0.67	0	0	-19.04	-19.04
123	1	0	0	1	0	0	0	1	0	0	0	0
124	1	0	0	0.86	2.98	0.14	0.67	0.39	1	0	-12.55	-10.76
125	1	0.27	0.07	1	0.4	0	0	0.67	0	0	-19.02	-19.02
126	1	1.42	0.03	1	2.12	0	0	0.67	0	0	-16.45	-16.45
127	1	3.76	0.09	0.88	12.01	0.12	0.03	0.62	0	0	-17.33	-17.31
128	1	0.1	0	0	0.1	1	0.01	0.65	0	0	-16.91	-16.91
129	1	11.22	0	1	19.4	0	0	0.67	0	0	-9.16	-9.16
130	1	1.1	0.15	1	2.05	0	0	0.67	0	0	-20.83	-20.83
131	1	1.71	0.02	1	3.33	0	0	0.67	0	0	-11.99	-11.99
132	1	0	0	0	0.16	1	0.34	0.48	0	0	-17.27	-17.27
133	1	0	0	0	0.33	1	1.85	0.2	0	0	-17.34	-17.34
134	1	95.62	0.05	1	4.04	0	0	0.67	0	0	-15.2	-15.2
135	1	1.5	0.03	1	2.87	0	0	0.67	0	0	-13.14	-13.14
136	1	62.36	0.07	1	3.91	0	0	0.67	0	0	-19.96	-19.96
137	1	0.19	0	1	0.37	0	0	0.67	0	0	-5.59	-5.59
138	1	1.6	0.01	1	2.51	0	0	0.67	0	0	-9.19	-9.19
139	1	0	0	1	0	0	0	1	0	0	0	0

## Sheet: Disintegrin_aBSREL
Name	B	LRT	Test p-value	Uncorrected p-value	ω distribution over sites
19575_WL_MC_PIII	0.1803	6.9134	0.1676	0.0112	ω1 = 1.00 (93%)
					ω2 = 162 (7.3%)
26901_WL_MC_PIII	142.918	6.1663	0.2289	0.0163	ω1 = 0.00 (95%)
					ω2 = 1840 (4.7%)
133477_TK_MC	0	0	1	1	ω1 = 0.0717 (100%)
20836_WL_MC	0	0	1	0.5	ω1 = 0.0123 (81%)
					ω2 = 23.5 (19%)
2344_WL_MC	0	0	1	1	ω1 = 0.256 (100%)
3700_WL_MC_PIII	0	0	1	1	ω1 = 0.267 (100%)
MHON_2463	0.1879	0.6635	1	0.2984	ω1 = 0.0223 (91%)
					ω2 = 7410 (8.6%)
MHON_34488_PIII	0	0.1908	1	0.4051	ω1 = 10000000000 (100%)
MHON_36122_PIII	0	0	1	1	ω1 = 0.0000120 (100%)
Node1	15.7765	0	1	1	ω1 = 0.00 (100%)
Node10	15.4377	0	1	1	ω1 = 1.00 (100%)
Node11	15.7645	0	1	1	ω1 = 0.00 (100%)
Node3	31.2709	0	1	1	ω1 = 0.0672 (100%)
Node4	50.0163	0	1	1	ω1 = 0.00 (100%)
Node5	83.3533	0	1	1	ω1 = 0.116 (100%)

## Sheet: Disintegrin_BUSTED
Site index	Unconstrained likelihood	Constrained likelihood	Optimized Null Likelihood	Constrained Statistic	Optimized Null Statistic
1	-7.54	-7.52	-7.53	-0.03	-0.01
2	-3.42	-3.42	-3.42	0	0
3	-12.19	-12.08	-11.92	-0.22	-0.54
4	-5.86	-5.74	-5.98	-0.23	0.25
5	-16.07	-16.04	-15.8	-0.06	-0.54
6	-7.62	-7.51	-7.35	-0.22	-0.53
7	-6.43	-6.32	-6.58	-0.23	0.3
8	-7.79	-7.69	-7.53	-0.21	-0.52
9	-6.99	-6.88	-7.04	-0.22	0.09
10	-3.42	-3.42	-3.42	0	0
11	-4.39	-4.39	-4.39	0	0
12	-3.5	-3.5	-3.5	0	0
13	-4.24	-4.24	-4.24	0	0
14	-3.04	-3.04	-3.04	0	0
15	-3.2	-3.2	-3.2	0	0
16	-4.2	-4.2	-4.2	0	0
17	-3.5	-3.5	-3.5	0	0
18	-3.37	-3.37	-3.37	0	0
19	-3.2	-3.2	-3.2	0	0
20	-3.2	-3.2	-3.2	0	0
21	-4.02	-4.02	-4.02	0	0
22	-3.74	-3.74	-3.74	0	0
23	-4.61	-4.61	-4.61	0	0
24	-3.62	-3.62	-3.62	0	0
25	-3.62	-3.62	-3.62	0	0
26	-4.44	-4.44	-4.44	0	0
27	-3.62	-3.62	-3.62	0	0
28	-4.39	-4.39	-4.39	0	0
29	-5.99	-5.96	-5.98	-0.06	-0.02
30	-8.03	-8.02	-8	-0.02	-0.05
31	-9.21	-9.18	-9.17	-0.06	-0.08
32	-12.1	-12.05	-12.27	-0.1	0.34
33	-16.48	-16.35	-16.19	-0.26	-0.59
34	-11.27	-11.14	-11.31	-0.25	0.1
35	-15.86	-15.71	-15.93	-0.31	0.15
36	-14.6	-14.5	-14.89	-0.2	0.59
37	-9.65	-9.52	-9.85	-0.26	0.4
38	-22.17	-22.04	-22.31	-0.26	0.27
39	-8.2	-8.07	-8.28	-0.26	0.16
40	-12.62	-12.5	-12.39	-0.24	-0.44
41	-16.98	-16.89	-17.55	-0.18	1.13
42	-14.16	-14.01	-14.15	-0.29	-0.01
43	-18.5	-18.46	-18.07	-0.06	-0.85
44	-12.21	-12.06	-12.31	-0.28	0.22
45	-10.34	-10.2	-10.65	-0.28	0.63
46	-9.5	-9.36	-9.79	-0.28	0.58
47	-18.74	-18.68	-18.89	-0.1	0.31
48	-22.03	-21.9	-21.67	-0.26	-0.71
49	-19.6	-19.78	-19.44	0.35	-0.32
50	-14.73	-14.59	-14.99	-0.26	0.53
51	-9.12	-8.98	-9.38	-0.28	0.52
52	-14.66	-14.52	-14.86	-0.28	0.41
53	-9.22	-9.08	-9.3	-0.28	0.16
54	-25.54	-26.5	-25.62	1.93	0.18
55	-28.6	-31.82	-29.86	6.43	2.52
56	-29.33	-29.15	-28.65	-0.35	-1.35
57	-33.62	-35.62	-33.46	3.99	-0.32
58	-13.84	-13.71	-13.71	-0.26	-0.27
59	-13.95	-13.84	-14.07	-0.24	0.22
60	-8.83	-8.69	-8.95	-0.28	0.23
61	-29.44	-32.23	-30.04	5.57	1.2
62	-14.54	-14.34	-14.59	-0.4	0.12
63	-18.65	-18.55	-18.82	-0.21	0.33
64	-23.96	-24.08	-23.9	0.24	-0.13
65	-14.3	-14.16	-14	-0.28	-0.61
66	-9.73	-9.59	-9.96	-0.28	0.46
67	-30.34	-32.65	-31.15	4.63	1.62
68	-28.5	-28.24	-28.16	-0.51	-0.68
69	-17.22	-17.08	-17.4	-0.29	0.37
70	-15.17	-15.03	-15.39	-0.28	0.43
71	-15.2	-15.03	-15.13	-0.34	-0.14
72	-21.74	-21.63	-21.27	-0.22	-0.93
73	-21.39	-21.3	-21.88	-0.18	0.96
74	-13.4	-13.27	-13.66	-0.25	0.53
75	-13.94	-13.78	-13.71	-0.32	-0.46
76	-31.7	-31.72	-31.89	0.05	0.38
77	-15.01	-14.88	-14.75	-0.26	-0.53
78	-21.5	-22.73	-21.95	2.44	0.88
79	-18.77	-19.5	-19.3	1.46	1.06
80	-5.32	-5.19	-5.25	-0.26	-0.12
81	-10.89	-10.78	-10.74	-0.23	-0.31
82	-10.42	-10.25	-10.35	-0.33	-0.13
83	-5.43	-5.3	-5.36	-0.25	-0.14
84	-7.69	-7.56	-7.71	-0.26	0.03
85	-6.83	-6.71	-6.72	-0.25	-0.22
86	-18.9	-20.06	-19.62	2.32	1.44
87	-15.84	-15.6	-16.29	-0.47	0.91
88	-8.14	-8.01	-8.16	-0.25	0.04
89	-13.92	-13.71	-13.88	-0.4	-0.08
90	-7.4	-7.28	-7.46	-0.26	0.1
91	-20.26	-20.66	-20.38	0.8	0.25
92	-8.41	-8.28	-8.48	-0.26	0.13
93	-23.16	-26.56	-22.67	6.8	-0.99
94	-7.11	-6.99	-6.94	-0.24	-0.33
95	-19.63	-20.41	-19.28	1.54	-0.7
96	-9.64	-9.49	-9.6	-0.29	-0.06
97	-9.38	-9.26	-9.4	-0.24	0.04
98	-15.15	-15.04	-15.08	-0.22	-0.13
99	-18.13	-19.63	-18.19	2.99	0.12
100	-3.46	-3.46	-3.46	0	0

[truncated: 10 more sheets: Disintegrin_FEL, Disintegrin_MEME, Kunitz_aBSREL, Kunitz_BUSTED, Kunitz_FEL, Kunitz_MEME, ShK_aBSREL, ShK_BUSTED, ShK_FEL, ShK_MEME]
