# Supplementary material for: Quantitative Insights into the Contribution of Nematocysts to the Adaptive Success of Cnidarians Based on Proteomic Analysis
Source: Biology (Basel). 2022 Jan 7;11(1):91. doi: 10.3390/biology11010091 (PMC8773148; doi:10.3390/biology11010091)
Supplement: Supplementary file 1 [file biology-11-00091-s001.zip › Dataset_S7.xlsx]

## Sheet: M.honghuensis_0_proteinGroups
Protein IDs	Majority protein IDs	Peptide counts (all)	Peptide counts (razor+unique)	Peptide counts (unique)	Fasta headers	Number of proteins	Peptides	Razor + unique peptides	Unique peptides	Sequence coverage [%]	Unique + razor sequence coverage [%]	Unique sequence coverage [%]	Mol. weight [kDa]	Sequence length	Sequence lengths	Q-value	Score	Intensity	MS/MS count	Only identified by site	Reverse	Potential contaminant	id	Peptide IDs	Peptide is razor	Mod. peptide IDs	Evidence IDs	MS/MS IDs	Best MS/MS	Oxidation (M) site IDs	Oxidation (P) site IDs	Oxidation (M) site positions	Oxidation (P) site positions	Taxonomy IDs
28423_MH_MC;39351_MH_MC;99_MH_MC;100_MH_MC	28423_MH_MC;39351_MH_MC;99_MH_MC;100_MH_MC	1;1;1;1	1;1;1;1	1;1;1;1	28423_MH_MC;39351_MH_MC;99_MH_MC;100_MH_MC	4	1	1	1	4.1	4.1	4.1	38.696	342	342;367;394;399	0	6.7655	46980000	1				0	1080	TRUE	1146	1401	1581	1581					-1;-1;-1;-1
100553_MH_MC;25857_MH_MC	100553_MH_MC;25857_MH_MC	1;1	1;1	1;1	100553_MH_MC;25857_MH_MC	2	1	1	1	7.1	7.1	7.1	17.063	141	141;331	0.003006	5.9173	0	1				1	1792	TRUE	1884	2290	2568	2568					-1;-1
16783_MH_MC;100783_MH_MC;24694_MH_MC;41434_MH_MC;167072_MH_MC	16783_MH_MC;100783_MH_MC;24694_MH_MC;41434_MH_MC;167072_MH_MC	8;8;8;8;6	8;8;8;8;6	8;8;8;8;6	16783_MH_MC;100783_MH_MC;24694_MH_MC;41434_MH_MC;167072_MH_MC	5	8	8	8	21.6	21.6	21.6	49.288	449	449;516;530;716;254	0	123.49	1617500000	14				2	73;198;1086;1474;1537;3081;3091;3256	True;True;True;True;True;True;True;True	75;212;1152;1558;1621;3248;3258;3427	94;272;1407;1894;1962;3889;3899;4109;4110	118;119;319;1587;2128;2129;2203;4335;4336;4346;4589;4590;4591;4592	118;319;1587;2129;2203;4336;4346;4590					-1;-1;-1;-1;-1
40436_MH_MC;100870_MH_MC	40436_MH_MC;100870_MH_MC	1;1	1;1	1;1	40436_MH_MC;100870_MH_MC	2	1	1	1	26.1	26.1	26.1	12.433	119	119;140	0	22.433	390240000	3				3	3362	TRUE	3544	4245;4246	4751;4752;4753	4751					-1;-1
101_MH_MC;28424_MH_MC;102_MH_MC	101_MH_MC;28424_MH_MC;102_MH_MC	4;4;4	3;3;3	3;3;3	101_MH_MC;28424_MH_MC;102_MH_MC	3	4	3	3	10.6	8.5	8.5	49.201	445	445;451;452	0	17.894	46237000	3				4	157;446;514;2209	True;False;True;True	169;473;543;2338	221;573;659;2808	259;659;754;3132	259;659;754;3132					-1;-1;-1
101374_MH_MC;22145_MH_MC;43448_MH_MC	101374_MH_MC;22145_MH_MC;43448_MH_MC	1;1;1	1;1;1	1;1;1	101374_MH_MC;22145_MH_MC;43448_MH_MC	3	1	1	1	4.4	4.4	4.4	34.408	297	297;454;813	0	7.0323	16666000	1				5	2026	TRUE	2130	2572	2870	2870					-1;-1;-1
101969_MH_MC	101969_MH_MC	1	1	1	101969_MH_MC	1	1	1	1	10	10	10	8.3409	70	70	0.0047755	5.7618	63600000	1				6	2003	TRUE	2107	2547	2843	2843					-1
16526_MH_MC;102274_MH_MC;24334_MH_MC	16526_MH_MC;102274_MH_MC;24334_MH_MC	1;1;1	1;1;1	1;1;1	16526_MH_MC;102274_MH_MC;24334_MH_MC	3	1	1	1	12.3	12.3	12.3	13.942	122	122;198;285	0.0055814	5.7008	0	1				7	1878	TRUE	1976	2392	2680	2680					-1;-1;-1
1868_MH_MC;26559_MH_MC;1869_MH_MC;31980_MH_MC;102741_MH_MC	1868_MH_MC;26559_MH_MC;1869_MH_MC;31980_MH_MC;102741_MH_MC	1;1;1;1;1	1;1;1;1;1	1;1;1;1;1	1868_MH_MC;26559_MH_MC;1869_MH_MC;31980_MH_MC;102741_MH_MC	5	1	1	1	4	4	4	37.883	323	323;334;349;354;417	0	6.4477	13606000	1				8	2142	TRUE	2269	2732	3046	3046					-1;-1;-1;-1;-1
3248_MH_MC;3246_MH_MC;3247_MH_MC;3249_MH_MC;102956_MH_MC	3248_MH_MC;3246_MH_MC;3247_MH_MC;3249_MH_MC;102956_MH_MC	2;2;2;2;2	2;2;2;2;2	2;2;2;2;2	3248_MH_MC;3246_MH_MC;3247_MH_MC;3249_MH_MC;102956_MH_MC	5	2	2	2	17.8	17.8	17.8	13.577	118	118;120;121;122;165	0	17.397	23284000	2				9	1663;1959	True;True	1751;2061	2126;2496	2385;2789	2385;2789					-1;-1;-1;-1;-1
103101_MH_MC;44722_MH_MC	103101_MH_MC;44722_MH_MC	1;1	1;1	1;1	103101_MH_MC;44722_MH_MC	2	1	1	1	10	10	10	17.604	160	160;568	0	6.9954	18738000	1				10	2199	TRUE	2328	2796	3119	3119					-1;-1
27490_MH_MC;103185_MH_MC	27490_MH_MC;103185_MH_MC	1;1	1;1	1;1	27490_MH_MC;103185_MH_MC	2	1	1	1	8	8	8	15.917	137	137;145	1	-2	18319000	0	+			11	354	TRUE	375	459	532	532	0;1	0	38;39	36	-1;-1
103419_MH_MC	103419_MH_MC	1	1	1	103419_MH_MC	1	1	1	1	12.8	12.8	12.8	10.746	94	94	0	8.296	155190000	0				12	2590	TRUE	2738	3291	3670	3670		1		61	-1
104373_MH_MC	104373_MH_MC	1	1	1	104373_MH_MC	1	1	1	1	6.1	6.1	6.1	17.459	147	147	1	-2	17093000	1	+			13	3147	TRUE	3316	3971	4426	4426	2;3		122;124		-1
10482_MH_MC	10482_MH_MC	2	1	1	10482_MH_MC	1	2	1	1	30.3	9.2	9.2	8.4216	76	76	0.0029098	5.8111	210180000	2				14	1626;2104	False;True	1713;2225;2226	2075;2076;2077;2684;2685	2332;2333;2334;2996;2997	2332;2996	4		1		-1
105061_MH_MC	105061_MH_MC	1	1	1	105061_MH_MC	1	1	1	1	8.2	8.2	8.2	12.585	110	110	0	6.5235	56477000	1				15	1329	TRUE	1401	1709	1928	1928					-1
1054_MH_MC;46855_MH_MC;30223_MH_MC;30222_MH_MC	1054_MH_MC;46855_MH_MC;30223_MH_MC;30222_MH_MC	1;1;1;1	1;1;1;1	1;1;1;1	1054_MH_MC;46855_MH_MC;30223_MH_MC;30222_MH_MC	4	1	1	1	12.7	12.7	12.7	14.901	134	134;147;147;336	0	20.579	0	1				16	378	TRUE	401	489	566	566					-1;-1;-1;-1
1055_MH_MC	1055_MH_MC	1	1	1	1055_MH_MC	1	1	1	1	18.9	18.9	18.9	10.656	95	95	0	7.3392	0	1				17	2967	TRUE	3130	3752	4181	4181					-1
10561_MH_MC	10561_MH_MC	1	1	1	10561_MH_MC	1	1	1	1	23.2	23.2	23.2	6.5826	56	56	0	9.8001	0	1				18	3348	TRUE	3530	4230	4734	4734					-1
131525_MH_MC;1061_MH_MC;1060_MH_MC;30251_MH_MC;30250_MH_MC	131525_MH_MC;1061_MH_MC;1060_MH_MC;30251_MH_MC;30250_MH_MC	1;1;1;1;1	1;1;1;1;1	1;1;1;1;1	131525_MH_MC;1061_MH_MC;1060_MH_MC;30251_MH_MC;30250_MH_MC	5	1	1	1	15.1	15.1	15.1	16.454	146	146;193;199;319;348	0	10.605	12497000	2				19	1276	TRUE	1348	1640;1641	1845;1846	1845					-1;-1;-1;-1;-1
30756_MH_MC;162521_MH_MC;30757_MH_MC;106573_MH_MC;21966_MH_MC	30756_MH_MC;162521_MH_MC;30757_MH_MC;106573_MH_MC;21966_MH_MC	1;1;1;1;1	1;1;1;1;1	1;1;1;1;1	30756_MH_MC;162521_MH_MC;30757_MH_MC;106573_MH_MC;21966_MH_MC	5	1	1	1	7.7	7.7	7.7	15.628	130	130;147;175;304;341	0.0029499	5.8644	4870800	1				20	1358	TRUE	1431	1742	1962	1962					-1;-1;-1;-1;-1
29211_MH_MC;22431_MH_MC;107231_MH_MC;29210_MH_MC	29211_MH_MC;22431_MH_MC;107231_MH_MC;29210_MH_MC	1;1;1;1	1;1;1;1	1;1;1;1	29211_MH_MC;22431_MH_MC;107231_MH_MC;29210_MH_MC	4	1	1	1	13.8	13.8	13.8	14.176	123	123;220;224;294	0	7.0858	0	1				21	2453	TRUE	2596	3121	3485	3485					-1;-1;-1;-1
17616_MH_MC;107263_MH_MC;44720_MH_MC	17616_MH_MC;107263_MH_MC;44720_MH_MC	1;1;1	1;1;1	1;1;1	17616_MH_MC;107263_MH_MC;44720_MH_MC	3	1	1	1	5.8	5.8	5.8	14.783	137	137;159;285	0.0030181	5.9276	212640000	1				22	1158	TRUE	1228	1497	1686	1686					-1;-1;-1
27240_MH_MC;42789_MH_MC;107473_MH_MC	27240_MH_MC;42789_MH_MC;107473_MH_MC	1;1;1	1;1;1	1;1;1	27240_MH_MC;42789_MH_MC;107473_MH_MC	3	1	1	1	2.4	2.4	2.4	55.442	491	491;503;519	0.002947	5.8503	10489000	0				23	1720	TRUE	1810	2200	2468	2468					-1;-1;-1
107965_MH_MC;28631_MH_MC;28630_MH_MC;22488_MH_MC	107965_MH_MC;28631_MH_MC;28630_MH_MC;22488_MH_MC	2;2;2;1	2;2;2;1	2;2;2;1	107965_MH_MC;28631_MH_MC;28630_MH_MC;22488_MH_MC	4	2	2	2	10.8	10.8	10.8	25.384	212	212;428;436;220	0	13.529	31866000	2				24	774;1395	True;True	816;1471	975;1791	1101;2012	1101;2012					-1;-1;-1;-1
108503_MH_MC;16828_MH_MC;24758_MH_MC;43413_MH_MC;8253_MH_MC	108503_MH_MC;16828_MH_MC;24758_MH_MC;43413_MH_MC;8253_MH_MC	1;1;1;1;1	1;1;1;1;1	1;1;1;1;1	108503_MH_MC;16828_MH_MC;24758_MH_MC;43413_MH_MC;8253_MH_MC	5	1	1	1	6.4	6.4	6.4	28.681	249	249;259;271;1010;1014	0	6.2184	21759000	1				25	2488	TRUE	2631	3166	3534	3534					-1;-1;-1;-1;-1
27423_MH_MC;108598_MH_MC;43988_MH_MC	27423_MH_MC;108598_MH_MC;43988_MH_MC	2;2;2	2;2;2	2;2;2	27423_MH_MC;108598_MH_MC;43988_MH_MC	3	2	2	2	36.3	36.3	36.3	11.635	102	102;114;197	0	23.416	167610000	5				26	150;3253	True;True	162;3424	212;213;4106	247;248;249;250;4585	250;4585					-1;-1;-1
108672_MH_MC;35000_MH_MC	108672_MH_MC;35000_MH_MC	1;1	1;1	1;1	108672_MH_MC;35000_MH_MC	2	1	1	1	6.9	6.9	6.9	11.995	102	102;399	0.0083026	5.6807	91600000	1				27	1420	TRUE	1502	1831	2058	2058					-1;-1
10920_MH_MC	10920_MH_MC	5	1	1	10920_MH_MC	1	5	1	1	80.4	32	32	10.678	97	97	0	21.987	139420000	3				28	499;883;1552;2546;2724	False;False;False;True;False	527;929;1637;2692;2878	640;1107;1986;3232;3233;3465	734;735;1253;2233;3603;3604;3605;3864	735;1253;2233;3604;3864					-1
10956_MH_MC;40872_MH_MC	10956_MH_MC;40872_MH_MC	1;1	1;1	1;1	10956_MH_MC;40872_MH_MC	2	1	1	1	19.5	19.5	19.5	9.2828	82	82;91	1	-2	0	1	+			29	2979	TRUE	3144	3769	4201	4201	5		31		-1;-1
30309_MH_MC;30308_MH_MC;1103_MH_MC;1102_MH_MC;41422_MH_MC;16281_MH_MC;2772_MH_MC	30309_MH_MC;30308_MH_MC;1103_MH_MC;1102_MH_MC;41422_MH_MC;16281_MH_MC;2772_MH_MC	4;4;4;4;3;3;3	1;1;1;1;0;0;0	1;1;1;1;0;0;0	30309_MH_MC;30308_MH_MC;1103_MH_MC;1102_MH_MC;41422_MH_MC;16281_MH_MC;2772_MH_MC	7	4	1	1	46.7	17.4	17.4	10.186	92	92;95;128;165;120;185;266	0	7.7452	39088000	1				30	486;600;2875;2908	False;False;True;False	514;633;3037;3071	616;764;765;3641;3686	708;867;868;869;4060;4108	708;868;4060;4108					-1;-1;-1;-1;-1;-1;-1
11020_MH_MC;138637_MH_MC	11020_MH_MC;138637_MH_MC	5;4	5;4	5;4	11020_MH_MC;138637_MH_MC	2	5	5	5	66.3	66.3	66.3	10.144	86	86;70	0	50.302	470900000	6				31	1197;1454;1467;1840;1921	True;True;True;True;True	1267;1538;1551;1933;2022	1547;1872;1886;2345;2451	1741;2105;2120;2627;2741;2742	1741;2105;2120;2627;2742					-1;-1
11053_MH_MC;1676_MH_MC;31572_MH_MC	11053_MH_MC;1676_MH_MC;31572_MH_MC	2;2;2	2;2;2	2;2;2	11053_MH_MC;1676_MH_MC;31572_MH_MC	3	2	2	2	33.3	33.3	33.3	7.9229	69	69;84;128	0	12.749	75650000	2				32	2524;2935	True;True	2669;3098	3207;3208;3716	3577;3578;4141	3577;4141					-1;-1;-1
171564_MH_MC;110633_MH_MC;27369_MH_MC;5895_MH_MC	171564_MH_MC;110633_MH_MC;27369_MH_MC;5895_MH_MC	1;1;1;1	1;1;1;1	1;1;1;1	171564_MH_MC;110633_MH_MC;27369_MH_MC;5895_MH_MC	4	1	1	1	13.3	13.3	13.3	9.2086	98	98;233;253;577	0	9.6758	0	1				33	3325	TRUE	3504	4198	4697	4697					-1;-1;-1;-1
11075_MH_MC	11075_MH_MC	1	1	1	11075_MH_MC	1	1	1	1	17.7	17.7	17.7	11.521	96	96	1	-2	16918000	1	+			34	1619	TRUE	1705	2067	2323	2323	6		34		-1
110791_MH_MC	110791_MH_MC	1	1	1	110791_MH_MC	1	1	1	1	15.2	15.2	15.2	9.079	79	79	1	-2	350650000	1	+			35	1173	TRUE	1243	1517	1710	1710		2		13	-1
110878_MH_MC;15603_MH_MC;23081_MH_MC;40960_MH_MC	110878_MH_MC;15603_MH_MC;23081_MH_MC;40960_MH_MC	1;1;1;1	1;1;1;1	1;1;1;1	110878_MH_MC;15603_MH_MC;23081_MH_MC;40960_MH_MC	4	1	1	1	1.4	1.4	1.4	63.093	554	554;561;632;828	0.0074074	5.6888	0	1				36	1318	TRUE	1390	1697	1914	1914					-1;-1;-1;-1
11097_MH_MC	11097_MH_MC	4	1	1	11097_MH_MC	1	4	1	1	53.7	12.2	12.2	9.5186	82	82	0	7.4898	153710000	1				37	1220;2277;2813;2913	True;False;False;False	1292;2410;2969;3076	1578;2904;3562;3691	1775;3238;3971;4113;4114	1775;3238;3971;4113					-1
16266_MH_MC;23980_MH_MC;77988_MH_MC;30340_MH_MC;1112_MH_MC;1111_MH_MC	16266_MH_MC;23980_MH_MC;77988_MH_MC;30340_MH_MC;1112_MH_MC;1111_MH_MC	1;1;1;1;1;1	1;1;1;1;1;1	1;1;1;1;1;1	16266_MH_MC;23980_MH_MC;77988_MH_MC;30340_MH_MC;1112_MH_MC;1111_MH_MC	6	1	1	1	6.8	6.8	6.8	16.265	146	146;337;343;401;512;519	0.0029155	5.8199	38765000	1				38	3071	TRUE	3238	3876	4320	4320					-1;-1;-1;-1;-1;-1
111408_MH_MC;38044_MH_MC;22783_MH_MC	111408_MH_MC;38044_MH_MC;22783_MH_MC	1;1;1	1;1;1	1;1;1	111408_MH_MC;38044_MH_MC;22783_MH_MC	3	1	1	1	15.9	15.9	15.9	10.397	88	88;117;222	0.0038462	5.7858	10268000	1				39	3353	TRUE	3535	4236	4740	4740					-1;-1;-1
111547_MH_MC	111547_MH_MC	1	1	1	111547_MH_MC	1	1	1	1	8.5	8.5	8.5	11.318	94	94	0.002988	5.8981	0	1				40	1495	TRUE	1579	1916	2151	2151					-1
112083_MH_MC	112083_MH_MC	1	1	1	112083_MH_MC	1	1	1	1	5.4	5.4	5.4	17.544	148	148	0	6.1843	12653000	1				41	1387	TRUE	1463	1781	2001	2001					-1
112235_MH_MC;170846_MH_MC;40961_MH_MC;18395_MH_MC;26984_MH_MC	112235_MH_MC;170846_MH_MC;40961_MH_MC	3;3;3;1;1	3;3;3;1;1	3;3;3;1;1	112235_MH_MC;170846_MH_MC;40961_MH_MC	5	3	3	3	7.8	7.8	7.8	62.546	550	550;651;1091;228;240	0	22.923	0	3				42	1658;2323;2916	True;True;True	1745;2459;3079	2120;2963;3694	2379;3306;4117	2379;3306;4117	7		76		-1;-1;-1;-1;-1
11248_MH_MC;7601_MH_MC	11248_MH_MC;7601_MH_MC	1;1	1;1	1;1	11248_MH_MC;7601_MH_MC	2	1	1	1	14.7	14.7	14.7	10.963	95	95;183	0	8.6017	0	1				43	1295	TRUE	1367	1662	1868	1868					-1;-1
28659_MH_MC;28660_MH_MC;113238_MH_MC;22432_MH_MC	28659_MH_MC;28660_MH_MC;113238_MH_MC;22432_MH_MC	1;1;1;1	1;1;1;1	1;1;1;1	28659_MH_MC;28660_MH_MC;113238_MH_MC;22432_MH_MC	4	1	1	1	28.6	28.6	28.6	8.2052	70	70;106;155;186	0	8.1863	17390000	2				44	2158	TRUE	2285	2749	3067;3068	3067					-1;-1;-1;-1
1134_MH_MC;1135_MH_MC;13357_MH_MC	1134_MH_MC;1135_MH_MC;13357_MH_MC	2;2;2	2;2;2	2;2;2	1134_MH_MC;1135_MH_MC;13357_MH_MC	3	2	2	2	19.5	19.5	19.5	15.779	133	133;141;166	0	14.338	46511000	2				45	1050;2256	True;True	1114;2389	1358;2881	1531;3212	1531;3212					-1;-1;-1
114109_MH_MC;21773_MH_MC	114109_MH_MC;21773_MH_MC	1;1	1;1	1;1	114109_MH_MC;21773_MH_MC	2	1	1	1	2.6	2.6	2.6	43.453	384	384;509	0	6.64	0	2				46	851	TRUE	896	1071;1072	1213;1214	1213					-1;-1
114242_MH_MC	114242_MH_MC	1	1	1	114242_MH_MC	1	1	1	1	16.3	16.3	16.3	10.995	92	92	1	-2	114190000	1	+			47	1493	TRUE	1577	1914	2149	2149	8		81		-1
11522_MH_MC;157965_MH_MC;40938_MH_MC	11522_MH_MC;157965_MH_MC;40938_MH_MC	1;1;1	1;1;1	1;1;1	11522_MH_MC;157965_MH_MC;40938_MH_MC	3	1	1	1	14.2	14.2	14.2	13.292	120	120;123;305	0	14.608	0	1				48	497	TRUE	525	636	730	730					-1;-1;-1
11567_MH_MC	11567_MH_MC	1	1	1	11567_MH_MC	1	1	1	1	12.7	12.7	12.7	11.75	102	102	0	13.074	34435000	2				49	467	TRUE	494	594	684;685	685					-1
44641_MH_MC;116057_MH_MC;21503_MH_MC;14382_MH_MC	44641_MH_MC;116057_MH_MC;21503_MH_MC;14382_MH_MC	2;2;1;1	2;2;1;1	2;2;1;1	44641_MH_MC;116057_MH_MC;21503_MH_MC;14382_MH_MC	4	2	2	2	5.8	5.8	5.8	37.583	325	325;351;323;389	0	12.118	36272000	2				50	1285;2564	True;True	1357;2711	1651;3256	1856;3631	1856;3631					-1;-1;-1;-1
1161_MH_MC;1162_MH_MC;30429_MH_MC;112315_MH_MC;23366_MH_MC;15823_MH_MC;REV__96416_MH_MC;20045_MH_MC;1160_MH_MC	1161_MH_MC;1162_MH_MC;30429_MH_MC;112315_MH_MC;23366_MH_MC;15823_MH_MC	8;8;6;5;5;4;1;1;1	8;8;6;5;5;4;1;1;1	8;8;6;5;5;4;1;1;1	1161_MH_MC;1162_MH_MC;30429_MH_MC;112315_MH_MC;23366_MH_MC;15823_MH_MC	9	8	8	8	8.7	8.7	8.7	103.86	913	913;920;392;381;406;295;66;161;366	0	52.825	424110000	8				51	839;859;988;1188;1267;1798;2694;3090	True;True;True;True;True;True;True;True	884;905;1046;1258;1339;1890;2846;3257	1056;1081;1276;1535;1630;2296;3426;3898	1194;1224;1444;1729;1835;2574;3824;4345	1194;1224;1444;1729;1835;2574;3824;4345					-1;-1;-1;-1;-1;-1;-1;-1;-1
116170_MH_MC;41476_MH_MC;14212_MH_MC	116170_MH_MC;41476_MH_MC;14212_MH_MC	5;5;5	5;5;5	5;5;5	116170_MH_MC;41476_MH_MC;14212_MH_MC	3	5	5	5	19.3	19.3	19.3	41.075	357	357;376;376	0	36.385	109910000	4				52	2216;2611;2623;2700;3289	True;True;True;True;True	2345;2760;2772;2852;3462	2818;3319;3334;3432;4151	3143;3699;3716;3830;4642	3143;3699;3716;3830;4642					-1;-1;-1
11618_MH_MC;44175_MH_MC	11618_MH_MC;44175_MH_MC	1;1	1;1	1;1	11618_MH_MC;44175_MH_MC	2	1	1	1	10.4	10.4	10.4	8.7872	77	77;165	1	-2	69961000	0	+			53	2950	TRUE	3113	3732	4158	4158		3;4		37;38	-1;-1
116249_MH_MC;14210_MH_MC;4804_MH_MC;6875_MH_MC;4805_MH_MC;4937_MH_MC;5946_MH_MC;6723_MH_MC;39473_MH_MC	116249_MH_MC;14210_MH_MC	6;6;1;1;1;1;1;1;1	6;6;1;1;1;1;1;1;1	6;6;1;1;1;1;1;1;1	116249_MH_MC;14210_MH_MC	9	6	6	6	28.2	28.2	28.2	27.144	241	241;247;86;89;158;191;236;267;281	0	131.29	507900000	8				54	67;376;630;1629;2537;3205	True;True;True;True;True;True	69;398;399;664;1716;2682;3375	86;486;487;799;2080;3222;4046;4047	109;563;564;906;2337;3592;4511;4512	109;564;906;2337;3592;4511	9		216		-1;-1;-1;-1;-1;-1;-1;-1;-1
1163_MH_MC;13145_MH_MC;47021_MH_MC;30432_MH_MC;130399_MH_MC	1163_MH_MC;13145_MH_MC	5;3;1;1;1	5;3;1;1;1	5;3;1;1;1	1163_MH_MC;13145_MH_MC	5	5	5	5	12.4	12.4	12.4	49.524	436	436;168;115;115;137	0	30.424	114380000	5				55	107;319;1215;2549;3338	True;True;True;True;True	114;338;1286;2695;3519	147;419;1570;1571;3238;4215	177;488;1765;1766;3612;4715	177;488;1766;3612;4715					-1;-1;-1;-1;-1
11638_MH_MC;136765_MH_MC;44454_MH_MC	11638_MH_MC;136765_MH_MC;44454_MH_MC	1;1;1	1;1;1	1;1;1	11638_MH_MC;136765_MH_MC;44454_MH_MC	3	1	1	1	15.3	15.3	15.3	9.3134	85	85;119;120	0	12.301	0	1				56	1555	TRUE	1640	1989	2236	2236					-1;-1;-1
12442_MH_MC;133935_MH_MC;19558_MH_MC;1166_MH_MC;1165_MH_MC;1164_MH_MC;30435_MH_MC	12442_MH_MC;133935_MH_MC;19558_MH_MC;1166_MH_MC;1165_MH_MC;1164_MH_MC;30435_MH_MC	1;1;1;1;1;1;1	1;1;1;1;1;1;1	1;1;1;1;1;1;1	12442_MH_MC;133935_MH_MC;19558_MH_MC;1166_MH_MC;1165_MH_MC;1164_MH_MC;30435_MH_MC	7	1	1	1	12.4	12.4	12.4	13.111	113	113;114;118;212;216;223;355	0.0030488	5.9483	0	1				57	3072	TRUE	3239	3877	4321	4321					-1;-1;-1;-1;-1;-1;-1
158166_MH_MC;11663_MH_MC	158166_MH_MC;11663_MH_MC	2;2	1;1	1;1	158166_MH_MC;11663_MH_MC	2	2	1	1	36.8	26.3	26.3	10.377	95	95;97	0	19.939	32604000	1				58	1996;2456	True;False	2100;2599	2539;3124	2834;3490	2834;3490					-1;-1
11677_MH_MC;1791_MH_MC;1792_MH_MC	11677_MH_MC;1791_MH_MC;1792_MH_MC	1;1;1	1;1;1	1;1;1	11677_MH_MC;1791_MH_MC;1792_MH_MC	3	1	1	1	10.9	10.9	10.9	13.314	110	110;151;179	0	6.186	20611000	1				59	1078	TRUE	1144	1399	1579	1579					-1;-1;-1
11737_MH_MC;158290_MH_MC	11737_MH_MC;158290_MH_MC	1;1	1;1	1;1	11737_MH_MC;158290_MH_MC	2	1	1	1	9.1	9.1	9.1	13.301	110	110;132	0	7.1089	0	1				60	1101	TRUE	1167	1427	1611	1611					-1;-1
1174_MH_MC;30485_MH_MC;1175_MH_MC;30486_MH_MC;1176_MH_MC;15361_MH_MC;172102_MH_MC;124570_MH_MC;163906_MH_MC;22759_MH_MC	1174_MH_MC;30485_MH_MC;1175_MH_MC;30486_MH_MC;1176_MH_MC;15361_MH_MC	4;4;4;4;4;2;1;1;1;1	4;4;4;4;4;2;1;1;1;1	4;4;4;4;4;2;1;1;1;1	1174_MH_MC;30485_MH_MC;1175_MH_MC;30486_MH_MC;1176_MH_MC;15361_MH_MC	10	4	4	4	12.9	12.9	12.9	48.597	441	441;444;444;451;451;119;55;134;147;192	0	42.711	160950000	5				61	49;617;2325;2769	True;True;True;True	51;651;2461;2924	66;786;2965;3512	85;891;892;3309;3915	85;892;3309;3915					-1;-1;-1;-1;-1;-1;-1;-1;-1;-1
21307_MH_MC;117762_MH_MC	21307_MH_MC;117762_MH_MC	1;1	1;1	1;1	21307_MH_MC;117762_MH_MC	2	1	1	1	3.7	3.7	3.7	38.477	354	354;365	0	6.436	36645000	1				62	707	TRUE	744	893;894	1009;1010	1009		5		190	-1;-1
11780_MH_MC;33652_MH_MC;33651_MH_MC;136277_MH_MC;43845_MH_MC	11780_MH_MC;33652_MH_MC;33651_MH_MC;136277_MH_MC;43845_MH_MC	2;2;2;1;1	2;2;2;1;1	2;2;2;1;1	11780_MH_MC;33652_MH_MC;33651_MH_MC;136277_MH_MC;43845_MH_MC	5	2	2	2	23.2	23.2	23.2	9.2805	82	82;264;265;90;269	0	11.977	145210000	2				63	2936;3101	True;True	3099;3269	3717;3910	4142;4357	4142;4357					-1;-1;-1;-1;-1
118146_MH_MC	118146_MH_MC	1	1	1	118146_MH_MC	1	1	1	1	17.2	17.2	17.2	7.3475	64	64	0	6.762	11171000	2				64	2157	TRUE	2284	2748	3065;3066	3065					-1
11849_MH_MC	11849_MH_MC	1	1	1	11849_MH_MC	1	1	1	1	11.1	11.1	11.1	14.888	126	126	0	12.08	0	1				65	1392	TRUE	1468	1787	2007	2007	10		70		-1
118628_MH_MC	118628_MH_MC	1	1	1	118628_MH_MC	1	1	1	1	8.1	8.1	8.1	13.709	123	123	1	-2	1707600000	0	+			66	793	TRUE	837	1001	1129	1129	11		76		-1
135927_MH_MC;11885_MH_MC;43115_MH_MC	135927_MH_MC;11885_MH_MC;43115_MH_MC	1;1;1	1;1;1	1;1;1	135927_MH_MC;11885_MH_MC;43115_MH_MC	3	1	1	1	10.1	10.1	10.1	13.154	109	109;115;281	0.005655	5.7275	0	1				67	1480	TRUE	1564	1900	2135	2135					-1;-1;-1
162741_MH_MC;14860_MH_MC;22093_MH_MC;119079_MH_MC;34058_MH_MC;34059_MH_MC	162741_MH_MC;14860_MH_MC;22093_MH_MC;119079_MH_MC;34058_MH_MC;34059_MH_MC	1;1;1;1;1;1	1;1;1;1;1;1	1;1;1;1;1;1	162741_MH_MC;14860_MH_MC;22093_MH_MC;119079_MH_MC;34058_MH_MC;34059_MH_MC	6	1	1	1	14.3	14.3	14.3	8.508	77	77;112;228;245;464;626	0	6.5433	12359000	0				68	848	TRUE	893	1066	1207	1207					-1;-1;-1;-1;-1;-1
119183_MH_MC	119183_MH_MC	4	4	0	119183_MH_MC	1	4	4	0	35.4	35.4	0	15.443	130	130	0	31.443	136510000	4				69	632;1145;1356;3154	True;True;True;True	666;1215;1429;3323	801;1482;1740;3979	908;1671;1960;4435	908;1671;1960;4435					-1
119651_MH_MC;43947_MH_MC	119651_MH_MC;43947_MH_MC	3;3	3;3	3;3	119651_MH_MC;43947_MH_MC	2	3	3	3	32.4	32.4	32.4	11.978	108	108;393	0	21.294	160250000	6				70	837;1450;1557	True;True;True	882;1534;1642	1054;1865;1866;1991;1992	1192;2096;2097;2098;2238;2239	1192;2097;2238					-1;-1
11972_MH_MC;3906_MH_MC;35688_MH_MC	11972_MH_MC;3906_MH_MC;35688_MH_MC	1;1;1	1;1;1	1;1;1	11972_MH_MC;3906_MH_MC;35688_MH_MC	3	1	1	1	9.5	9.5	9.5	12.225	105	105;172;224	0	6.137	32965000	0				71	1977	TRUE	2081	2518	2812	2812	12;13		90;91		-1;-1;-1
21268_MH_MC;119726_MH_MC;41610_MH_MC	21268_MH_MC;119726_MH_MC;41610_MH_MC	1;1;1	1;1;1	1;1;1	21268_MH_MC;119726_MH_MC;41610_MH_MC	3	1	1	1	5.3	5.3	5.3	22.516	189	189;266;435	0	6.7605	0	1				72	2341	TRUE	2478	2982	3327	3327					-1;-1;-1
11978_MH_MC	11978_MH_MC	2	2	2	11978_MH_MC	1	2	2	2	33.7	33.7	33.7	10.564	92	92	0	11.893	53943000	2				73	2759;2852	True;True	2914;3013	3502;3614	3903;4029	3903;4029	14		87		-1
119943_MH_MC	119943_MH_MC	1	1	1	119943_MH_MC	1	1	1	1	9	9	9	10.55	89	89	1	-2	0	1	+			74	2060	TRUE	2170	2620	2924	2924	15		1		-1
119987_MH_MC;28840_MH_MC;28839_MH_MC;21262_MH_MC;14121_MH_MC	119987_MH_MC;28840_MH_MC;28839_MH_MC;21262_MH_MC;14121_MH_MC	4;4;3;3;3	4;4;3;3;3	4;4;3;3;3	119987_MH_MC;28840_MH_MC;28839_MH_MC;21262_MH_MC;14121_MH_MC	5	4	4	4	19.9	19.9	19.9	38.325	341	341;369;311;346;346	0	29.317	52055000	5				75	299;336;2339;2914	True;True;True;True	318;355;2476;3077	396;437;2980;3692	461;508;509;3325;4115	461;509;3325;4115					-1;-1;-1;-1;-1
120095_MH_MC	120095_MH_MC	1	1	1	120095_MH_MC	1	1	1	1	10.9	10.9	10.9	12.579	110	110	0	6.6184	11266000	2				76	2790	TRUE	2945	3534	3938;3939	3938					-1
12015_MH_MC	12015_MH_MC	1	1	1	12015_MH_MC	1	1	1	1	6.7	6.7	6.7	12.248	104	104	1	-2	122790000	2	+			77	2386	TRUE	2525;2526	3038;3039	3388;3389	3389	16		94		-1
43994_MH_MC;120343_MH_MC;8465_MH_MC;8467_MH_MC;8466_MH_MC;6131_MH_MC;6130_MH_MC	43994_MH_MC;120343_MH_MC;8465_MH_MC;8467_MH_MC;8466_MH_MC;6131_MH_MC;6130_MH_MC	1;1;1;1;1;1;1	1;1;1;1;1;1;1	1;1;1;1;1;1;1	43994_MH_MC;120343_MH_MC;8465_MH_MC;8467_MH_MC;8466_MH_MC;6131_MH_MC;6130_MH_MC	7	1	1	1	11.2	11.2	11.2	10.682	89	89;102;207;220;223;223;223	0	6.4543	0	1				78	2241	TRUE	2373	2864	3193	3193					-1;-1;-1;-1;-1;-1;-1
12048_MH_MC;1039_MH_MC;40705_MH_MC;30196_MH_MC;1038_MH_MC	12048_MH_MC;1039_MH_MC;40705_MH_MC;30196_MH_MC;1038_MH_MC	2;1;1;1;1	2;1;1;1;1	2;1;1;1;1	12048_MH_MC;1039_MH_MC;40705_MH_MC;30196_MH_MC;1038_MH_MC	5	2	2	2	10.6	10.6	10.6	15.26	132	132;88;94;175;176	0	11.132	33688000	2				79	452;866	True;True	479;912	579;1088	667;1231	667;1231					-1;-1;-1;-1;-1
162798_MH_MC;14880_MH_MC;120544_MH_MC;7320_MH_MC	162798_MH_MC;14880_MH_MC;120544_MH_MC;7320_MH_MC	1;1;1;1	1;1;1;1	1;1;1;1	162798_MH_MC;14880_MH_MC;120544_MH_MC;7320_MH_MC	4	1	1	1	19	19	19	6.2432	58	58;60;111;126	0	8.3835	52202000	1				80	3120	TRUE	3289	3936	4386	4386					-1;-1;-1;-1
21237_MH_MC;14094_MH_MC;120832_MH_MC;43356_MH_MC;8240_MH_MC	21237_MH_MC;14094_MH_MC;120832_MH_MC;43356_MH_MC;8240_MH_MC	1;1;1;1;1	1;1;1;1;1	1;1;1;1;1	21237_MH_MC;14094_MH_MC;120832_MH_MC;43356_MH_MC;8240_MH_MC	5	1	1	1	7.3	7.3	7.3	17.864	164	164;166;358;427;434	0.0029354	5.8482	12276000	1				81	1315	TRUE	1387	1694	1911	1911					-1;-1;-1;-1;-1
120888_MH_MC;29101_MH_MC;484_MH_MC;29098_MH_MC;29099_MH_MC;29100_MH_MC;29097_MH_MC	120888_MH_MC;29101_MH_MC;484_MH_MC;29098_MH_MC;29099_MH_MC;29100_MH_MC;29097_MH_MC	1;1;1;1;1;1;1	1;1;1;1;1;1;1	1;1;1;1;1;1;1	120888_MH_MC;29101_MH_MC;484_MH_MC;29098_MH_MC;29099_MH_MC;29100_MH_MC;29097_MH_MC	7	1	1	1	6.3	6.3	6.3	16.103	142	142;156;199;264;353;432;440	0.0091912	5.6703	39248000	1				82	1978	TRUE	2082	2519	2813	2813					-1;-1;-1;-1;-1;-1;-1
12115_MH_MC;45950_MH_MC	12115_MH_MC;45950_MH_MC	1;1	1;1	1;1	12115_MH_MC;45950_MH_MC	2	1	1	1	11.2	11.2	11.2	13.37	116	116;336	0	6.7559	0	1				83	3391	TRUE	3574	4282	4792	4792					-1;-1
160099_MH_MC;20287_MH_MC;1213_MH_MC;30544_MH_MC;30545_MH_MC;1214_MH_MC	160099_MH_MC;20287_MH_MC;1213_MH_MC;30544_MH_MC;30545_MH_MC;1214_MH_MC	1;1;1;1;1;1	1;1;1;1;1;1	1;1;1;1;1;1	160099_MH_MC;20287_MH_MC;1213_MH_MC;30544_MH_MC;30545_MH_MC;1214_MH_MC	6	1	1	1	13.2	13.2	13.2	10.392	91	91;158;343;346;445;451	0	9.0925	0	1				84	3069	TRUE	3236	3874	4318	4318					-1;-1;-1;-1;-1;-1
121718_MH_MC;37004_MH_MC;21211_MH_MC	121718_MH_MC;37004_MH_MC;21211_MH_MC	1;1;1	1;1;1	1;1;1	121718_MH_MC;37004_MH_MC;21211_MH_MC	3	1	1	1	5.2	5.2	5.2	28.316	248	248;262;262	0	6.6217	38797000	1				85	3415	TRUE	3601	4314	4827	4827					-1;-1;-1
14063_MH_MC;121762_MH_MC	14063_MH_MC;121762_MH_MC	1;1	1;1	1;1	14063_MH_MC;121762_MH_MC	2	1	1	1	3.1	3.1	3.1	32.746	286	286;341	0	6.0786	0	1				86	3087	TRUE	3254	3895	4342	4342					-1;-1
12201_MH_MC;35772_MH_MC;3958_MH_MC	12201_MH_MC;35772_MH_MC;3958_MH_MC	4;4;4	4;4;4	4;4;4	12201_MH_MC;35772_MH_MC;3958_MH_MC	3	4	4	4	40.7	40.7	40.7	11.944	108	108;226;234	0	31.405	2006200000	8				87	5;6;684;1115	True;True;True;True	5;6;7;721;1182;1183	6;7;8;867;868;1445;1446	9;10;11;981;982;983;1630;1631	9;10;982;1630	17	6	31	74	-1;-1;-1
21197_MH_MC;37034_MH_MC;122070_MH_MC;14044_MH_MC	21197_MH_MC;37034_MH_MC;122070_MH_MC;14044_MH_MC	4;4;4;3	4;4;4;3	4;4;4;3	21197_MH_MC;37034_MH_MC;122070_MH_MC;14044_MH_MC	4	4	4	4	25.1	25.1	25.1	27.835	243	243;253;253;154	0	42.688	100250000	4				88	370;1133;1153;1949	True;True;True;True	392;1203;1223;2051	478;479;1468;1490;2484	555;556;1655;1679;2777	555;1655;1679;2777					-1;-1;-1;-1
15172_MH_MC;122130_MH_MC;22505_MH_MC;40639_MH_MC;7415_MH_MC	15172_MH_MC;122130_MH_MC;22505_MH_MC;40639_MH_MC;7415_MH_MC	2;2;2;2;2	2;2;2;2;2	2;2;2;2;2	15172_MH_MC;122130_MH_MC;22505_MH_MC;40639_MH_MC;7415_MH_MC	5	2	2	2	7.6	7.6	7.6	26.569	237	237;246;301;472;476	0	11.392	28880000	2				89	785;1893	True;True	829;1993	991;2415	1119;2704	1119;2704					-1;-1;-1;-1;-1
14038_MH_MC;122203_MH_MC;1411_MH_MC;31011_MH_MC	14038_MH_MC;122203_MH_MC;1411_MH_MC;31011_MH_MC	1;1;1;1	1;1;1;1	1;1;1;1	14038_MH_MC;122203_MH_MC;1411_MH_MC;31011_MH_MC	4	1	1	1	6.5	6.5	6.5	29.125	262	262;302;357;468	0	15.234	0	1				90	1986	TRUE	2090	2527	2821	2821					-1;-1;-1;-1
12228_MH_MC;44892_MH_MC	12228_MH_MC;44892_MH_MC	5;5	5;5	5;5	12228_MH_MC;44892_MH_MC	2	5	5	5	40.5	40.5	40.5	17.649	153	153;171	0	31.232	1130400000	7				91	444;492;2292;2491;3077	True;True;True;True;True	471;520;2426;2634;3244	571;623;2926;3169;3883;3884	657;716;3263;3537;3538;4327;4328	657;716;3263;3538;4327					-1;-1
122345_MH_MC;21186_MH_MC;14028_MH_MC;46270_MH_MC	122345_MH_MC;21186_MH_MC;14028_MH_MC	11;9;9;2	11;9;9;2	11;9;9;2	122345_MH_MC;21186_MH_MC;14028_MH_MC	4	11	11	11	49.7	49.7	49.7	34.52	308	308;304;315;111	0	144.61	3436100000	25				92	496;725;946;1289;1349;1499;1588;1867;2078;2219;3448	True;True;True;True;True;True;True;True;True;True;True	524;763;1001;1361;1422;1583;1673;1963;1964;2191;2348;3634	630;631;632;633;634;635;916;1210;1655;1733;1921;2032;2378;2379;2380;2645;2821;2822;2823;2824;2825;2826;2827;4349	724;725;726;727;728;729;1037;1373;1861;1953;2157;2158;2283;2284;2664;2665;2666;2667;2950;3146;3147;3148;3149;3150;3151;3152;4869	727;1037;1373;1861;1953;2158;2283;2666;2950;3146;4869	18		33		-1;-1;-1;-1
122536_MH_MC	122536_MH_MC	1	1	1	122536_MH_MC	1	1	1	1	9.9	9.9	9.9	9.7676	81	81	0.0056497	5.7265	210670000	2				93	1498	TRUE	1582	1920	2155;2156	2155					-1
12257_MH_MC;44535_MH_MC	12257_MH_MC;44535_MH_MC	2;2	2;2	2;2	12257_MH_MC;44535_MH_MC	2	2	2	2	19.8	19.8	19.8	13.769	116	116;217	0	24.639	13775000	2				94	585;2971	True;True	616;3135	745;3759	846;4190	846;4190					-1;-1
162143_MH_MC;123039_MH_MC;137150_MH_MC;5945_MH_MC;1845_MH_MC;131807_MH_MC;1846_MH_MC;5944_MH_MC;12886_MH_MC	162143_MH_MC;123039_MH_MC;137150_MH_MC;5945_MH_MC;1845_MH_MC;131807_MH_MC;1846_MH_MC;5944_MH_MC;12886_MH_MC	1;1;1;1;1;1;1;1;1	1;1;1;1;1;1;1;1;1	1;1;1;1;1;1;1;1;1	162143_MH_MC;123039_MH_MC;137150_MH_MC;5945_MH_MC;1845_MH_MC;131807_MH_MC;1846_MH_MC;5944_MH_MC;12886_MH_MC	9	1	1	1	37	37	37	5.6256	54	54;79;82;141;143;144;148;150;150	0	9.003	13611000	1				95	1509	TRUE	1593	1932	2170	2170					-1;-1;-1;-1;-1;-1;-1;-1;-1
123590_MH_MC;7955_MH_MC;21116_MH_MC	123590_MH_MC;7955_MH_MC;21116_MH_MC	3;3;2	3;3;2	3;3;2	123590_MH_MC;7955_MH_MC;21116_MH_MC	3	3	3	3	14.4	14.4	14.4	34.072	298	298;266;259	0	18.747	51797000	2				96	1234;1553;2829	True;True;True	1306;1638;2989	1592;1987;3587	1790;2234;3999	1790;2234;3999					-1;-1;-1
12376_MH_MC;19493_MH_MC;2659_MH_MC	12376_MH_MC;19493_MH_MC;2659_MH_MC	1;1;1	1;1;1	1;1;1	12376_MH_MC;19493_MH_MC;2659_MH_MC	3	1	1	1	16.7	16.7	16.7	9.2588	84	84;119;184	0	8.4845	0	1				97	2352	TRUE	2489	2995	3340	3340					-1;-1;-1
134238_MH_MC;12378_MH_MC	134238_MH_MC;12378_MH_MC	1;1	1;1	1;1	134238_MH_MC;12378_MH_MC	2	1	1	1	9.3	9.3	9.3	16.774	140	140;173	0	6.2354	28040000	1				98	573	TRUE	604	732	831	831					-1;-1
12396_MH_MC;43173_MH_MC	12396_MH_MC;43173_MH_MC	2;2	2;2	2;2	12396_MH_MC;43173_MH_MC	2	2	2	2	19.9	19.9	19.9	16.042	141	141;268	0	14.323	11060000	3				99	260;1927	True;True	278;2028	346;347;2458	406;407;2749	406;2749					-1;-1
13932_MH_MC;123978_MH_MC	13932_MH_MC;123978_MH_MC	4;4	4;4	3;3	13932_MH_MC;123978_MH_MC	2	4	4	3	27.3	27.3	17.4	20.348	172	172;203	0	117.64	221590000	6				100	671;1443;2871;3073	True;True;True;True	708;1527;3033;3240	851;1857;1858;3637;3878;3879	962;2087;2088;4055;4322;4323	962;2087;4055;4322					-1;-1
12400_MH_MC;8232_MH_MC;43317_MH_MC;8233_MH_MC	12400_MH_MC;8232_MH_MC;43317_MH_MC;8233_MH_MC	2;2;2;1	2;2;2;1	2;2;2;1	12400_MH_MC;8232_MH_MC;43317_MH_MC;8233_MH_MC	4	2	2	2	25	25	25	18.511	160	160;226;324;203	0	19.765	35090000	2				101	1565;2298	True;True	1650;2433	2001;2933	2249;3271	2249;3271					-1;-1;-1;-1
124135_MH_MC;21088_MH_MC	124135_MH_MC;21088_MH_MC	1;1	1;1	1;1	124135_MH_MC;21088_MH_MC	2	1	1	1	6.5	6.5	6.5	21.621	184	184;229	0	6.9494	0	1				102	318	TRUE	337	418	487	487					-1;-1
12426_MH_MC	12426_MH_MC	2	2	2	12426_MH_MC	1	2	2	2	16.8	16.8	16.8	17.17	155	155	0	12.884	50587000	2				103	7;1580	True;True	8;1665	9;2023	12;2274	12;2274					-1
19561_MH_MC;133919_MH_MC;12444_MH_MC	19561_MH_MC;133919_MH_MC;12444_MH_MC	1;1;1	1;1;1	1;1;1	19561_MH_MC;133919_MH_MC;12444_MH_MC	3	1	1	1	10.1	10.1	10.1	14.565	119	119;127;159	0	6.5608	0	1				104	897	TRUE	943	1128	1280	1280					-1;-1;-1
124608_MH_MC;13893_MH_MC;46413_MH_MC;21061_MH_MC;44483_MH_MC	124608_MH_MC;13893_MH_MC;46413_MH_MC;21061_MH_MC	4;4;3;2;1	4;4;3;2;1	4;4;3;2;1	124608_MH_MC;13893_MH_MC;46413_MH_MC;21061_MH_MC	5	4	4	4	17.6	17.6	17.6	30.271	273	273;292;108;315;209	0	32.018	208260000	4				105	1476;1794;2782;3326	True;True;True;True	1560;1886;2937;3505	1896;2292;3525;4199	2131;2570;3928;4698	2131;2570;3928;4698	19		27		-1;-1;-1;-1;-1
159227_MH_MC;12472_MH_MC;35127_MH_MC;35129_MH_MC;35126_MH_MC	159227_MH_MC;12472_MH_MC;35127_MH_MC;35129_MH_MC;35126_MH_MC	1;1;1;1;1	1;1;1;1;1	1;1;1;1;1	159227_MH_MC;12472_MH_MC;35127_MH_MC;35129_MH_MC;35126_MH_MC	5	1	1	1	7.2	7.2	7.2	19.793	167	167;174;312;691;698	0	6.2852	14691000	1				106	153	TRUE	165	217	255	255					-1;-1;-1;-1;-1
43737_MH_MC;21053_MH_MC;13884_MH_MC;124735_MH_MC	43737_MH_MC;21053_MH_MC;13884_MH_MC;124735_MH_MC	3;3;3;3	3;3;3;3	3;3;3;3	43737_MH_MC;21053_MH_MC;13884_MH_MC;124735_MH_MC	4	3	3	3	15.9	15.9	15.9	28.18	251	251;285;293;309	0	43.469	109490000	3				107	1245;2717;2905	True;True;True	1317;2871;3068	1605;3456;3683	1805;3855;4105	1805;3855;4105					-1;-1;-1;-1
13877_MH_MC;124817_MH_MC;21044_MH_MC;42203_MH_MC	13877_MH_MC;124817_MH_MC;21044_MH_MC;42203_MH_MC	1;1;1;1	1;1;1;1	1;1;1;1	13877_MH_MC;124817_MH_MC;21044_MH_MC;42203_MH_MC	4	1	1	1	6.4	6.4	6.4	24.516	204	204;260;262;377	0	6.1943	5530000	1				108	305	TRUE	324	405	474	474	20		55		-1;-1;-1;-1
13873_MH_MC;124974_MH_MC;43365_MH_MC;21041_MH_MC	13873_MH_MC;124974_MH_MC;43365_MH_MC;21041_MH_MC	4;4;4;3	4;4;4;3	4;4;4;3	13873_MH_MC;124974_MH_MC;43365_MH_MC;21041_MH_MC	4	4	4	4	49.5	49.5	49.5	11.793	99	99;265;275;248	0	87.7	155260000	6				109	1416;1452;1464;1737	True;True;True;True	1496;1536;1548;1829	1825;1869;1870;1882;2223	2051;2101;2102;2103;2116;2493	2051;2102;2116;2493					-1;-1;-1;-1
125024_MH_MC;13869_MH_MC;8471_MH_MC;8470_MH_MC;44030_MH_MC	125024_MH_MC;13869_MH_MC;8471_MH_MC;8470_MH_MC;44030_MH_MC	1;1;1;1;1	1;1;1;1;1	1;1;1;1;1	125024_MH_MC;13869_MH_MC;8471_MH_MC;8470_MH_MC;44030_MH_MC	5	1	1	1	6.4	6.4	6.4	28.562	250	250;277;643;703;714	0	6.8383	8535800	1				110	1529	TRUE	1613	1953	2193	2193					-1;-1;-1;-1;-1
125053_MH_MC;21036_MH_MC;13865_MH_MC	125053_MH_MC;21036_MH_MC;13865_MH_MC	1;1;1	1;1;1	1;1;1	125053_MH_MC;21036_MH_MC;13865_MH_MC	3	1	1	1	12.2	12.2	12.2	10.641	90	90;253;266	0	7.3552	0	1				111	3288	TRUE	3461	4150	4641	4641					-1;-1;-1
12519_MH_MC;19644_MH_MC;133652_MH_MC	12519_MH_MC;19644_MH_MC;133652_MH_MC	5;5;4	5;5;4	5;5;4	12519_MH_MC;19644_MH_MC;133652_MH_MC	3	5	5	5	35.8	35.8	35.8	19.579	176	176;158;154	0	57.129	2077000000	15				112	97;412;614;1059;1589	True;True;True;True;True	103;104;438;647;1125;1674	130;131;132;133;134;135;530;531;780;781;782;1371;1372;2033	159;160;161;162;163;164;165;613;614;885;886;887;1546;1547;1548;1549;2285	165;613;885;1547;2285	21		82		-1;-1;-1
19688_MH_MC;12557_MH_MC;133459_MH_MC;43576_MH_MC	19688_MH_MC;12557_MH_MC;133459_MH_MC;43576_MH_MC	2;2;2;2	2;2;2;2	2;2;2;2	19688_MH_MC;12557_MH_MC;133459_MH_MC;43576_MH_MC	4	2	2	2	17.7	17.7	17.7	16.978	147	147;148;165;213	0	16.503	68003000	2				113	898;1926	True;True	944;2027	1129;2457	1281;2748	1281;2748					-1;-1;-1;-1
20989_MH_MC;125573_MH_MC;160974_MH_MC;13813_MH_MC;160973_MH_MC	20989_MH_MC;125573_MH_MC;160974_MH_MC;13813_MH_MC;160973_MH_MC	2;2;1;1;1	2;2;1;1;1	2;2;1;1;1	20989_MH_MC;125573_MH_MC;160974_MH_MC;13813_MH_MC;160973_MH_MC	5	2	2	2	9.5	9.5	9.5	27.108	241	241;244;71;105;131	0	37.091	56460000	2				114	1914;2576	True;True	2015;2724	2443;3274	2733;3651	2733;3651					-1;-1;-1;-1;-1
22242_MH_MC;125631_MH_MC	22242_MH_MC;125631_MH_MC	1;1	1;1	1;1	22242_MH_MC;125631_MH_MC	2	1	1	1	10.8	10.8	10.8	14.866	130	130;147	0	6.2206	17531000	1				115	1801	TRUE	1894	2300	2578	2578					-1;-1
125789_MH_MC;20972_MH_MC;13794_MH_MC	125789_MH_MC;20972_MH_MC;13794_MH_MC	1;1;1	1;1;1	1;1;1	125789_MH_MC;20972_MH_MC;13794_MH_MC	3	1	1	1	4.1	4.1	4.1	27.817	241	241;312;318	1	-2	15416000	1	+			116	1617	TRUE	1703	2065	2321	2321	22	7	160	161	-1;-1;-1
12585_MH_MC;19714_MH_MC;42180_MH_MC	12585_MH_MC;19714_MH_MC;42180_MH_MC	1;1;1	1;1;1	1;1;1	12585_MH_MC;19714_MH_MC;42180_MH_MC	3	1	1	1	12.9	12.9	12.9	16.949	147	147;157;490	0	23.289	33216000	1				117	1466	TRUE	1550	1885	2119	2119					-1;-1;-1
13783_MH_MC;20953_MH_MC;125949_MH_MC	13783_MH_MC;20953_MH_MC;125949_MH_MC	2;2;2	2;2;2	2;2;2	13783_MH_MC;20953_MH_MC;125949_MH_MC	3	2	2	2	17.1	17.1	17.1	17.202	170	170;253;254	0	19.329	113480000	2				118	1026;1028	True;True	1087;1089	1324;1326	1495;1497	1495;1497		8;9;10;11;12;13;14		35;37;40;44;47;49;50	-1;-1;-1
12599_MH_MC;8080_MH_MC	12599_MH_MC;8080_MH_MC	4;4	4;4	4;4	12599_MH_MC;8080_MH_MC	2	4	4	4	28.7	28.7	28.7	19.019	167	167;185	0	52.925	75317000	4				119	276;1566;1963;2621	True;True;True;True	295;1651;2065;2770	367;2002;2500;3332	429;2250;2793;3712	429;2250;2793;3712	23		143		-1;-1
20948_MH_MC;126065_MH_MC	20948_MH_MC;126065_MH_MC	4;4	4;4	4;4	20948_MH_MC;126065_MH_MC	2	4	4	4	16	16	16	30.729	263	263;266	0	22.609	364930000	4				120	2052;2342;2348;2926	True;True;True;True	2159;2479;2485;3089	2607;2983;2984;2991;3707	2910;3328;3329;3336;4131	2910;3328;3336;4131					-1;-1
126202_MH_MC	126202_MH_MC	1	1	1	126202_MH_MC	1	1	1	1	4.6	4.6	4.6	25.917	218	218	0.007428	5.6905	6839300	0				121	1424	TRUE	1507	1837	2064	2064					-1
126305_MH_MC	126305_MH_MC	1	1	1	126305_MH_MC	1	1	1	1	12.7	12.7	12.7	12.116	102	102	1	-2	25364000	1	+			122	1687	TRUE	1777	2157	2417	2417		15		34	-1
12633_MH_MC;43557_MH_MC	12633_MH_MC;43557_MH_MC	2;2	2;2	2;2	12633_MH_MC;43557_MH_MC	2	2	2	2	19.9	19.9	19.9	17.34	146	146;195	0	15.942	56787000	1				123	546;2706	True;True	575;2858	698;3439;3440	794;3837;3838	794;3837					-1;-1
126433_MH_MC;20915_MH_MC	126433_MH_MC;20915_MH_MC	2;2	2;2	2;2	126433_MH_MC;20915_MH_MC	2	2	2	2	12	12	12	29.036	249	249;253	0	14.082	120930000	2				124	530;2520	True;True	559;2665	682;3203	777;778;3573	778;3573					-1;-1
12652_MH_MC;19774_MH_MC;132998_MH_MC;28932_MH_MC	12652_MH_MC;19774_MH_MC;132998_MH_MC;28932_MH_MC	1;1;1;1	1;1;1;1	1;1;1;1	12652_MH_MC;19774_MH_MC;132998_MH_MC;28932_MH_MC	4	1	1	1	16	16	16	8.8701	81	81;104;122;317	0	7.541	0	1				125	154	TRUE	166	218	256	256					-1;-1;-1;-1
159445_MH_MC;133015_MH_MC;12660_MH_MC;44073_MH_MC	159445_MH_MC;133015_MH_MC;12660_MH_MC;44073_MH_MC	2;2;2;2	2;2;2;2	2;2;2;2	159445_MH_MC;133015_MH_MC;12660_MH_MC;44073_MH_MC	4	2	2	2	21.7	21.7	21.7	14.903	129	129;134;173;336	0	17.766	22887000	2				126	2624;3070	True;True	2773;3237	3335;3875	3717;4319	3717;4319					-1;-1;-1;-1
126672_MH_MC;163187_MH_MC;15051_MH_MC	126672_MH_MC;163187_MH_MC;15051_MH_MC	3;3;3	3;3;3	2;2;2	126672_MH_MC;163187_MH_MC;15051_MH_MC	3	3	3	2	38.8	38.8	27.2	11.699	103	103;112;181	0	22.676	118590000	3				127	1227;1596;1974	True;True;True	1299;1681;2078	1585;2040;2515	1782;2292;2293;2809	1782;2292;2809					-1;-1;-1
20882_MH_MC;126728_MH_MC;13719_MH_MC	20882_MH_MC;126728_MH_MC;13719_MH_MC	7;7;4	1;1;1	1;1;1	20882_MH_MC;126728_MH_MC;13719_MH_MC	3	7	1	1	43	8.6	8.6	21.603	186	186;224;199	0	8.8613	138900000	1				128	142;589;1127;1633;1644;3057;3320	False;True;False;False;False;False;False	153;620;1196;1720;1731;3223;3497	200;201;750;1461;2085;2086;2099;3858;3859;4190	235;236;851;1648;2342;2343;2356;4300;4301;4688	235;851;1648;2343;2356;4300;4688					-1;-1;-1
126738_MH_MC;31876_MH_MC;31875_MH_MC	126738_MH_MC;31876_MH_MC;31875_MH_MC	1;1;1	1;1;1	1;1;1	126738_MH_MC;31876_MH_MC;31875_MH_MC	3	1	1	1	3.7	3.7	3.7	31.128	270	270;612;720	0.0047985	5.7782	8627000	1				129	1684	TRUE	1774	2154	2414	2414					-1;-1;-1
126740_MH_MC;20880_MH_MC;7318_MH_MC	126740_MH_MC;20880_MH_MC;7318_MH_MC	1;1;1	1;1;1	1;1;1	126740_MH_MC;20880_MH_MC;7318_MH_MC	3	1	1	1	6.3	6.3	6.3	18.346	159	159;175;523	0	7.8761	0	1				130	15	TRUE	16	29	39	39					-1;-1;-1
20879_MH_MC;126762_MH_MC	20879_MH_MC;126762_MH_MC	1;1	1;1	1;1	20879_MH_MC;126762_MH_MC	2	1	1	1	9.5	9.5	9.5	15.135	126	126;134	0	6.2835	0	1				131	1661	TRUE	1749	2124	2383	2383					-1;-1
127086_MH_MC;33063_MH_MC	127086_MH_MC;33063_MH_MC	1;1	1;1	1;1	127086_MH_MC;33063_MH_MC	2	1	1	1	10.7	10.7	10.7	15.855	140	140;445	0	19.407	50033000	3				132	2109	TRUE	2232;2233	2691;2692;2693	3003;3004;3005	3003	24		1		-1;-1
93889_MH_MC;132680_MH_MC;12725_MH_MC;30502_MH_MC	93889_MH_MC;132680_MH_MC;12725_MH_MC;30502_MH_MC	1;1;1;1	1;1;1;1	1;1;1;1	93889_MH_MC;132680_MH_MC;12725_MH_MC;30502_MH_MC	4	1	1	1	7	7	7	15.171	129	129;138;167;238	0	6.5416	111000000	1				133	3271	TRUE	3444	4132	4619	4619					-1;-1;-1;-1
13645_MH_MC;20801_MH_MC;127367_MH_MC;33055_MH_MC	13645_MH_MC;20801_MH_MC;127367_MH_MC;33055_MH_MC	5;5;5;5	5;5;5;5	5;5;5;5	13645_MH_MC;20801_MH_MC;127367_MH_MC;33055_MH_MC	4	5	5	5	32.1	32.1	32.1	17.665	156	156;157;195;210	0	38.096	2040900000	8				134	71;190;191;2435;3149	True;True;True;True;True	73;203;204;2577;3318	90;91;261;262;3101;3973;3974	114;115;307;308;309;3462;4428;4429;4430	114;307;309;3462;4429	25;26		24;27		-1;-1;-1;-1
3191_MH_MC;3190_MH_MC;20775_MH_MC;127566_MH_MC;13618_MH_MC	3191_MH_MC;3190_MH_MC;20775_MH_MC;127566_MH_MC;13618_MH_MC	1;1;1;1;1	1;1;1;1;1	1;1;1;1;1	3191_MH_MC;3190_MH_MC;20775_MH_MC;127566_MH_MC;13618_MH_MC	5	1	1	1	11	11	11	16.768	145	145;146;217;217;221	0	6.8341	18830000	2				135	1187	TRUE	1257	1533;1534	1727;1728	1727					-1;-1;-1;-1;-1
127575_MH_MC;13619_MH_MC;43415_MH_MC	127575_MH_MC;13619_MH_MC;43415_MH_MC	1;1;1	1;1;1	1;1;1	127575_MH_MC;13619_MH_MC;43415_MH_MC	3	1	1	1	5.5	5.5	5.5	24.955	219	219;230;1067	0	6.6173	13072000	1				136	445	TRUE	472	572	658	658					-1;-1;-1
2742_MH_MC;13583_MH_MC;127849_MH_MC;33768_MH_MC	2742_MH_MC;13583_MH_MC;127849_MH_MC;33768_MH_MC	1;1;1;1	1;1;1;1	1;1;1;1	2742_MH_MC;13583_MH_MC;127849_MH_MC;33768_MH_MC	4	1	1	1	15.1	15.1	15.1	10.898	93	93;213;224;252	0.001032	6.0305	25624000	1				137	3440	TRUE	3626	4341	4858	4858					-1;-1;-1;-1
127888_MH_MC;160638_MH_MC	127888_MH_MC;160638_MH_MC	2;2	2;2	2;2	127888_MH_MC;160638_MH_MC	2	2	2	2	7.3	7.3	7.3	26.435	233	233;251	0	11.118	18322000	3				138	557;3040	True;True	587;3206	712;3839;3840	809;4279;4280	809;4279					-1;-1
127915_MH_MC;13568_MH_MC;36163_MH_MC	127915_MH_MC;13568_MH_MC;36163_MH_MC	4;3;2	4;3;2	4;3;2	127915_MH_MC;13568_MH_MC;36163_MH_MC	3	4	4	4	25.9	25.9	25.9	23.456	205	205;168;122	0	33.79	279210000	5				139	661;2854;3141;3299	True;True;True;True	697;3015;3310;3472	839;3617;3964;4162	949;4032;4419;4653;4654	949;4032;4419;4654					-1;-1;-1
12803_MH_MC;44819_MH_MC	12803_MH_MC;44819_MH_MC	1;1	1;1	1;1	12803_MH_MC;44819_MH_MC	2	1	1	1	13.7	13.7	13.7	7.9374	73	73;179	0	7.0117	71237000	1				140	2500	TRUE	2643	3179	3548	3548					-1;-1
128047_MH_MC	128047_MH_MC	4	4	4	128047_MH_MC	1	4	4	4	18.8	18.8	18.8	27.51	245	245	0	24.495	569000000	6				141	284;1901;2128;2680	True;True;True;True	303;2001;2255;2832	376;2423;2716;2717;3408	438;439;2712;3029;3030;3803	438;2712;3029;3803					-1
128134_MH_MC;20701_MH_MC	128134_MH_MC;20701_MH_MC	1;1	1;1	1;1	128134_MH_MC;20701_MH_MC	2	1	1	1	5.4	5.4	5.4	18.768	166	166;196	0.0056926	5.7341	117640000	1				142	119	TRUE	130	173	206	206					-1;-1
128190_MH_MC;20693_MH_MC	128190_MH_MC;20693_MH_MC	3;3	3;3	3;3	128190_MH_MC;20693_MH_MC	2	3	3	3	15.2	15.2	15.2	23.938	204	204;231	0	19.778	118480000	2				143	578;752;865	True;True;True	609;792;911	738;949;1087	838;1073;1230	838;1073;1230					-1;-1
128194_MH_MC;13527_MH_MC	128194_MH_MC;13527_MH_MC	1;1	1;1	1;1	128194_MH_MC;13527_MH_MC	2	1	1	1	7.2	7.2	7.2	16.973	153	153;173	0	6.285	0	1				144	1323	TRUE	1395	1702	1920	1920					-1;-1
12820_MH_MC;36943_MH_MC	12820_MH_MC;36943_MH_MC	2;1	2;1	2;1	12820_MH_MC;36943_MH_MC	2	2	2	2	9.5	9.5	9.5	22.774	199	199;83	0	12.241	83371000	2				145	1287;2291	True;True	1359;2425	1653;2924;2925	1858;3261;3262	1858;3262					-1;-1
128204_MH_MC	128204_MH_MC	1	1	1	128204_MH_MC	1	1	1	1	23.9	23.9	23.9	8.606	71	71	0	8.5001	17234000	1				146	1456	TRUE	1540	1874	2108	2108					-1
13525_MH_MC;128212_MH_MC;20692_MH_MC;160584_MH_MC;8231_MH_MC	13525_MH_MC;128212_MH_MC;20692_MH_MC;160584_MH_MC;8231_MH_MC	1;1;1;1;1	1;1;1;1;1	1;1;1;1;1	13525_MH_MC;128212_MH_MC;20692_MH_MC;160584_MH_MC;8231_MH_MC	5	1	1	1	5.3	5.3	5.3	21.636	190	190;214;223;231;331	0	7.6762	47128000	1				147	701	TRUE	738	887	1003	1003					-1;-1;-1;-1;-1
13417_MH_MC;128303_MH_MC;13504_MH_MC;20671_MH_MC;8266_MH_MC;8265_MH_MC	13417_MH_MC;128303_MH_MC;13504_MH_MC;20671_MH_MC;8266_MH_MC;8265_MH_MC	1;1;1;1;1;1	1;1;1;1;1;1	1;1;1;1;1;1	13417_MH_MC;128303_MH_MC;13504_MH_MC;20671_MH_MC;8266_MH_MC;8265_MH_MC	6	1	1	1	6.7	6.7	6.7	22.499	193	193;226;250;260;292;313	0.0038573	5.7915	25589000	1				148	726	TRUE	764	917	1038	1038					-1;-1;-1;-1;-1;-1
132090_MH_MC;12832_MH_MC;37775_MH_MC	132090_MH_MC;12832_MH_MC;37775_MH_MC	1;1;1	1;1;1	1;1;1	132090_MH_MC;12832_MH_MC;37775_MH_MC	3	1	1	1	7.5	7.5	7.5	18.752	160	160;186;329	0.0030151	5.9272	13671000	1				149	1833	TRUE	1926	2334	2615	2615					-1;-1;-1
160546_MH_MC;128338_MH_MC;13497_MH_MC	160546_MH_MC;128338_MH_MC;13497_MH_MC	1;1;1	1;1;1	1;1;1	160546_MH_MC;128338_MH_MC;13497_MH_MC	3	1	1	1	11.7	11.7	11.7	12.543	103	103;193;233	0	6.7179	0	1				150	308	TRUE	327	408	477	477					-1;-1;-1
159678_MH_MC;12848_MH_MC;32167_MH_MC	159678_MH_MC;12848_MH_MC;32167_MH_MC	1;1;1	1;1;1	1;1;1	159678_MH_MC;12848_MH_MC;32167_MH_MC	3	1	1	1	11.3	11.3	11.3	13.598	124	124;194;427	0	6.0701	26611000	1				151	1481	TRUE	1565	1901	2136	2136					-1;-1;-1
13478_MH_MC;128492_MH_MC;43565_MH_MC;20641_MH_MC	13478_MH_MC;128492_MH_MC;43565_MH_MC;20641_MH_MC	3;3;2;2	3;3;2;2	3;3;2;2	13478_MH_MC;128492_MH_MC;43565_MH_MC;20641_MH_MC	4	3	3	3	39.1	39.1	39.1	18.416	184	184;198;174;188	0	45.328	1435700000	8				152	100;181;2379	True;True;True	107;193;194;2517	138;139;249;250;251;3028;3029	168;169;294;295;296;3377;3378;3379	169;296;3377	27		180		-1;-1;-1;-1
128749_MH_MC;20593_MH_MC	128749_MH_MC;20593_MH_MC	1;1	1;1	1;1	128749_MH_MC;20593_MH_MC	2	1	1	1	5	5	5	20.626	179	179;202	0	6.1293	0	1				153	1207	TRUE	1277	1558	1752	1752					-1;-1
13420_MH_MC;20573_MH_MC;128859_MH_MC;8633_MH_MC	13420_MH_MC;20573_MH_MC;128859_MH_MC;8633_MH_MC	2;2;2;2	2;2;2;2	2;2;2;2	13420_MH_MC;20573_MH_MC;128859_MH_MC;8633_MH_MC	4	2	2	2	19.4	19.4	19.4	15.92	144	144;148;169;240	0	12.223	14485000	2				154	1278;2198	True;True	1350;2327	1643;2795	1848;3118	1848;3118					-1;-1;-1;-1
12899_MH_MC	12899_MH_MC	1	1	1	12899_MH_MC	1	1	1	1	9	9	9	22.102	189	189	0	6.2511	18395000	1				155	2589	TRUE	2737	3290	3669	3669					-1
20480_MH_MC;129375_MH_MC;8472_MH_MC;44036_MH_MC	20480_MH_MC;129375_MH_MC;8472_MH_MC;44036_MH_MC	1;1;1;1	1;1;1;1	1;1;1;1	20480_MH_MC;129375_MH_MC;8472_MH_MC;44036_MH_MC	4	1	1	1	10.7	10.7	10.7	12.039	103	103;117;426;438	0	6.2415	0	1				156	1875	TRUE	1973	2389	2677	2677					-1;-1;-1;-1
129445_MH_MC;6628_MH_MC;6629_MH_MC;22009_MH_MC;115578_MH_MC	129445_MH_MC;6628_MH_MC;6629_MH_MC;22009_MH_MC;115578_MH_MC	2;1;1;1;1	1;1;1;1;1	1;1;1;1;1	129445_MH_MC;6628_MH_MC;6629_MH_MC;22009_MH_MC;115578_MH_MC	5	2	1	1	34.1	20.7	20.7	8.883	82	82;73;93;108;149	0	6.7892	84529000	1				157	926;1795	False;True	979;1887	1181;2293	1335;2571	1335;2571					-1;-1;-1;-1;-1
12960_MH_MC;44998_MH_MC;47017_MH_MC	12960_MH_MC;44998_MH_MC;47017_MH_MC	2;2;2	2;2;2	2;2;2	12960_MH_MC;44998_MH_MC;47017_MH_MC	3	2	2	2	17.6	17.6	17.6	13.898	125	125;134;141	0	18.867	572240000	2				158	138;1272	True;True	149;1344	196;1636	229;1841	229;1841					-1;-1;-1
129651_MH_MC;43948_MH_MC	129651_MH_MC;43948_MH_MC	1;1	1;1	1;1	129651_MH_MC;43948_MH_MC	2	1	1	1	11.9	11.9	11.9	16.095	143	143;290	0	8.5216	15056000	1				159	2886	TRUE	3049	3662	4083	4083					-1;-1
12968_MH_MC	12968_MH_MC	1	1	1	12968_MH_MC	1	1	1	1	8.4	8.4	8.4	17.446	155	155	0	15.275	105420000	1				160	1191	TRUE	1261	1538;1539	1732;1733	1733					-1
129788_MH_MC;44725_MH_MC	129788_MH_MC;44725_MH_MC	1;1	1;1	1;1	129788_MH_MC;44725_MH_MC	2	1	1	1	5.7	5.7	5.7	20.222	176	176;579	0.0047939	5.774	0	1				161	3227	TRUE	3398	4076	4548	4548					-1;-1
20394_MH_MC;13246_MH_MC;129872_MH_MC;7830_MH_MC;160203_MH_MC	20394_MH_MC;13246_MH_MC;129872_MH_MC;7830_MH_MC;160203_MH_MC	2;2;2;1;1	2;2;2;1;1	2;2;2;1;1	20394_MH_MC;13246_MH_MC;129872_MH_MC;7830_MH_MC;160203_MH_MC	5	2	2	2	21.8	21.8	21.8	15.845	147	147;158;158;111;163	0	29.244	508870000	6				162	282;1771	True;True	301;1863	373;374;2265;2266	435;436;2539;2540;2541;2542	436;2541					-1;-1;-1;-1;-1
130085_MH_MC;42882_MH_MC	130085_MH_MC;42882_MH_MC	1;1	1;1	1;1	130085_MH_MC;42882_MH_MC	2	1	1	1	7.1	7.1	7.1	15.852	140	140;374	0.0030457	5.9463	0	1				163	2733	TRUE	2887	3474	3874	3874					-1;-1
130276_MH_MC;20299_MH_MC	130276_MH_MC;20299_MH_MC	3;3	3;3	3;3	130276_MH_MC;20299_MH_MC	2	3	3	3	14	14	14	12.588	107	107;114	0	18.442	1344000000	4				164	1194;2482;2929	True;True;True	1264;2625;3092	1542;1543;3157;3710	1736;1737;3525;4134	1736;3525;4134					-1;-1
130277_MH_MC;20298_MH_MC;34285_MH_MC	130277_MH_MC;20298_MH_MC;34285_MH_MC	4;4;4	4;4;4	4;4;4	130277_MH_MC;20298_MH_MC;34285_MH_MC	3	4	4	4	40.6	40.6	40.6	16.357	138	138;164;227	0	30.77	260190000	5				165	20;415;2130;2138	True;True;True;True	21;441;2257;2265	34;534;535;2719;2728	44;617;618;3032;3033;3042	44;618;3033;3042					-1;-1;-1
130465_MH_MC;42189_MH_MC	130465_MH_MC;42189_MH_MC	2;2	2;2	2;2	130465_MH_MC;42189_MH_MC	2	2	2	2	13.8	13.8	13.8	17.984	159	159;644	0	19.899	32272000	1				166	3082;3184	True;True	3249;3354	3890;4020	4337;4480	4337;4480					-1;-1
160003_MH_MC;42642_MH_MC;130692_MH_MC;13086_MH_MC	160003_MH_MC;42642_MH_MC;130692_MH_MC;13086_MH_MC	2;2;2;2	2;2;2;2	2;2;2;2	160003_MH_MC;42642_MH_MC;130692_MH_MC;13086_MH_MC	4	2	2	2	38.8	38.8	38.8	11.03	98	98;113;136;158	0	32.349	204640000	7				167	1018;1437	True;True	1079;1520	1313;1314;1315;1316;1850	1483;1484;1485;1486;1487;2078;2079	1487;2079					-1;-1;-1;-1
131068_MH_MC;41517_MH_MC	131068_MH_MC;41517_MH_MC	1;1	1;1	1;1	131068_MH_MC;41517_MH_MC	2	1	1	1	13.8	13.8	13.8	12.723	116	116;246	0	6.7536	0	1				168	1817	TRUE	1910	2318	2598	2598					-1;-1
131152_MH_MC;36727_MH_MC	131152_MH_MC;36727_MH_MC	6;6	6;6	6;6	131152_MH_MC;36727_MH_MC	2	6	6	6	45.5	45.5	45.5	20.927	178	178;252	0	68.447	1017800000	10				169	377;2107;2263;2284;2689;3051	True;True;True;True;True;True	400;2229;2396;2417;2841;3217	488;2688;2888;2912;3418;3851;3852	565;3000;3219;3220;3247;3813;3814;4291;4292;4293	565;3000;3220;3247;3814;4293	28;29;30;31		25;44;46;49		-1;-1
13121_MH_MC;41181_MH_MC;130515_MH_MC;160041_MH_MC;7556_MH_MC	13121_MH_MC;41181_MH_MC;130515_MH_MC;160041_MH_MC;7556_MH_MC	5;5;4;4;4	5;5;4;4;4	5;5;4;4;4	13121_MH_MC;41181_MH_MC;130515_MH_MC;160041_MH_MC;7556_MH_MC	5	5	5	5	32.5	32.5	32.5	21.062	197	197;276;170;173;251	0	45.994	1304300000	8				170	249;1579;2376;2468;3105	True;True;True;True;True	265;1664;2513;2611;3273	333;2021;2022;3023;3024;3139;3914	391;2272;2273;3372;3373;3506;3507;4362	391;2273;3372;3506;4362					-1;-1;-1;-1;-1
20251_MH_MC;13129_MH_MC;44849_MH_MC	20251_MH_MC;13129_MH_MC;44849_MH_MC	2;2;2	2;2;2	2;2;2	20251_MH_MC;13129_MH_MC;44849_MH_MC	3	2	2	2	19.8	19.8	19.8	12.708	111	111;157;191	0	20.529	219150000	7				171	2355;3268	True;True	2492;3439;3440;3441	2999;4124;4125;4126;4127;4128;4129	3344;4608;4609;4610;4611;4612;4613;4614;4615	3344;4613	32;33		26;31		-1;-1;-1
36629_MH_MC;20050_MH_MC;131469_MH_MC	36629_MH_MC;20050_MH_MC;131469_MH_MC	1;1;1	1;1;1	1;1;1	36629_MH_MC;20050_MH_MC;131469_MH_MC	3	1	1	1	11.5	11.5	11.5	10.586	96	96;168;170	0	6.3199	0	1				172	1928	TRUE	2029	2459	2750	2750					-1;-1;-1
131731_MH_MC;42090_MH_MC	131731_MH_MC;42090_MH_MC	2;2	2;2	2;2	131731_MH_MC;42090_MH_MC	2	2	2	2	14.8	14.8	14.8	19.106	176	176;365	0	12.708	39942000	3				173	2594;3247	True;True	2742;3418	3296;3297;4100	3675;3676;4575;4576	3676;4575					-1;-1
159702_MH_MC;131867_MH_MC;29972_MH_MC	159702_MH_MC;131867_MH_MC;29972_MH_MC	1;1;1	1;1;1	1;1;1	159702_MH_MC;131867_MH_MC;29972_MH_MC	3	1	1	1	9.4	9.4	9.4	15.469	138	138;156;386	0	6.3588	33159000	1				174	2864	TRUE	3026	3629	4047	4047					-1;-1;-1
131939_MH_MC;40922_MH_MC	131939_MH_MC;40922_MH_MC	1;1	1;1	1;1	131939_MH_MC;40922_MH_MC	2	1	1	1	5.6	5.6	5.6	20.166	177	177;294	0	6.9652	0	1				175	1389	TRUE	1465	1784	2004	2004					-1;-1
19915_MH_MC;132221_MH_MC;42250_MH_MC	19915_MH_MC;132221_MH_MC;42250_MH_MC	1;1;1	1;1;1	1;1;1	19915_MH_MC;132221_MH_MC;42250_MH_MC	3	1	1	1	11.5	11.5	11.5	14.676	122	122;163;206	0.0030242	5.929	21841000	1				176	2591	TRUE	2739	3292	3671	3671					-1;-1;-1
132443_MH_MC;34026_MH_MC	132443_MH_MC;34026_MH_MC	2;2	2;2	2;2	132443_MH_MC;34026_MH_MC	2	2	2	2	55.3	55.3	55.3	8.7087	76	76;504	0	34.935	131830000	6				177	1099;2940	True;True	1165;3103	1424;1425;3721	1605;1606;1607;1608;4146;4147	1607;4147					-1;-1
132617_MH_MC;40513_MH_MC;19840_MH_MC	132617_MH_MC;40513_MH_MC;19840_MH_MC	4;4;2	4;4;2	4;4;2	132617_MH_MC;40513_MH_MC;19840_MH_MC	3	4	4	4	21.4	21.4	21.4	16.835	145	145;145;117	0	24.793	505070000	8				178	677;872;873;1411	True;True;True;True	714;918;919;1491	860;1094;1095;1096;1818;1819	973;974;1238;1239;1240;1241;2044;2045	974;1239;1241;2045	34		73		-1;-1;-1
36962_MH_MC;132681_MH_MC;19830_MH_MC	36962_MH_MC;132681_MH_MC;19830_MH_MC	1;1;1	1;1;1	1;1;1	36962_MH_MC;132681_MH_MC;19830_MH_MC	3	1	1	1	15.9	15.9	15.9	10.238	88	88;119;127	0	7.0269	0	1				179	749	TRUE	789	946	1070	1070					-1;-1;-1
132785_MH_MC	132785_MH_MC	2	2	2	132785_MH_MC	1	2	2	2	10.1	10.1	10.1	10.172	89	89	0	14.552	224980000	2				180	508;509	True;True	537;538	652;653;654	747;748;749	748;749					-1
132859_MH_MC;43643_MH_MC	132859_MH_MC;43643_MH_MC	1;1	1;1	1;1	132859_MH_MC;43643_MH_MC	2	1	1	1	15.3	15.3	15.3	8.4347	72	72;338	0.0020471	5.9788	14759000	1				181	1361	TRUE	1434	1746	1966	1966					-1;-1
132924_MH_MC;42859_MH_MC;19793_MH_MC	132924_MH_MC;42859_MH_MC;19793_MH_MC	1;1;1	1;1;1	1;1;1	132924_MH_MC;42859_MH_MC;19793_MH_MC	3	1	1	1	9.5	9.5	9.5	14.859	126	126;132;132	0.0057252	5.7526	31607000	1				182	861	TRUE	907	1083	1226	1226					-1;-1;-1
132928_MH_MC	132928_MH_MC	2	1	1	132928_MH_MC	1	2	1	1	16.4	8.2	8.2	16.894	146	146	0	7.5073	44779000	0				183	12;976	False;True	13;1034	15;1263	18;1431	18;1431					-1
13303_MH_MC	13303_MH_MC	4	2	1	13303_MH_MC	1	4	2	1	27.3	13.1	5.5	20.838	183	183	0	12.287	44555000	2				184	1319;2223;2660;3006	False;True;True;False	1391;2352;2811;3172	1698;2832;3385;3801	1915;3157;3776;4234	1915;3157;3776;4234					-1
30893_MH_MC;19734_MH_MC;133251_MH_MC;30892_MH_MC	30893_MH_MC;19734_MH_MC;133251_MH_MC;30892_MH_MC	1;1;1;1	1;1;1;1	1;1;1;1	30893_MH_MC;19734_MH_MC;133251_MH_MC;30892_MH_MC	4	1	1	1	16.9	16.9	16.9	7.3635	65	65;121;138;172	0.0038722	5.8046	13423000	1				185	727	TRUE	765	918	1039	1039					-1;-1;-1;-1
133258_MH_MC	133258_MH_MC	1	1	1	133258_MH_MC	1	1	1	1	33.3	33.3	33.3	7.8405	66	66	0	6.0978	28110000	2				186	2449	TRUE	2592	3117	3479;3480	3479	35	16	41	42	-1
13331_MH_MC;41473_MH_MC	13331_MH_MC;41473_MH_MC	4;4	4;4	4;4	13331_MH_MC;41473_MH_MC	2	4	4	4	23.8	23.8	23.8	21.707	181	181;393	0	25.584	97767000	5				187	69;307;311;713	True;True;True;True	71;326;330;750	88;407;411;901	111;112;476;480;1017	112;476;480;1017					-1;-1
133399_MH_MC;44066_MH_MC;8483_MH_MC	133399_MH_MC;44066_MH_MC;8483_MH_MC	1;1;1	1;1;1	1;1;1	133399_MH_MC;44066_MH_MC;8483_MH_MC	3	1	1	1	15.2	15.2	15.2	11.404	105	105;313;316	0	37.949	22366000	1				188	4	TRUE	4	5	8	8					-1;-1;-1
5520_MH_MC;13345_MH_MC;38584_MH_MC	5520_MH_MC;13345_MH_MC;38584_MH_MC	1;1;1	1;1;1	1;1;1	5520_MH_MC;13345_MH_MC;38584_MH_MC	3	1	1	1	3.9	3.9	3.9	22.556	204	204;210;416	0.0029703	5.8758	28241000	1				189	1013	TRUE	1073	1306	1475	1475					-1;-1;-1
35991_MH_MC;133592_MH_MC;19657_MH_MC	35991_MH_MC;133592_MH_MC;19657_MH_MC	2;2;1	2;2;1	2;2;1	35991_MH_MC;133592_MH_MC;19657_MH_MC	3	2	2	2	18.2	18.2	18.2	16.245	143	143;142;142	0	12.789	52151000	2				190	584;1442	True;True	615;1526	744;1856	845;2086	845;2086					-1;-1;-1
134339_MH_MC	134339_MH_MC	3	1	1	134339_MH_MC	1	3	1	1	40.6	12.3	12.3	12.408	106	106	0	6.1236	26467000	1				191	59;1098;2410	False;False;True	61;1164;2550	77;1421;1422;1423;3068	98;1602;1603;1604;3422	98;1602;3422					-1
134736_MH_MC;34006_MH_MC	134736_MH_MC;34006_MH_MC	1;1	1;1	1;1	134736_MH_MC;34006_MH_MC	2	1	1	1	12.9	12.9	12.9	15.37	132	132;199	0	7.4962	85916000	2				192	3254	TRUE	3425	4107	4586;4587	4586					-1;-1
134851_MH_MC	134851_MH_MC	1	1	1	134851_MH_MC	1	1	1	1	8.3	8.3	8.3	14.64	132	132	0	6.4544	32048000	1				193	1526	TRUE	1610	1950	2190	2190					-1
134907_MH_MC	134907_MH_MC	2	2	2	134907_MH_MC	1	2	2	2	21.4	21.4	21.4	12.938	112	112	0	13.653	43169000	1				194	1120;2994	True;True	1189;3160	1453;3787	1640;4219	1640;4219					-1
134937_MH_MC;12174_MH_MC	134937_MH_MC;12174_MH_MC	2;1	2;1	2;1	134937_MH_MC;12174_MH_MC	2	2	2	2	15	15	15	13.783	120	120;85	0	11.854	25495000	2				195	2070;2075	True;True	2180;2187	2631;2640	2936;2945	2936;2945	36		106		-1;-1
36388_MH_MC;134947_MH_MC;44116_MH_MC	36388_MH_MC;134947_MH_MC;44116_MH_MC	1;1;1	1;1;1	1;1;1	36388_MH_MC;134947_MH_MC;44116_MH_MC	3	1	1	1	28.2	28.2	28.2	7.916	71	71;113;138	0	35.487	43574000	1				196	3343	TRUE	3525	4222	4723	4723					-1;-1;-1
13522_MH_MC;20689_MH_MC;30798_MH_MC;30799_MH_MC	13522_MH_MC;20689_MH_MC;30798_MH_MC;30799_MH_MC	1;1;1;1	1;1;1;1	1;1;1;1	13522_MH_MC;20689_MH_MC;30798_MH_MC;30799_MH_MC	4	1	1	1	3.8	3.8	3.8	29.671	262	262;272;1201;1207	0	6.4267	41090000	1				197	1793	TRUE	1885	2291	2569	2569	37		240		-1;-1;-1;-1
135630_MH_MC	135630_MH_MC	1	1	1	135630_MH_MC	1	1	1	1	11.7	11.7	11.7	14.943	137	137	0	14.468	20372000	2				198	2297	TRUE	2432	2932	3269;3270	3269					-1
13564_MH_MC	13564_MH_MC	4	2	0	13564_MH_MC	1	4	2	0	24.5	16.3	0	26.911	233	233	0	20.638	159910000	2				199	867;2659;2968;3189	False;True;True;False	913;2809;2810;3131;3359	1089;3383;3384;3753;4026	1232;3774;3775;4182;4486	1232;3775;4182;4486	38		142		-1
135698_MH_MC	135698_MH_MC	2	1	1	135698_MH_MC	1	2	1	1	28.7	15.8	15.8	11.489	101	101	0	7.951	114940000	3				200	1328;1567	True;False	1400;1652	1707;1708;2003	1925;1926;1927;2251;2252	1927;2251					-1
1790_MH_MC;135718_MH_MC;31829_MH_MC	1790_MH_MC;135718_MH_MC;31829_MH_MC	1;1;1	1;1;1	1;1;1	1790_MH_MC;135718_MH_MC;31829_MH_MC	3	1	1	1	14.9	14.9	14.9	7.9173	67	67;97;230	0.0030272	5.9366	30871000	1				201	1998	TRUE	2102	2541	2836	2836					-1;-1;-1
160679_MH_MC;13607_MH_MC	160679_MH_MC;13607_MH_MC	2;2	2;2	2;2	160679_MH_MC;13607_MH_MC	2	2	2	2	27.9	27.9	27.9	12.053	104	104;129	0	13.729	59617000	3				202	1542;3367	True;True	1627;3549	1974;1975;4251	2220;2221;4759	2221;4759					-1;-1
136173_MH_MC	136173_MH_MC	1	1	1	136173_MH_MC	1	1	1	1	20.5	20.5	20.5	13.495	117	117	0	12.073	21543000	2				203	290	TRUE	309	384	447;448	448					-1
136424_MH_MC;29619_MH_MC	136424_MH_MC;29619_MH_MC	1;1	1;1	1;1	136424_MH_MC;29619_MH_MC	2	1	1	1	19.7	19.7	19.7	7.5488	66	66;131	0.0047801	5.7673	10453000	1				204	525	TRUE	554	671	766	766					-1;-1
43177_MH_MC;136505_MH_MC;11702_MH_MC	43177_MH_MC;136505_MH_MC	3;3;1	3;3;1	3;3;1	43177_MH_MC;136505_MH_MC	3	3	3	3	32.7	32.7	32.7	12.556	110	110;104;86	0	18.658	38032000	3				205	333;3264;3390	True;True;True	352;3435;3573	434;4119;4281	505;4603;4791	505;4603;4791					-1;-1;-1
136601_MH_MC	136601_MH_MC	1	1	1	136601_MH_MC	1	1	1	1	29.2	29.2	29.2	8.1704	72	72	0.0057143	5.7454	57203000	0				206	2359	TRUE	2496	3003	3348	3348		17;18;19;20;21;22;23;24		23;24;26;29;31;34;37;39	-1
136757_MH_MC;36122_MH_MC	136757_MH_MC;36122_MH_MC	1;1	1;1	1;1	136757_MH_MC;36122_MH_MC	2	1	1	1	16	16	16	10.997	100	100;242	0.003012	5.92	41783000	1				207	65	TRUE	67	83	106	106					-1;-1
136908_MH_MC	136908_MH_MC	1	1	1	136908_MH_MC	1	1	1	1	20.3	20.3	20.3	7.9711	69	69	0	6.5566	117840000	2				208	1447	TRUE	1531	1862	2092;2093	2093					-1
13698_MH_MC	13698_MH_MC	2	2	2	13698_MH_MC	1	2	2	2	11.3	11.3	11.3	30.933	265	265	0	15.729	24267000	2				209	37;2890	True;True	39;3053	54;3667	71;4088	71;4088					-1
137001_MH_MC;44404_MH_MC	137001_MH_MC;44404_MH_MC	1;1	1;1	1;1	137001_MH_MC;44404_MH_MC	2	1	1	1	19.3	19.3	19.3	10.064	88	88;126	0	7.2838	9085500	1				210	2939	TRUE	3102	3720	4145	4145					-1;-1
137137_MH_MC;40716_MH_MC	137137_MH_MC;40716_MH_MC	1;1	1;1	1;1	137137_MH_MC;40716_MH_MC	2	1	1	1	33.3	33.3	33.3	7.4407	66	66;82	0	7.5677	0	1				211	928	TRUE	981	1184	1338	1338					-1;-1
137286_MH_MC	137286_MH_MC	4	1	1	137286_MH_MC	1	4	1	1	82.9	27.6	27.6	8.6766	76	76	0	45.957	170990000	3				212	411;779;2361;2523	False;False;True;False	437;822;823;2498;2668	529;981;982;983;3005;3006;3206	612;1108;1109;1110;3350;3351;3352;3576	612;1110;3351;3576	39		22		-1
157778_MH_MC;137526_MH_MC;40399_MH_MC	157778_MH_MC;137526_MH_MC;40399_MH_MC	3;3;3	3;3;3	3;3;3	157778_MH_MC;137526_MH_MC;40399_MH_MC	3	3	3	3	52.5	52.5	52.5	7.4173	61	61;95;115	0	17.89	165490000	4				213	1761;1979;2780	True;True;True	1853;2083;2935	2252;2253;2520;3523	2526;2527;2814;3926	2527;2814;3926	40	25	27	24	-1;-1;-1
137601_MH_MC	137601_MH_MC	1	1	1	137601_MH_MC	1	1	1	1	14.1	14.1	14.1	7.4574	64	64	0	7.2944	19505000	1				214	3371	TRUE	3554	4258	4767	4767					-1
137755_MH_MC;35939_MH_MC	137755_MH_MC;35939_MH_MC	1;1	1;1	1;1	137755_MH_MC;35939_MH_MC	2	1	1	1	22.2	22.2	22.2	9.4279	81	81;120	0	8.3569	29558000	1				215	214	TRUE	230	292	342	342					-1;-1
137757_MH_MC;33607_MH_MC	137757_MH_MC;33607_MH_MC	2;1	2;1	2;1	137757_MH_MC;33607_MH_MC	2	2	2	2	32.3	32.3	32.3	10.886	93	93;49	0	14.149	23506000	1				216	1704;2249	True;True	1794;2381	2180;2873	2443;3203	2443;3203					-1;-1
137763_MH_MC	137763_MH_MC	1	1	1	137763_MH_MC	1	1	1	1	19.2	19.2	19.2	8.5419	73	73	1	-2	290530000	1	+			217	2353	TRUE	2490	2996	3341	3341	41;42	26	62;70	65	-1
137776_MH_MC	137776_MH_MC	1	1	1	137776_MH_MC	1	1	1	1	12.6	12.6	12.6	9.9513	87	87	0	7.595	78822000	1				218	1740	TRUE	1832	2226	2496	2496					-1
137962_MH_MC	137962_MH_MC	1	1	1	137962_MH_MC	1	1	1	1	10.1	10.1	10.1	8.9762	79	79	0.005597	5.7071	22538000	1				219	1325	TRUE	1397	1704	1922	1922					-1
20979_MH_MC;13801_MH_MC	20979_MH_MC;13801_MH_MC	2;2	2;2	2;2	20979_MH_MC;13801_MH_MC	2	2	2	2	9.9	9.9	9.9	29.043	253	253;268	0	16.179	15087000	1				220	572;2281	True;True	603;2414	731;2909	830;3244	830;3244					-1;-1
138010_MH_MC	138010_MH_MC	1	1	1	138010_MH_MC	1	1	1	1	19	19	19	8.7632	79	79	0	6.6135	0	1				221	2720	TRUE	2874	3459	3858	3858					-1
13814_MH_MC;125546_MH_MC;160976_MH_MC	13814_MH_MC;125546_MH_MC	6;4;2	3;2;2	3;2;2	13814_MH_MC;125546_MH_MC	3	6	3	3	25.4	12.9	12.9	31.911	272	272;228;280	0	37.417	360370000	5				222	216;801;1138;1414;2140;2424	True;False;False;True;True;False	232;846;1208;1494;2267;2566	294;1013;1474;1822;1823;2730;3088;3089	344;345;1144;1661;1662;2048;2049;3044;3447;3448;3449	345;1144;1662;2049;3044;3448					-1;-1;-1
138249_MH_MC	138249_MH_MC	1	1	1	138249_MH_MC	1	1	1	1	26.3	26.3	26.3	8.4646	76	76	0	14.215	43407000	2				223	1649	TRUE	1736	2105;2106	2363;2364	2363					-1
138353_MH_MC	138353_MH_MC	2	2	2	138353_MH_MC	1	2	2	2	25.4	25.4	25.4	8.4268	71	71	0	13.879	49724000	2				224	1712;2578	True;True	1802;2726	2188;3277	2452;3654	2452;3654					-1
138382_MH_MC;8116_MH_MC;43018_MH_MC	138382_MH_MC;8116_MH_MC;43018_MH_MC	1;1;1	1;1;1	1;1;1	138382_MH_MC;8116_MH_MC;43018_MH_MC	3	1	1	1	16.2	16.2	16.2	8.0163	68	68;388;453	0.0029732	5.8767	31471000	1				225	664	TRUE	700	842	952	952					-1;-1;-1
138441_MH_MC	138441_MH_MC	1	1	1	138441_MH_MC	1	1	1	1	22.4	22.4	22.4	7.6014	67	67	0	12.804	0	1				226	3294	TRUE	3467	4157	4648	4648					-1
138545_MH_MC	138545_MH_MC	1	1	1	138545_MH_MC	1	1	1	1	18.3	18.3	18.3	7.3184	60	60	0	6.1635	20017000	1				227	3267	TRUE	3438	4123	4607	4607					-1
138643_MH_MC;30230_MH_MC	138643_MH_MC;30230_MH_MC	2;2	2;2	2;2	138643_MH_MC;30230_MH_MC	2	2	2	2	26.1	26.1	26.1	8.1712	69	69;307	0	12.157	96745000	2				228	1942;2496	True;True	2043;2639	2474;3174	2767;3543	2767;3543					-1;-1
138798_MH_MC	138798_MH_MC	1	1	1	138798_MH_MC	1	1	1	1	17.6	17.6	17.6	7.8869	68	68	0	6.7741	23630000	0				229	2515	TRUE	2660	3198	3567	3567					-1
138905_MH_MC;32894_MH_MC	138905_MH_MC;32894_MH_MC	1;1	1;1	1;1	138905_MH_MC;32894_MH_MC	2	1	1	1	22.7	22.7	22.7	7.4316	66	66;359	0	6.8341	6437800	2				230	2311	TRUE	2446	2947	3287;3288	3287					-1;-1
138983_MH_MC	138983_MH_MC	3	2	2	138983_MH_MC	1	3	2	2	62.9	45.7	45.7	7.9638	70	70	0	21.879	16895000	2				231	1279;2569;2942	False;True;True	1351;2717;3105	1644;3263;3723	1849;3639;4149	1849;3639;4149					-1
13902_MH_MC;893_MH_MC;29921_MH_MC	13902_MH_MC;893_MH_MC;29921_MH_MC	1;1;1	1;1;1	1;1;1	13902_MH_MC;893_MH_MC;29921_MH_MC	3	1	1	1	3.7	3.7	3.7	33.942	296	296;382;394	0	6.2262	35339000	0				232	3445	TRUE	3631	4346	4865	4865					-1;-1;-1
139044_MH_MC;44154_MH_MC	139044_MH_MC;44154_MH_MC	1;1	1;1	1;1	139044_MH_MC;44154_MH_MC	2	1	1	1	19	19	19	9.1863	79	79;120	0	19.505	24605000	1				233	1811	TRUE	1904	2311	2590	2590					-1;-1
139171_MH_MC	139171_MH_MC	1	1	1	139171_MH_MC	1	1	1	1	24.3	24.3	24.3	8.3606	70	70	0	15.281	26373000	1				234	550	TRUE	580	705	802	802					-1
139378_MH_MC	139378_MH_MC	1	1	1	139378_MH_MC	1	1	1	1	21.7	21.7	21.7	7.0249	60	60	0	6.2294	27319000	1				235	647	TRUE	682	819	928	928					-1
139398_MH_MC	139398_MH_MC	1	1	1	139398_MH_MC	1	1	1	1	22.9	22.9	22.9	8.4024	70	70	0	14.451	44271000	1				236	475	TRUE	502	602	693	693					-1
139474_MH_MC	139474_MH_MC	1	1	1	139474_MH_MC	1	1	1	1	18.5	18.5	18.5	7.4936	65	65	0.0030581	5.9573	0	1				237	1132	TRUE	1202	1467	1654	1654					-1
139644_MH_MC	139644_MH_MC	1	1	1	139644_MH_MC	1	1	1	1	13	13	13	8.1972	69	69	0.0091575	5.6574	33551000	0				238	3202	TRUE	3372	4042	4505	4505					-1
139708_MH_MC	139708_MH_MC	1	1	1	139708_MH_MC	1	1	1	1	10.1	10.1	10.1	9.2567	79	79	0.0056338	5.7193	0	1				239	710	TRUE	747	898	1014	1014					-1
13983_MH_MC;42325_MH_MC	13983_MH_MC;42325_MH_MC	2;2	2;2	2;2	13983_MH_MC;42325_MH_MC	2	2	2	2	29.9	29.9	29.9	8.504	77	77;235	0	12.334	24762000	1				240	686;2377	True;True	723;2514	870;3025	985;3374	985;3374					-1;-1
139914_MH_MC	139914_MH_MC	4	4	4	139914_MH_MC	1	4	4	4	65	65	65	7.1622	60	60	0	23.862	564170000	5				241	641;763;846;2246	True;True;True;True	676;804;805;891;2378	813;961;962;963;1064;2869	922;1085;1086;1087;1205;3198	922;1087;1205;3198	43		32		-1
21260_MH_MC;14119_MH_MC;42837_MH_MC;120055_MH_MC	21260_MH_MC;14119_MH_MC;42837_MH_MC;120055_MH_MC	3;3;3;2	3;3;3;2	3;3;3;2	21260_MH_MC;14119_MH_MC;42837_MH_MC;120055_MH_MC	4	3	3	3	11	11	11	46.962	399	399;409;580;344	0	20.864	70477000	2				242	566;2991;3434	True;True;True	597;3157;3620	724;3784;4335	823;4216;4852	823;4216;4852					-1;-1;-1;-1
14169_MH_MC;43063_MH_MC	14169_MH_MC;43063_MH_MC	1;1	1;1	1;1	14169_MH_MC;43063_MH_MC	2	1	1	1	3.2	3.2	3.2	49.777	438	438;974	0.002991	5.9002	0	1				243	3306	TRUE	3480	4170	4662	4662					-1;-1
14200_MH_MC	14200_MH_MC	8	8	8	14200_MH_MC	1	8	8	8	24.2	24.2	24.2	59.438	534	534	0	99.216	417180000	9				244	640;656;1290;1758;1855;2153;2439;3173	True;True;True;True;True;True;True;True	675;692;1362;1850;1949;2280;2581;3343	812;834;1656;2249;2364;2744;3105;4005	921;944;1862;2522;2648;2649;3060;3466;4463	921;944;1862;2522;2649;3060;3466;4463					-1
14233_MH_MC;43250_MH_MC	14233_MH_MC;43250_MH_MC	2;2	2;2	2;2	14233_MH_MC;43250_MH_MC	2	2	2	2	2.9	2.9	2.9	66.018	577	577;642	0	11.217	27944000	2				245	635;736	True;True	669;776	804;930	911;1052	911;1052					-1;-1
42774_MH_MC;14299_MH_MC	42774_MH_MC;14299_MH_MC	1;1	1;1	1;1	42774_MH_MC;14299_MH_MC	2	1	1	1	2.2	2.2	2.2	80.793	694	694;805	0	9.5205	14949000	1				246	1682	TRUE	1771	2151	2411	2411					-1;-1
44672_MH_MC;14305_MH_MC	44672_MH_MC;14305_MH_MC	4;4	4;4	4;4	44672_MH_MC;14305_MH_MC	2	4	4	4	6.7	6.7	6.7	83.989	749	749;749	0	36.69	465310000	8				247	211;1520;1702;2814	True;True;True;True	225;226;1604;1792;2970	287;288;1943;1944;2177;2178;3563	337;338;2182;2183;2184;2439;2440;2441;3972	337;2184;2441;3972	44		194		-1;-1
144_MH_MC;28493_MH_MC;28494_MH_MC;28492_MH_MC	144_MH_MC;28493_MH_MC;28494_MH_MC;28492_MH_MC	4;4;4;3	4;4;4;3	4;4;4;3	144_MH_MC;28493_MH_MC;28494_MH_MC;28492_MH_MC	4	4	4	4	15.2	15.2	15.2	31.655	282	282;306;398;227	0	25.716	38478000	4				248	206;298;1715;2040	True;True;True;True	220;317;1805;2144	282;395;2195;2590;2591	332;460;2461;2891;2892	332;460;2461;2891					-1;-1;-1;-1
144221_MH_MC	144221_MH_MC	1	1	1	144221_MH_MC	1	1	1	1	35.5	35.5	35.5	3.6685	31	31	1	-2	0	1	+			249	1790	TRUE	1882	2288	2566	2566		27		31	-1
1454_MH_MC;1456_MH_MC;1455_MH_MC;15287_MH_MC;163735_MH_MC	1454_MH_MC;1456_MH_MC;1455_MH_MC;15287_MH_MC;163735_MH_MC	2;2;2;2;1	2;2;2;2;1	2;2;2;2;1	1454_MH_MC;1456_MH_MC;1455_MH_MC;15287_MH_MC;163735_MH_MC	5	2	2	2	20.5	20.5	20.5	13.698	117	117;121;121;127;129	0	16.762	98556000	2				250	462;2043	True;True	489;2147	589;2594	679;2896	679;2896					-1;-1;-1;-1;-1
14647_MH_MC	14647_MH_MC	3	3	3	14647_MH_MC	1	3	3	3	17.1	17.1	17.1	27.027	240	240	0	16.839	101730000	2				251	1594;2229;3029	True;True;True	1679;2358;3195	2038;2840;3826	2290;3165;4266	2290;3165;4266					-1
146884_MH_MC	146884_MH_MC	2	2	2	146884_MH_MC	1	2	2	2	23.6	23.6	23.6	10.96	89	89	0	28.607	147510000	2				252	760;3360	True;True	801;3542	958;4243	1082;4748	1082;4748	45		56		-1
1472_MH_MC	1472_MH_MC	1	1	1	1472_MH_MC	1	1	1	1	7.1	7.1	7.1	24.272	224	224	0	7.7284	117020000	3				253	1399	TRUE	1475;1476	1796;1797;1798	2018;2019;2020;2021	2020	46		81		-1
1475_MH_MC;8380_MH_MC;46960_MH_MC;31109_MH_MC;46959_MH_MC;31104_MH_MC;31103_MH_MC;17880_MH_MC;40083_MH_MC	1475_MH_MC;8380_MH_MC;46960_MH_MC;31109_MH_MC;46959_MH_MC;31104_MH_MC;31103_MH_MC;17880_MH_MC;40083_MH_MC	2;2;2;2;2;2;2;2;1	2;2;2;2;2;2;2;2;1	2;2;2;2;2;2;2;2;1	1475_MH_MC;8380_MH_MC;46960_MH_MC;31109_MH_MC;46959_MH_MC;31104_MH_MC;31103_MH_MC;17880_MH_MC;40083_MH_MC	9	2	2	2	1.5	1.5	1.5	166.86	1447	1447;1517;1923;1923;1993;1993;2098;2098;372	0	13.019	11833000	2				254	750;1816	True;True	790;1909	947;2317	1071;2597	1071;2597					-1;-1;-1;-1;-1;-1;-1;-1;-1
147691_MH_MC	147691_MH_MC	2	2	2	147691_MH_MC	1	2	2	2	28.1	28.1	28.1	11.289	89	89	0	12.543	112790000	2				255	482;738	True;True	509;778	609;932	700;1054	700;1054					-1
147720_MH_MC	147720_MH_MC	3	3	3	147720_MH_MC	1	3	3	3	58.4	58.4	58.4	8.8282	77	77	0	56.645	37859000	3				256	536;3015;3373	True;True;True	565;3181;3556	688;3811;4260	784;4246;4770	784;4246;4770					-1
147747_MH_MC	147747_MH_MC	1	1	1	147747_MH_MC	1	1	1	1	14.1	14.1	14.1	9.0507	78	78	0	6.9228	85464000	2				257	1465	TRUE	1549	1883;1884	2117;2118	2117					-1
14783_MH_MC;21972_MH_MC	14783_MH_MC;21972_MH_MC	10;10	10;10	10;10	14783_MH_MC;21972_MH_MC	2	10	10	10	48	48	48	25.614	225	225;269	0	76.432	622040000	10				258	471;1500;1613;1703;2131;2132;2501;2599;2661;3424	True;True;True;True;True;True;True;True;True;True	498;1584;1699;1793;2258;2259;2644;2747;2812;3610	598;1922;2060;2179;2720;2721;3180;3302;3386;4324	689;2159;2316;2442;3034;3035;3549;3681;3777;3778;3779;4841	689;2159;2316;2442;3034;3035;3549;3681;3778;4841					-1;-1
1482_MH_MC;31138_MH_MC	1482_MH_MC;31138_MH_MC	1;1	1;1	1;1	1482_MH_MC;31138_MH_MC	2	1	1	1	2	2	2	68.978	593	593;595	0	6.2297	16666000	1				259	2202	TRUE	2331	2800	3124	3124					-1;-1
31142_MH_MC;1483_MH_MC;31144_MH_MC;78391_MH_MC;24480_MH_MC	31142_MH_MC;1483_MH_MC;31144_MH_MC;78391_MH_MC;24480_MH_MC	2;2;2;1;1	2;2;2;1;1	2;2;2;1;1	31142_MH_MC;1483_MH_MC;31144_MH_MC;78391_MH_MC;24480_MH_MC	5	2	2	2	4.2	4.2	4.2	76.199	667	667;779;797;239;576	0	108.17	163200000	3				260	2226;2784	True;True	2355;2939	2836;2837;3527	3161;3162;3930	3161;3930					-1;-1;-1;-1;-1
1492_MH_MC;31157_MH_MC;31158_MH_MC;135661_MH_MC;158580_MH_MC	1492_MH_MC;31157_MH_MC;31158_MH_MC	5;5;4;2;1	5;5;4;2;1	5;5;4;2;1	1492_MH_MC;31157_MH_MC;31158_MH_MC	5	5	5	5	16	16	16	52.482	462	462;577;383;95;126	0	37.571	115410000	6				261	877;1292;1975;2506;3129	True;True;True;True;True	923;1364;2079;2649;3298	1100;1659;2516;3186;3948	1245;1865;2810;3555;4398;4399	1245;1865;2810;3555;4399					-1;-1;-1;-1;-1
15179_MH_MC	15179_MH_MC	14	14	14	15179_MH_MC	1	14	14	14	41.7	41.7	41.7	50.37	458	458	0	194.54	971270000	14				262	64;85;209;359;422;745;886;1129;1252;1508;1701;1938;3024;3223	True;True;True;True;True;True;True;True;True;True;True;True;True;True	66;89;223;380;448;785;932;1198;1324;1592;1791;2039;3190;3394	82;113;285;464;543;941;1111;1463;1612;1931;2176;2470;3821;4071	104;105;141;335;537;629;1064;1257;1650;1814;2169;2438;2762;4261;4540	105;141;335;537;629;1064;1257;1650;1814;2169;2438;2762;4261;4540					-1
2406_MH_MC;2407_MH_MC;33040_MH_MC;33042_MH_MC;15187_MH_MC;22531_MH_MC;68872_MH_MC	2406_MH_MC;2407_MH_MC;33040_MH_MC;33042_MH_MC;15187_MH_MC;22531_MH_MC;68872_MH_MC	2;2;2;2;2;2;1	2;2;2;2;2;2;1	2;2;2;2;2;2;1	2406_MH_MC;2407_MH_MC;33040_MH_MC;33042_MH_MC;15187_MH_MC;22531_MH_MC;68872_MH_MC	7	2	2	2	6.1	6.1	6.1	48.003	412	412;471;771;800;811;1153;599	0	12.065	33056000	1				263	1216;1505	True;True	1287;1589	1572;1928	1767;2166	1767;2166					-1;-1;-1;-1;-1;-1;-1
170650_MH_MC;87107_MH_MC;1519_MH_MC;31189_MH_MC;26852_MH_MC	170650_MH_MC;87107_MH_MC;1519_MH_MC;31189_MH_MC;26852_MH_MC	1;1;1;1;1	1;1;1;1;1	1;1;1;1;1	170650_MH_MC;87107_MH_MC;1519_MH_MC;31189_MH_MC;26852_MH_MC	5	1	1	1	3.1	3.1	3.1	33.951	327	327;686;775;867;1048	0	6.4304	0	1				264	234	TRUE	250	313	369	369					-1;-1;-1;-1;-1
15206_MH_MC;22560_MH_MC	15206_MH_MC;22560_MH_MC	2;2	1;1	1;1	15206_MH_MC;22560_MH_MC	2	2	1	1	7.7	4.6	4.6	30.026	260	260;310	0	6.3851	16968000	1				265	221;580	False;True	237;611	299;740	353;840	353;840					-1;-1
15319_MH_MC;108303_MH_MC	15319_MH_MC;108303_MH_MC	2;1	2;1	2;1	15319_MH_MC;108303_MH_MC	2	2	2	2	47.2	47.2	47.2	6.2451	53	53;95	0	15.683	234510000	3				266	2781;3340	True;True	2936;3521	3524;4217	3927;4717;4718	3927;4718					-1;-1
89047_MH_MC;22704_MH_MC;2815_MH_MC;46908_MH_MC;15325_MH_MC;16227_MH_MC;67597_MH_MC;23913_MH_MC	89047_MH_MC;22704_MH_MC;2815_MH_MC;46908_MH_MC;15325_MH_MC;16227_MH_MC;67597_MH_MC;23913_MH_MC	1;1;1;1;1;1;1;1	1;1;1;1;1;1;1;1	1;1;1;1;1;1;1;1	89047_MH_MC;22704_MH_MC;2815_MH_MC;46908_MH_MC;15325_MH_MC;16227_MH_MC;67597_MH_MC;23913_MH_MC	8	1	1	1	5.4	5.4	5.4	19.094	168	168;187;253;264;285;657;896;956	1	-2	57558000	1	+			267	1618	TRUE	1704	2066	2322	2322	47		131		-1;-1;-1;-1;-1;-1;-1;-1
40726_MH_MC;22737_MH_MC;15344_MH_MC;163864_MH_MC	40726_MH_MC;22737_MH_MC;15344_MH_MC;163864_MH_MC	2;2;2;2	2;2;2;2	2;2;2;2	40726_MH_MC;22737_MH_MC;15344_MH_MC;163864_MH_MC	4	2	2	2	21.8	21.8	21.8	11.794	101	101;121;122;129	0	11.617	426080000	2				268	987;1788	True;True	1045;1880	1275;2286	1443;2564	1443;2564					-1;-1;-1;-1
31251_MH_MC;1539_MH_MC;1540_MH_MC;1538_MH_MC	31251_MH_MC;1539_MH_MC;1540_MH_MC;1538_MH_MC	1;1;1;1	1;1;1;1	1;1;1;1	31251_MH_MC;1539_MH_MC;1540_MH_MC;1538_MH_MC	4	1	1	1	11.8	11.8	11.8	11.421	102	102;102;104;110	0	6.8875	17806000	1				269	3048	TRUE	3214	3848	4288	4288					-1;-1;-1;-1
15455_MH_MC;73826_MH_MC;22860_MH_MC;28491_MH_MC	15455_MH_MC;73826_MH_MC;22860_MH_MC;28491_MH_MC	1;1;1;1	1;1;1;1	1;1;1;1	15455_MH_MC;73826_MH_MC;22860_MH_MC;28491_MH_MC	4	1	1	1	14.4	14.4	14.4	15.352	132	132;135;150;550	0	12.171	0	1				270	2663	TRUE	2815	3389	3782	3782					-1;-1;-1;-1
22952_MH_MC;15509_MH_MC;43599_MH_MC;95707_MH_MC	22952_MH_MC;15509_MH_MC;43599_MH_MC;95707_MH_MC	2;2;1;1	2;2;1;1	2;2;1;1	22952_MH_MC;15509_MH_MC;43599_MH_MC;95707_MH_MC	4	2	2	2	5.2	5.2	5.2	54.174	462	462;474;198;490	0	13.399	11196000	2				271	776;2544	True;True	818;2690	977;3230	1103;3601	1103;3601					-1;-1;-1;-1
1551_MH_MC;1552_MH_MC	1551_MH_MC;1552_MH_MC	1;1	1;1	1;1	1551_MH_MC;1552_MH_MC	2	1	1	1	4.5	4.5	4.5	40.214	354	354;381	0.003009	5.9182	51237000	0				272	993	TRUE	1051	1282	1450	1450					-1;-1
65391_MH_MC;15562_MH_MC;23012_MH_MC	65391_MH_MC;15562_MH_MC;23012_MH_MC	1;1;1	1;1;1	1;1;1	65391_MH_MC;15562_MH_MC;23012_MH_MC	3	1	1	1	18.8	18.8	18.8	9.327	80	80;248;305	0.0083102	5.6825	149390000	1				273	1636	TRUE	1723	2090	2347	2347	48;49		19;25		-1;-1;-1
156271_MH_MC	156271_MH_MC	1	1	1	156271_MH_MC	1	1	1	1	24.1	24.1	24.1	9.1106	83	83	0	6.3091	646920000	1				274	2983	TRUE	3148	3773	4205	4205		28		22	-1
156535_MH_MC	156535_MH_MC	2	2	2	156535_MH_MC	1	2	2	2	39	39	39	4.7864	41	41	0	12.841	149380000	1				275	159;1249	True;True	171;1321	223;1609	261;1811	261;1811					-1
156536_MH_MC	156536_MH_MC	2	2	2	156536_MH_MC	1	2	2	2	74.4	74.4	74.4	4.282	39	39	0	13.802	122770000	3				276	164;3007	True;True	176;3173	229;3802	270;4235;4236	270;4235					-1
15673_MH_MC;33427_MH_MC	15673_MH_MC;33427_MH_MC	1;1	1;1	1;1	15673_MH_MC;33427_MH_MC	2	1	1	1	3.7	3.7	3.7	35.269	326	326;443	0.0056285	5.7184	72227000	1				277	1435	TRUE	1518	1848	2076	2076					-1;-1
1570_MH_MC;1569_MH_MC;221_MH_MC;222_MH_MC;224_MH_MC;223_MH_MC	1570_MH_MC;1569_MH_MC;221_MH_MC;222_MH_MC;224_MH_MC;223_MH_MC	2;1;1;1;1;1	2;1;1;1;1;1	2;1;1;1;1;1	1570_MH_MC;1569_MH_MC;221_MH_MC;222_MH_MC;224_MH_MC;223_MH_MC	6	2	2	2	10.8	10.8	10.8	16.461	148	148;88;137;138;144;151	0	12.963	277030000	1				278	817;2709	True;True	862;2861	1033;3444	1168;3842	1168;3842					-1;-1;-1;-1;-1;-1
164665_MH_MC;23222_MH_MC;15707_MH_MC	164665_MH_MC;23222_MH_MC;15707_MH_MC	1;1;1	1;1;1	1;1;1	164665_MH_MC;23222_MH_MC;15707_MH_MC	3	1	1	1	10.3	10.3	10.3	15.518	136	136;155;166	0	7.0912	37303000	1				279	698	TRUE	735	884	1000	1000					-1;-1;-1
157379_MH_MC;41940_MH_MC	157379_MH_MC;41940_MH_MC	1;1	1;1	1;1	157379_MH_MC;41940_MH_MC	2	1	1	1	15.6	15.6	15.6	7.4909	64	64;105	0	6.5342	215960000	1				280	594	TRUE	626	756	857	857					-1;-1
157476_MH_MC	157476_MH_MC	6	1	1	157476_MH_MC	1	6	1	1	61.8	19.1	19.1	12.871	110	110	0	11.98	91695000	3				281	344;421;448;1448;1884;3411	False;False;False;False;True;False	363;447;475;1532;1984;3597	446;542;575;1863;2402;2403;4309;4310	518;628;661;662;2094;2690;2691;2692;4821;4822;4823	518;628;661;2094;2691;4823					-1
1575_MH_MC;155170_MH_MC;119558_MH_MC;163059_MH_MC	1575_MH_MC	6;2;2;2	6;2;2;2	6;2;2;2	1575_MH_MC	4	6	6	6	16.8	16.8	16.8	57.809	535	535;67;223;230	0	47.054	121550000	6				282	607;1004;1625;2110;2121;2378	True;True;True;True;True;True	640;1063;1712;2234;2248;2515;2516	772;1296;2074;2694;2709;3026;3027	877;1465;2331;3006;3022;3375;3376	877;1465;2331;3006;3022;3375	50		114		-1;-1;-1;-1
157579_MH_MC	157579_MH_MC	1	1	1	157579_MH_MC	1	1	1	1	8.5	8.5	8.5	11.598	94	94	0.0038647	5.7961	201460000	0				283	1602	TRUE	1687	2047	2302	2302					-1
158037_MH_MC	158037_MH_MC	1	1	1	158037_MH_MC	1	1	1	1	9.2	9.2	9.2	11.098	98	98	0.0029791	5.8828	0	1				284	2687	TRUE	2839	3416	3811	3811					-1
158043_MH_MC;40552_MH_MC	158043_MH_MC;40552_MH_MC	1;1	1;1	1;1	158043_MH_MC;40552_MH_MC	2	1	1	1	24.3	24.3	24.3	4.6283	37	37;144	0	6.1524	0	1				285	86	TRUE	90	114	142	142					-1;-1
23389_MH_MC;8486_MH_MC;8485_MH_MC;61879_MH_MC;15833_MH_MC	23389_MH_MC;8486_MH_MC;8485_MH_MC;61879_MH_MC;15833_MH_MC	3;3;3;3;3	3;3;3;3;3	3;3;3;3;3	23389_MH_MC;8486_MH_MC;8485_MH_MC;61879_MH_MC;15833_MH_MC	5	3	3	3	22.1	22.1	22.1	29.419	272	272;324;326;340;387	0	20.457	152930000	3				286	1070;2450;2626	True;True;True	1136;2593;2775	1389;3118;3337	1569;3481;3719	1569;3481;3719		29		63	-1;-1;-1;-1;-1
15837_MH_MC	15837_MH_MC	24	1	0	15837_MH_MC	1	24	1	0	32.6	2.1	0	109.04	975	975	0	20.495	34750000	1				287	10;79;98;461;631;665;720;1271;1371;1432;1488;1511;1513;1933;2265;2401;2504;2821;2957;3119;3158;3159;3161;3230	False;False;False;False;False;False;False;False;False;True;False;False;False;False;False;False;False;False;False;False;False;False;False;False	11;81;105;488;665;701;757;1343;1446;1515;1572;1595;1597;2034;2398;2541;2647;2977;3120;3288;3327;3328;3330;3401	12;13;101;102;136;588;800;843;910;1634;1635;1759;1845;1909;1934;1936;2464;2890;3058;3183;3571;3740;3741;3934;3935;3984;3985;3986;3989;4079	15;16;126;127;128;166;678;907;953;1027;1839;1840;1979;2073;2144;2172;2174;2756;3222;3411;3552;3981;4166;4167;4168;4384;4385;4441;4442;4443;4446;4552	16;127;166;678;907;953;1027;1839;1979;2073;2144;2172;2174;2756;3222;3411;3552;3981;4167;4384;4441;4442;4446;4552					-1
158617_MH_MC;32389_MH_MC	158617_MH_MC;32389_MH_MC	1;1	1;1	1;1	158617_MH_MC;32389_MH_MC	2	1	1	1	39	39	39	4.4751	41	41;97	0	6.5813	18272000	0				288	3239	TRUE	3410	4090	4563	4563					-1;-1
16456_MH_MC;24248_MH_MC;1590_MH_MC;31397_MH_MC;81349_MH_MC;166272_MH_MC	16456_MH_MC;24248_MH_MC;1590_MH_MC;31397_MH_MC;81349_MH_MC;166272_MH_MC	2;2;2;2;1;1	2;2;2;2;1;1	2;2;2;2;1;1	16456_MH_MC;24248_MH_MC;1590_MH_MC;31397_MH_MC;81349_MH_MC;166272_MH_MC	6	2	2	2	9.6	9.6	9.6	39.903	363	363;371;462;465;154;159	0	14.076	40904000	2				289	1952;2391	True;True	2054;2531	2487;3045	2780;3395	2780;3395					-1;-1;-1;-1;-1;-1
159045_MH_MC;37685_MH_MC	159045_MH_MC;37685_MH_MC	2;2	2;2	2;2	159045_MH_MC;37685_MH_MC	2	2	2	2	18.8	18.8	18.8	15.307	138	138;143	0	12.177	17336000	2				290	203;1910	True;True	217;2010	278;2436	327;2726	327;2726					-1;-1
15955_MH_MC;23540_MH_MC;44055_MH_MC	15955_MH_MC;23540_MH_MC;44055_MH_MC	3;3;3	3;3;3	3;3;3	15955_MH_MC;23540_MH_MC;44055_MH_MC	3	3	3	3	23.4	23.4	23.4	20.028	175	175;315;339	0	20.258	84397000	3				291	322;2925;3144	True;True;True	341;3088;3313	422;3706;3968	491;4130;4423	491;4130;4423					-1;-1;-1
23562_MH_MC;15968_MH_MC;32118_MH_MC;32121_MH_MC	23562_MH_MC;15968_MH_MC;32118_MH_MC;32121_MH_MC	1;1;1;1	1;1;1;1	1;1;1;1	23562_MH_MC;15968_MH_MC;32118_MH_MC;32121_MH_MC	4	1	1	1	1.2	1.2	1.2	92.624	894	894;898;965;1031	0.0056232	5.7154	123790000	1				292	3021	TRUE	3187	3818	4257	4257					-1;-1;-1;-1
15979_MH_MC;3691_MH_MC;1131_MH_MC;1130_MH_MC;30374_MH_MC;CON__ENSEMBL:ENSBTAP00000025008;1132_MH_MC	15979_MH_MC	13;5;3;3;3;2;1	13;5;3;3;3;2;1	7;4;2;2;2;1;1	15979_MH_MC	7	13	13	7	44.4	44.4	20.4	50.211	446	446;191;290;429;444;536;92	0	194.67	1162800000	23				293	519;880;964;1296;1485;1504;1660;2235;2288;2738;3207;3317;3394	True;True;True;True;True;True;True;True;True;True;True;True;True	548;926;1021;1368;1569;1588;1747;1748;2365;2421;2422;2892;3377;3378;3492;3493;3578	665;1103;1104;1233;1234;1663;1664;1906;1927;2122;2123;2854;2917;2918;3479;4050;4051;4184;4185;4287	760;1248;1249;1250;1397;1398;1869;1870;1871;2141;2164;2165;2381;2382;3183;3252;3253;3879;4515;4516;4517;4680;4681;4797;4798	760;1249;1397;1870;2141;2165;2382;3183;3252;3879;4516;4680;4798	51;52;53;54;55		234;258;301;350;389		-1;-1;-1;-1;-1;-1;-1
15999_MH_MC;23600_MH_MC	15999_MH_MC;23600_MH_MC	4;3	4;3	4;3	15999_MH_MC;23600_MH_MC	2	4	4	4	48.9	48.9	48.9	16.006	137	137;125	0	153.94	796970000	9				294	3;195;1697;3432	True;True;True;True	3;209;1787;3618	3;4;267;268;2171;2172;4332;4333	4;5;6;7;314;315;2433;2434;4849;4850	5;315;2434;4850					-1;-1
16042_MH_MC;101930_MH_MC;23653_MH_MC	16042_MH_MC;101930_MH_MC;23653_MH_MC	4;3;2	1;1;1	1;1;1	16042_MH_MC;101930_MH_MC;23653_MH_MC	3	4	1	1	37	10.9	10.9	13.677	119	119;217;228	0	6.3087	57409000	1				295	1235;1354;2058;2508	False;True;False;False	1307;1427;2168;2651	1593;1738;2618;3188	1791;1958;2922;3557	1791;1958;2922;3557	56		1		-1;-1;-1
160759_MH_MC	160759_MH_MC	1	1	1	160759_MH_MC	1	1	1	1	3.2	3.2	3.2	28.603	252	252	1	-2	2745200000	1	+			296	1757	TRUE	1849	2248	2521	2521		30;31		159;160	-1
23791_MH_MC;16146_MH_MC	23791_MH_MC;16146_MH_MC	1;1	1;1	1;1	23791_MH_MC;16146_MH_MC	2	1	1	1	4	4	4	25.569	223	223;250	0	6.4811	19142000	2				297	1718	TRUE	1808	2198	2465;2466	2466					-1;-1
16171_MH_MC;23825_MH_MC;41261_MH_MC	16171_MH_MC;23825_MH_MC;41261_MH_MC	1;1;1	1;1;1	1;1;1	16171_MH_MC;23825_MH_MC;41261_MH_MC	3	1	1	1	25	25	25	6.6115	56	56;111;212	0	6.8145	21770000	1				298	1083	TRUE	1149	1404	1584	1584					-1;-1;-1
16187_MH_MC;51247_MH_MC;23848_MH_MC	16187_MH_MC;51247_MH_MC;23848_MH_MC	3;3;3	3;3;3	3;3;3	16187_MH_MC;51247_MH_MC;23848_MH_MC	3	3	3	3	11.3	11.3	11.3	43.868	379	379;989;1021	0	32.618	66423000	4				299	1338;2856;2866	True;True;True	1411;3017;3028	1719;3619;3631	1939;4034;4035;4049	1939;4034;4049					-1;-1;-1
1626_MH_MC;31439_MH_MC	1626_MH_MC;31439_MH_MC	1;1	1;1	1;1	1626_MH_MC;31439_MH_MC	2	1	1	1	3.1	3.1	3.1	32.565	293	293;408	0.0029586	5.8669	59155000	1				300	3210	TRUE	3381	4056	4522	4522					-1;-1
64126_MH_MC;16333_MH_MC;24088_MH_MC	64126_MH_MC;16333_MH_MC;24088_MH_MC	1;1;1	1;1;1	1;1;1	64126_MH_MC;16333_MH_MC;24088_MH_MC	3	1	1	1	3.7	3.7	3.7	22.787	189	189;196;211	0.0091408	5.6559	27743000	0				301	2601	TRUE	2749	3304	3683	3683					-1;-1;-1
1635_MH_MC;1636_MH_MC;31460_MH_MC	1635_MH_MC;1636_MH_MC;31460_MH_MC	5;5;5	5;5;5	5;5;5	1635_MH_MC;1636_MH_MC;31460_MH_MC	3	5	5	5	58.4	58.4	58.4	9.9757	89	89;89;124	0	110.92	3185700000	14				302	341;342;1517;2548;2969	True;True;True;True;True	360;361;1601;2694;3132;3133	442;443;444;1940;3235;3236;3237;3754;3755;3756;3757	514;515;516;2178;2179;3607;3608;3609;3610;3611;4183;4184;4185;4186;4187	515;516;2178;3608;4186	57		72		-1;-1;-1
166_MH_MC;28521_MH_MC;165_MH_MC	166_MH_MC;28521_MH_MC;165_MH_MC	3;3;3	3;3;3	3;3;3	166_MH_MC;28521_MH_MC;165_MH_MC	3	3	3	3	34.9	34.9	34.9	9.5671	86	86;96;110	0	18.667	269740000	5				303	242;2986;3068	True;True;True	258;3151;3152;3235	325;3776;3777;3778;3873	383;4208;4209;4210;4317	383;4209;4317	58		64		-1;-1;-1
16568_MH_MC;7539_MH_MC;72807_MH_MC	16568_MH_MC;7539_MH_MC;72807_MH_MC	6;5;4	6;5;4	6;5;4	16568_MH_MC;7539_MH_MC;72807_MH_MC	3	6	6	6	53.5	53.5	53.5	15.778	142	142;140;161	0	112.91	144500000	7				304	74;201;455;676;685;2798	True;True;True;True;True;True	76;215;482;713;722;2953	95;276;582;858;859;869;3542	120;325;670;970;971;972;984;3947	120;325;670;971;984;3947					-1;-1;-1
16581_MH_MC;53562_MH_MC	16581_MH_MC;53562_MH_MC	1;1	1;1	1;1	16581_MH_MC;53562_MH_MC	2	1	1	1	14.4	14.4	14.4	12.418	104	104;139	0	6.149	18480000	1				305	3174	TRUE	3344	4006	4464	4464					-1;-1
2774_MH_MC;2773_MH_MC;24009_MH_MC;165854_MH_MC;102963_MH_MC;165855_MH_MC;16282_MH_MC	2774_MH_MC;2773_MH_MC;24009_MH_MC;165854_MH_MC;102963_MH_MC;165855_MH_MC;16282_MH_MC	6;6;6;6;5;4;4	6;6;6;6;5;4;4	3;3;3;3;2;1;2	2774_MH_MC;2773_MH_MC;24009_MH_MC;165854_MH_MC;102963_MH_MC;165855_MH_MC;16282_MH_MC	7	6	6	3	47.9	47.9	17.3	42.864	382	382;388;432;542;475;79;141	0	70.192	765190000	8				306	486;600;2873;2874;2904;2908	True;True;True;True;True;True	514;633;3035;3036;3067;3071	616;764;765;3639;3640;3682;3686	708;867;868;869;4057;4058;4059;4104;4108	708;868;4057;4058;4104;4108					-1;-1;-1;-1;-1;-1;-1
16618_MH_MC;24469_MH_MC	16618_MH_MC;24469_MH_MC	1;1	1;1	1;1	16618_MH_MC;24469_MH_MC	2	1	1	1	2.3	2.3	2.3	50.953	437	437;831	0.0056764	5.73	12688000	1				307	2901	TRUE	3064	3679	4101	4101					-1;-1
1664_MH_MC;31533_MH_MC;31531_MH_MC	1664_MH_MC;31533_MH_MC;31531_MH_MC	2;1;1	2;1;1	2;1;1	1664_MH_MC;31533_MH_MC;31531_MH_MC	3	2	2	2	15.8	15.8	15.8	13.947	139	139;135;157	0	12.387	91462000	2				308	110;3215	True;True	119;3386	153;4062	183;4531	183;4531	59		6		-1;-1;-1
16693_MH_MC;41344_MH_MC	16693_MH_MC;41344_MH_MC	7;4	7;4	4;3	16693_MH_MC;41344_MH_MC	2	7	7	4	48.5	48.5	27.3	15.615	132	132;116	0	51.141	1148400000	11				309	220;894;940;982;1777;2350;3361	True;True;True;True;True;True;True	236;940;995;1040;1869;2487;3543	298;1119;1200;1201;1269;1270;2273;2993;4244	352;1267;1359;1360;1361;1437;1438;2550;3338;4749;4750	352;1267;1361;1437;2550;3338;4750					-1;-1
230_MH_MC;16710_MH_MC;46956_MH_MC;28688_MH_MC;82694_MH_MC;103223_MH_MC	230_MH_MC;16710_MH_MC;46956_MH_MC;28688_MH_MC;82694_MH_MC;103223_MH_MC	2;2;2;2;2;1	2;2;2;2;2;1	2;2;2;2;2;1	230_MH_MC;16710_MH_MC;46956_MH_MC;28688_MH_MC;82694_MH_MC;103223_MH_MC	6	2	2	2	14	14	14	15.803	136	136;136;144;144;161;161	0	11.227	11863000	2				310	76;3243	True;True	78;3414	97;4096	122;4570	122;4570					-1;-1;-1;-1;-1;-1
1685_MH_MC;31604_MH_MC;31606_MH_MC;1687_MH_MC	1685_MH_MC;31604_MH_MC;31606_MH_MC;1687_MH_MC	2;2;1;1	2;2;1;1	2;2;1;1	1685_MH_MC;31604_MH_MC;31606_MH_MC;1687_MH_MC	4	2	2	2	15.6	15.6	15.6	14.349	128	128;201;97;211	0	12.297	28349000	2				311	768;892	True;True	810;938	968;1117	1093;1264	1093;1264					-1;-1;-1;-1
168505_MH_MC;25610_MH_MC;42810_MH_MC	168505_MH_MC;25610_MH_MC;42810_MH_MC	1;1;1	1;1;1	1;1;1	168505_MH_MC;25610_MH_MC;42810_MH_MC	3	1	1	1	5.1	5.1	5.1	30.285	296	296;766;806	0	6.4258	0	1				312	3011	TRUE	3177	3806	4241	4241					-1;-1;-1
168566_MH_MC;73886_MH_MC	168566_MH_MC;73886_MH_MC	2;1	2;1	1;0	168566_MH_MC;73886_MH_MC	2	2	2	1	1.5	1.5	0.6	216.43	2135	2135;857	0	16.463	15739000	2				313	561;1398	True;True	591;1474	717;1795	816;2017	816;2017					-1;-1
44777_MH_MC;168569_MH_MC;25639_MH_MC;102708_MH_MC	44777_MH_MC;168569_MH_MC;25639_MH_MC;102708_MH_MC	2;2;2;1	2;2;2;1	2;2;2;1	44777_MH_MC;168569_MH_MC;25639_MH_MC;102708_MH_MC	4	2	2	2	23.6	23.6	23.6	14.853	127	127;170;179;209	0	14.766	40920000	1				314	1122;2161	True;True	1191;2288	1456;2752	1643;3071	1643;3071					-1;-1;-1;-1
168669_MH_MC;44631_MH_MC;8630_MH_MC;25693_MH_MC	168669_MH_MC;44631_MH_MC;8630_MH_MC;25693_MH_MC	1;1;1;1	1;1;1;1	1;1;1;1	168669_MH_MC;44631_MH_MC;8630_MH_MC;25693_MH_MC	4	1	1	1	8.9	8.9	8.9	19.47	168	168;213;276;341	1	-2	0	1	+			315	2345	TRUE	2482	2987	3332	3332	60		138		-1;-1;-1;-1
17625_MH_MC;25897_MH_MC;169024_MH_MC;41578_MH_MC	17625_MH_MC;25897_MH_MC;169024_MH_MC;41578_MH_MC	2;2;2;2	2;2;2;2	2;2;2;2	17625_MH_MC;25897_MH_MC;169024_MH_MC;41578_MH_MC	4	2	2	2	7.1	7.1	7.1	35.36	308	308;555;773;1269	0	12.415	23300000	2				316	3195;3364	True;True	3365;3546	4033;4248	4494;4755	4494;4755					-1;-1;-1;-1
97640_MH_MC;16917_MH_MC;24904_MH_MC;2160_MH_MC	97640_MH_MC;16917_MH_MC;24904_MH_MC;2160_MH_MC	1;1;1;1	1;1;1;1	1;1;1;1	97640_MH_MC;16917_MH_MC;24904_MH_MC;2160_MH_MC	4	1	1	1	7.6	7.6	7.6	23.883	211	211;213;261;319	0	7.7957	0	1				317	1936	TRUE	2037	2468	2760	2760					-1;-1;-1;-1
169751_MH_MC	169751_MH_MC	1	1	1	169751_MH_MC	1	1	1	1	31	31	31	5.19	42	42	0	6.7887	0	1				318	1103	TRUE	1169	1429	1613	1613					-1
169875_MH_MC;38662_MH_MC	169875_MH_MC;38662_MH_MC	1;1	1;1	1;1	169875_MH_MC;38662_MH_MC	2	1	1	1	3.3	3.3	3.3	31.003	271	271;1385	0.0029268	5.8302	0	1				319	2887	TRUE	3050	3663	4084	4084					-1;-1
170005_MH_MC;26501_MH_MC;73419_MH_MC	170005_MH_MC;26501_MH_MC;73419_MH_MC	3;2;2	3;2;2	0;0;0	170005_MH_MC;26501_MH_MC;73419_MH_MC	3	3	3	0	21.6	21.6	0	14.961	125	125;255;268	0	21.188	177260000	3				320	407;1672;2242	True;True;True	433;1760;2374	524;2138;2139;2865	607;2398;2399;3194	607;2399;3194					-1;-1;-1
17026_MH_MC;73729_MH_MC	17026_MH_MC;73729_MH_MC	5;5	1;1	1;1	17026_MH_MC;73729_MH_MC	2	5	1	1	35.9	5.4	5.4	20.738	184	184;219	0.0010299	6.0287	118080000	1				321	1459;1705;2701;2716;2727	True;False;False;False;False	1543;1795;2853;2870;2881	1877;2181;3433;3455;3468	2111;2444;3831;3854;3867	2111;2444;3831;3854;3867					-1;-1
170337_MH_MC;18161_MH_MC;26668_MH_MC;43016_MH_MC	170337_MH_MC;18161_MH_MC;26668_MH_MC;43016_MH_MC	1;1;1;1	1;1;1;1	1;1;1;1	170337_MH_MC;18161_MH_MC;26668_MH_MC;43016_MH_MC	4	1	1	1	9.1	9.1	9.1	20.831	176	176;228;359;566	0	6.5873	0	1				322	2550	TRUE	2696	3239	3613	3613					-1;-1;-1;-1
17037_MH_MC;25077_MH_MC	17037_MH_MC;25077_MH_MC	4;4	1;1	1;1	17037_MH_MC;25077_MH_MC	2	4	1	1	60	16.7	16.7	10.513	90	90;128	0.003003	5.9161	31161000	1				323	419;632;1356;3154	True;False;False;False	445;666;1429;3323	540;801;1740;3979	626;908;1960;4435	626;908;1960;4435					-1;-1
170681_MH_MC;5407_MH_MC;46982_MH_MC	170681_MH_MC;5407_MH_MC;46982_MH_MC	1;1;1	1;1;1	1;1;1	170681_MH_MC;5407_MH_MC;46982_MH_MC	3	1	1	1	31.9	31.9	31.9	5.5475	47	47;138;156	0	7.3023	76829000	1				324	2703	TRUE	2855	3435	3833	3833					-1;-1;-1
17081_MH_MC;25139_MH_MC	17081_MH_MC;25139_MH_MC	3;3	3;3	3;3	17081_MH_MC;25139_MH_MC	2	3	3	3	31.2	31.2	31.2	14.587	125	125;142	0	35.563	313000000	5				325	38;41;3324	True;True;True	40;43;3502;3503	55;58;4196;4197	72;75;76;4695;4696	72;76;4695	61		67		-1;-1
170883_MH_MC;18416_MH_MC	170883_MH_MC;18416_MH_MC	3;3	3;3	3;3	170883_MH_MC;18416_MH_MC	2	3	3	3	14.4	14.4	14.4	43.184	389	389;581	0	66.524	263750000	5				326	812;1819;2007	True;True;True	857;1912;2111	1027;2320;2552;2553	1160;1161;2600;2848;2849	1161;2600;2849					-1;-1
171742_MH_MC	171742_MH_MC	1	1	1	171742_MH_MC	1	1	1	1	3.7	3.7	3.7	25.346	218	218	0	6.0649	29566000	1				327	3139	TRUE	3308	3962	4417	4417					-1
17191_MH_MC	17191_MH_MC	4	4	4	17191_MH_MC	1	4	4	4	16.4	16.4	16.4	38.282	341	341	0	25.928	172610000	3				328	1775;2961;2987;3333	True;True;True;True	1867;3124;3153;3512	2270;2271;3746;3779;4206	2547;2548;4174;4211;4706	2547;4174;4211;4706					-1
1720_MH_MC	1720_MH_MC	1	1	1	1720_MH_MC	1	1	1	1	6.9	6.9	6.9	30.087	259	259	0	6.6819	0	1				329	1631	TRUE	1718	2083	2340	2340					-1
27718_MH_MC;172107_MH_MC	27718_MH_MC;172107_MH_MC	1;1	1;1	1;1	27718_MH_MC;172107_MH_MC	2	1	1	1	2.2	2.2	2.2	66.873	579	579;790	0	6.4742	23272000	2				330	2017	TRUE	2121	2563	2859;2860	2860					-1;-1
17261_MH_MC;43061_MH_MC;81091_MH_MC	17261_MH_MC;43061_MH_MC;81091_MH_MC	1;1;1	1;1;1	1;1;1	17261_MH_MC;43061_MH_MC;81091_MH_MC	3	1	1	1	4.1	4.1	4.1	39.316	341	341;341;392	0	7.1665	15930000	1				331	3122	TRUE	3291	3938	4388	4388					-1;-1;-1
172656_MH_MC;19238_MH_MC	172656_MH_MC;19238_MH_MC	6;4	6;4	2;0	172656_MH_MC;19238_MH_MC	2	6	6	2	20.3	20.3	2.5	34.292	359	359;169	0	52.962	2110200000	9				332	1225;1639;2436;2690;2837;3329	True;True;True;True;True;True	1297;1726;2578;2842;2998;3508	1583;2094;3102;3419;3420;3421;3596;3597;4202	1780;2351;3463;3815;3816;3817;3818;4008;4009;4702	1780;2351;3463;3816;4009;4702					-1;-1
17271_MH_MC;25393_MH_MC;42117_MH_MC	17271_MH_MC;25393_MH_MC;42117_MH_MC	1;1;1	1;1;1	1;1;1	17271_MH_MC;25393_MH_MC;42117_MH_MC	3	1	1	1	3.7	3.7	3.7	40.81	355	355;362;367	0.002924	5.83	0	1				333	2800	TRUE	2956	3546	3951	3951					-1;-1;-1
1729_MH_MC	1729_MH_MC	2	2	2	1729_MH_MC	1	2	2	2	5.5	5.5	5.5	62.272	541	541	0	15.802	24152000	2				334	1669;2555	True;True	1757;2701	2134;3244	2394;3618	2394;3618					-1
28548_MH_MC;28549_MH_MC;173_MH_MC	28548_MH_MC;28549_MH_MC;173_MH_MC	1;1;1	1;1;1	1;1;1	28548_MH_MC;28549_MH_MC;173_MH_MC	3	1	1	1	3.9	3.9	3.9	39.204	357	357;420;423	0	9.8842	0	1				335	106	TRUE	113	146	176	176					-1;-1;-1
17456_MH_MC;2309_MH_MC;32841_MH_MC	17456_MH_MC;2309_MH_MC;32841_MH_MC	1;1;1	1;1;1	1;1;1	17456_MH_MC;2309_MH_MC;32841_MH_MC	3	1	1	1	8.6	8.6	8.6	16.636	151	151;274;280	0	7.0847	14821000	1				336	2744	TRUE	2899	3486	3886	3886					-1;-1;-1
1770_MH_MC;1769_MH_MC;24999_MH_MC;31757_MH_MC;167520_MH_MC	1770_MH_MC;1769_MH_MC;24999_MH_MC;31757_MH_MC;167520_MH_MC	4;4;4;4;3	4;4;4;4;3	4;4;4;4;3	1770_MH_MC;1769_MH_MC;24999_MH_MC;31757_MH_MC;167520_MH_MC	5	4	4	4	19.1	19.1	19.1	29.151	256	256;268;491;547;168	0	24.747	102190000	2				337	997;2167;2494;2710	True;True;True;True	1055;2294;2637;2862	1286;2760;3172;3445	1455;3079;3541;3843	1455;3079;3541;3843					-1;-1;-1;-1;-1
8375_MH_MC;17730_MH_MC;43727_MH_MC;26046_MH_MC;80456_MH_MC	8375_MH_MC;17730_MH_MC;43727_MH_MC;26046_MH_MC;80456_MH_MC	4;4;4;4;3	4;4;4;4;3	4;4;4;4;3	8375_MH_MC;17730_MH_MC;43727_MH_MC;26046_MH_MC;80456_MH_MC	5	4	4	4	20.5	20.5	20.5	29.406	259	259;300;382;660;405	0	26.889	77700000	3				338	115;1282;1558;2705	True;True;True;True	126;1354;1643;2857	163;1647;1993;3438	196;1852;2240;3836	196;1852;2240;3836					-1;-1;-1;-1;-1
17754_MH_MC;26079_MH_MC	17754_MH_MC;26079_MH_MC	1;1	1;1	1;1	17754_MH_MC;26079_MH_MC	2	1	1	1	10.5	10.5	10.5	15.165	133	133;257	0.0091996	5.6759	155120000	0				339	483	TRUE	510	610	701	701					-1;-1
17777_MH_MC;26118_MH_MC;43494_MH_MC	17777_MH_MC;26118_MH_MC;43494_MH_MC	1;1;1	1;1;1	1;1;1	17777_MH_MC;26118_MH_MC;43494_MH_MC	3	1	1	1	14.1	14.1	14.1	8.9519	78	78;231;638	0	6.5278	16236000	1				340	2395	TRUE	2535	3051	3402	3402					-1;-1;-1
31784_MH_MC;1781_MH_MC;31785_MH_MC	31784_MH_MC;1781_MH_MC;31785_MH_MC	5;5;3	5;5;3	5;5;3	31784_MH_MC;1781_MH_MC;31785_MH_MC	3	5	5	5	27.1	27.1	27.1	27.117	236	236;217;177	0	53.979	974260000	10				341	197;1118;2384;2609;2730	True;True;True;True;True	211;1186;1187;2522;2523;2757;2758;2884	270;271;1449;1450;1451;3035;3036;3314;3315;3316;3471	317;318;1634;1635;1636;1637;1638;3385;3386;3694;3695;3696;3871	317;1635;3385;3694;3871	62;63;64		40;133;203		-1;-1;-1
17836_MH_MC;26196_MH_MC	17836_MH_MC;26196_MH_MC	1;1	1;1	1;1	17836_MH_MC;26196_MH_MC	2	1	1	1	3.7	3.7	3.7	31.927	271	271;323	0	7.0344	0	1				342	301	TRUE	320	398	463	463					-1;-1
8962_MH_MC;17888_MH_MC;99316_MH_MC;26278_MH_MC	8962_MH_MC;17888_MH_MC;99316_MH_MC;26278_MH_MC	1;1;1;1	1;1;1;1	1;1;1;1	8962_MH_MC;17888_MH_MC;99316_MH_MC;26278_MH_MC	4	1	1	1	3.1	3.1	3.1	36.796	319	319;453;705;731	0	6.0951	43566000	1				343	2499	TRUE	2642	3178	3547	3547					-1;-1;-1;-1
18_MH_MC;28300_MH_MC	18_MH_MC;28300_MH_MC	8;6	8;6	7;5	18_MH_MC;28300_MH_MC	2	8	8	7	31.4	31.4	27.7	22.252	188	188;188	0	46.108	781740000	8				344	193;457;1123;1124;1693;1931;2004;2422	True;True;True;True;True;True;True;True	206;484;1192;1193;1783;2032;2108;2564	264;584;1457;1458;2166;2462;2548;3086	311;672;1644;1645;2427;2754;2844;3445	311;672;1644;1645;2427;2754;2844;3445	65		91		-1;-1
18075_MH_MC;26557_MH_MC;103230_MH_MC;170123_MH_MC;170125_MH_MC;26556_MH_MC;170124_MH_MC;8222_MH_MC;170126_MH_MC	18075_MH_MC;26557_MH_MC;103230_MH_MC	13;10;9;2;2;2;1;1;1	13;10;9;2;2;2;1;1;1	10;7;6;2;1;2;1;1;0	18075_MH_MC;26557_MH_MC;103230_MH_MC	9	13	13	10	35.3	35.3	26.1	52.239	467	467;366;342;46;69;122;137;148;388	0	193.83	1805400000	16				345	590;616;667;952;1105;1139;1162;1300;1657;2073;2116;2120;2764	True;True;True;True;True;True;True;True;True;True;True;True;True	621;650;703;704;1007;1171;1209;1232;1372;1744;2184;2242;2247;2919	751;785;845;846;847;1216;1431;1475;1502;1668;1669;2119;2637;2703;2708;3507	852;890;955;956;957;1380;1615;1663;1692;1875;1876;1877;2378;2942;3016;3021;3909	852;890;957;1380;1615;1663;1692;1876;2378;2942;3016;3021;3909		32;33		289;296	-1;-1;-1;-1;-1;-1;-1;-1;-1
18209_MH_MC;44857_MH_MC	18209_MH_MC;44857_MH_MC	1;1	1;1	1;1	18209_MH_MC;44857_MH_MC	2	1	1	1	21.1	21.1	21.1	4.38	38	38;131	0.0065056	5.694	0	1				346	2141	TRUE	2268	2731	3045	3045					-1;-1
31900_MH_MC;1831_MH_MC;31902_MH_MC	31900_MH_MC;1831_MH_MC;31902_MH_MC	3;3;3	3;3;3	3;3;3	31900_MH_MC;1831_MH_MC;31902_MH_MC	3	3	3	3	13.3	13.3	13.3	27.275	241	241;261;298	0	23.07	21623000	3				347	800;1404;2938	True;True;True	845;1484;3101	1012;1810;3719	1143;2036;4144	1143;2036;4144					-1;-1;-1
2108_MH_MC;27037_MH_MC;18433_MH_MC;92792_MH_MC	2108_MH_MC;27037_MH_MC;18433_MH_MC;92792_MH_MC	1;1;1;1	1;1;1;1	1;1;1;1	2108_MH_MC;27037_MH_MC;18433_MH_MC;92792_MH_MC	4	1	1	1	6	6	6	20.789	183	183;348;348;394	0	8.6302	14117000	1				348	1491	TRUE	1575	1912	2147	2147					-1;-1;-1;-1
18445_MH_MC;27053_MH_MC;90470_MH_MC	18445_MH_MC;27053_MH_MC;90470_MH_MC	2;2;2	2;2;2	2;2;2	18445_MH_MC;27053_MH_MC;90470_MH_MC	3	2	2	2	7.1	7.1	7.1	31.762	269	269;396;431	0	11.337	46890000	1				349	1218;1804	True;True	1289;1897	1574;2303	1769;2581	1769;2581					-1;-1;-1
18556_MH_MC;27207_MH_MC	18556_MH_MC;27207_MH_MC	1;1	1;1	1;1	18556_MH_MC;27207_MH_MC	2	1	1	1	3	3	3	31.658	265	265;546	0.0056872	5.7323	0	1				350	1125	TRUE	1194	1459	1646	1646					-1;-1
27251_MH_MC;18590_MH_MC;73899_MH_MC	27251_MH_MC;18590_MH_MC;73899_MH_MC	3;3;2	3;3;2	3;3;2	27251_MH_MC;18590_MH_MC;73899_MH_MC	3	3	3	3	1.9	1.9	1.9	182.42	1559	1559;1524;1180	0	17.284	20656000	2				351	773;1444;1779	True;True;True	815;1528;1871	974;1859;2275	1100;2089;2552	1100;2089;2552					-1;-1;-1
27297_MH_MC;18623_MH_MC	27297_MH_MC;18623_MH_MC	1;1	1;1	1;1	27297_MH_MC;18623_MH_MC	2	1	1	1	2.9	2.9	2.9	52.119	448	448;464	0	6.2122	0	1				352	1210	TRUE	1281	1565	1760	1760					-1;-1
18698_MH_MC;27382_MH_MC	18698_MH_MC;27382_MH_MC	1;1	1;1	1;1	18698_MH_MC;27382_MH_MC	2	1	1	1	8.8	8.8	8.8	26.16	226	226;439	0	8.9767	90566000	3				353	3182	TRUE	3352	4017;4018	4476;4477;4478	4478					-1;-1
53742_MH_MC;18748_MH_MC	53742_MH_MC;18748_MH_MC	1;1	1;1	1;1	53742_MH_MC;18748_MH_MC	2	1	1	1	2	2	2	92.027	783	783;997	0	7.4639	0	1				354	3146	TRUE	3315	3970	4425	4425					-1;-1
18781_MH_MC;27499_MH_MC;7651_MH_MC;41475_MH_MC;7650_MH_MC;4222_MH_MC	18781_MH_MC;27499_MH_MC;7651_MH_MC;41475_MH_MC;7650_MH_MC;4222_MH_MC	2;2;2;2;2;1	2;2;2;2;2;1	2;2;2;2;2;1	18781_MH_MC;27499_MH_MC;7651_MH_MC;41475_MH_MC;7650_MH_MC;4222_MH_MC	6	2	2	2	13.4	13.4	13.4	20.298	194	194;246;314;330;334;311	0	12.704	137070000	1				355	2063;2565	True;True	2173;2712	2623;3257	2928;3632	2928;3632					-1;-1;-1;-1;-1;-1
18787_MH_MC;8257_MH_MC;27507_MH_MC	18787_MH_MC;8257_MH_MC;27507_MH_MC	2;2;2	2;2;2	2;2;2	18787_MH_MC;8257_MH_MC;27507_MH_MC	3	2	2	2	10.3	10.3	10.3	33.259	300	300;542;553	0	13.508	56763000	1				356	737;2919	True;True	777;3082	931;3698	1053;4121	1053;4121					-1;-1;-1
1893_MH_MC;32047_MH_MC;1894_MH_MC;1895_MH_MC	1893_MH_MC;32047_MH_MC;1894_MH_MC	3;3;2;1	3;3;2;1	3;3;2;1	1893_MH_MC;32047_MH_MC;1894_MH_MC	4	3	3	3	9.6	9.6	9.6	29.054	261	261;279;193;185	0	17.818	141390000	2				357	715;2095;2600	True;True;True	752;2216;2748	903;2673;3303	1019;2983;3682	1019;2983;3682					-1;-1;-1;-1
33834_MH_MC;19004_MH_MC;27786_MH_MC	33834_MH_MC;19004_MH_MC;27786_MH_MC	2;2;1	2;2;1	2;2;1	33834_MH_MC;19004_MH_MC;27786_MH_MC	3	2	2	2	22.6	22.6	22.6	16.856	146	146;128;110	0	16.933	138020000	2				358	968;3403	True;True	1025;1026;3588	1250;1251;4298	1417;1418;4810	1418;4810	66		30		-1;-1;-1
32089_MH_MC;1915_MH_MC	32089_MH_MC;1915_MH_MC	1;1	1;1	1;1	32089_MH_MC;1915_MH_MC	2	1	1	1	5.7	5.7	5.7	20.411	175	175;184	0.0030303	5.9374	23463000	1				359	428	TRUE	454	550	636	636					-1;-1
19200_MH_MC;28021_MH_MC;44578_MH_MC	19200_MH_MC;28021_MH_MC;44578_MH_MC	4;4;4	4;4;4	4;4;4	19200_MH_MC;28021_MH_MC;44578_MH_MC	3	4	4	4	26.7	26.7	26.7	19.302	165	165;334;355	0	27.934	100130000	4				360	563;1971;3337;3437	True;True;True;True	594;2073;3518;3623	721;2509;4214;4338	820;2802;4714;4855	820;2802;4714;4855					-1;-1;-1
19271_MH_MC;28134_MH_MC;37207_MH_MC	19271_MH_MC;28134_MH_MC;37207_MH_MC	2;2;2	2;2;2	2;2;2	19271_MH_MC;28134_MH_MC;37207_MH_MC	3	2	2	2	7.4	7.4	7.4	46.702	404	404;623;1023	0	13.124	18162000	2				361	1273;2584	True;True	1345;2732	1637;3285	1842;3664	1842;3664					-1;-1;-1
19394_MH_MC;40403_MH_MC	19394_MH_MC;40403_MH_MC	1;1	1;1	1;1	19394_MH_MC;40403_MH_MC	2	1	1	1	18.6	18.6	18.6	14.566	129	129;139	0.005618	5.7121	12020000	1				362	2314	TRUE	2449	2950	3291	3291					-1;-1
19453_MH_MC	19453_MH_MC	1	1	1	19453_MH_MC	1	1	1	1	10.9	10.9	10.9	15.87	137	137	0	7.4645	0	1				363	2923	TRUE	3086	3703	4127	4127					-1
1952_MH_MC;1953_MH_MC;1950_MH_MC;32224_MH_MC	1952_MH_MC;1953_MH_MC;1950_MH_MC;32224_MH_MC	1;1;1;1	1;1;1;1	1;1;1;1	1952_MH_MC;1953_MH_MC;1950_MH_MC;32224_MH_MC	4	1	1	1	17.7	17.7	17.7	11.242	96	96;204;213;246	0	15.28	29120000	1				364	424	TRUE	450	546	632	632					-1;-1;-1;-1
1956_MH_MC;1955_MH_MC;131595_MH_MC;12925_MH_MC	1956_MH_MC;1955_MH_MC;131595_MH_MC;12925_MH_MC	4;4;2;2	4;4;2;2	4;4;2;2	1956_MH_MC;1955_MH_MC;131595_MH_MC;12925_MH_MC	4	4	4	4	7	7	7	75.483	674	674;681;178;204	0	25.624	246350000	4				365	1527;2111;2414;2865	True;True;True;True	1611;2235;2554;3027	1951;2695;3072;3630	2191;3007;3428;4048	2191;3007;3428;4048	67		176		-1;-1;-1;-1
19921_MH_MC	19921_MH_MC	1	1	1	19921_MH_MC	1	1	1	1	7.9	7.9	7.9	19.249	165	165	0	6.8881	0	1				366	2180	TRUE	2308	2775	3096	3096					-1
32310_MH_MC;1993_MH_MC;32311_MH_MC	32310_MH_MC;1993_MH_MC;32311_MH_MC	1;1;1	1;1;1	1;1;1	32310_MH_MC;1993_MH_MC;32311_MH_MC	3	1	1	1	11.7	11.7	11.7	11.545	103	103;434;440	0	6.2693	163580000	1				367	2653	TRUE	2803	3376	3766	3766					-1;-1;-1
20007_MH_MC;131750_MH_MC;12905_MH_MC	20007_MH_MC;131750_MH_MC	5;3;2	5;3;2	5;3;2	20007_MH_MC;131750_MH_MC	3	5	5	5	55.3	55.3	55.3	17.241	152	152;127;116	0	33.299	106100000	6				368	831;1066;2213;2443;3031	True;True;True;True;True	876;1132;2342;2586;3197	1048;1385;2812;2813;3110;3111;3829	1184;1565;3136;3137;3471;3472;4269	1184;1565;3137;3472;4269					-1;-1;-1
2005_MH_MC;2004_MH_MC;2008_MH_MC;2009_MH_MC;2007_MH_MC	2005_MH_MC;2004_MH_MC;2008_MH_MC;2009_MH_MC;2007_MH_MC	1;1;1;1;1	1;1;1;1;1	1;1;1;1;1	2005_MH_MC;2004_MH_MC;2008_MH_MC;2009_MH_MC;2007_MH_MC	5	1	1	1	7.4	7.4	7.4	11.88	108	108;111;121;128;304	0	6.1142	10860000	1				369	2196	TRUE	2325	2793	3116	3116					-1;-1;-1;-1;-1
2013_MH_MC;136018_MH_MC	2013_MH_MC;136018_MH_MC	4;2	4;2	4;2	2013_MH_MC;136018_MH_MC	2	4	4	4	30	30	30	18.702	170	170;73	0	24.864	191600000	4				370	1577;2272;2415;2513	True;True;True;True	1662;2405;2555;2658	2018;2899;3073;3196	2269;3233;3429;3565	2269;3233;3429;3565					-1;-1
20205_MH_MC;9079_MH_MC	20205_MH_MC;9079_MH_MC	1;1	1;1	1;1	20205_MH_MC;9079_MH_MC	2	1	1	1	10.3	10.3	10.3	17.636	155	155;431	0	6.8791	0	1				371	2678	TRUE	2830	3406	3801	3801					-1;-1
20230_MH_MC	20230_MH_MC	1	1	1	20230_MH_MC	1	1	1	1	9.3	9.3	9.3	12.18	107	107	0	6.1889	0	1				372	1192	TRUE	1262	1540	1734	1734					-1
20303_MH_MC	20303_MH_MC	2	2	2	20303_MH_MC	1	2	2	2	19.3	19.3	19.3	18.66	166	166	0	58.628	245370000	4				373	1342;3216	True;True	1415;3387	1723;1724;1725;4063	1943;1944;1945;4532	1944;4532					-1
20316_MH_MC;13180_MH_MC;130191_MH_MC;40859_MH_MC;36049_MH_MC	20316_MH_MC;13180_MH_MC;130191_MH_MC;40859_MH_MC	4;3;3;2;1	4;3;3;2;1	4;3;3;2;1	20316_MH_MC;13180_MH_MC;130191_MH_MC;40859_MH_MC	5	4	4	4	23.5	23.5	23.5	23.324	204	204;164;185;73;84	0	27.058	117970000	5				374	278;520;852;2539	True;True;True;True	297;549;897;898;2685	369;666;1073;1074;3225	431;761;1215;1216;3595	431;761;1216;3595	68		9		-1;-1;-1;-1;-1
32361_MH_MC;2035_MH_MC;32359_MH_MC;32362_MH_MC;2034_MH_MC;2032_MH_MC;2033_MH_MC;135820_MH_MC	32361_MH_MC;2035_MH_MC;32359_MH_MC;32362_MH_MC;2034_MH_MC;2032_MH_MC;2033_MH_MC	7;7;7;7;7;6;6;1	7;7;7;7;7;6;6;1	7;7;7;7;7;6;6;1	32361_MH_MC;2035_MH_MC;32359_MH_MC;32362_MH_MC;2034_MH_MC;2032_MH_MC;2033_MH_MC	8	7	7	7	27.8	27.8	27.8	37.113	320	320;324;395;555;634;231;256;69	0	140.64	551770000	11				375	182;655;759;1723;2303;3313;3382	True;True;True;True;True;True;True	195;691;799;800;1813;2438;3488;3565	252;831;832;833;956;957;2203;2938;4180;4270;4271	297;940;941;942;943;1080;1081;2471;3278;4675;4780;4781	297;942;1080;2471;3278;4675;4781	69		243		-1;-1;-1;-1;-1;-1;-1;-1
20348_MH_MC;130052_MH_MC	20348_MH_MC;130052_MH_MC	3;2	3;2	1;1	20348_MH_MC;130052_MH_MC	2	3	3	1	19	19	5.4	18.935	168	168;173	0	25.945	145050000	2				376	353;603;2832	True;True;True	374;636;2993	458;768;3591	531;872;4003	531;872;4003					-1;-1
20400_MH_MC;42183_MH_MC	20400_MH_MC;42183_MH_MC	2;2	2;2	2;2	20400_MH_MC;42183_MH_MC	2	2	2	2	9.8	9.8	9.8	21.649	183	183;762	0	12.029	25604000	2				377	864;2614	True;True	910;2763	1086;3322	1229;3702	1229;3702					-1;-1
2052_MH_MC;32381_MH_MC	2052_MH_MC;32381_MH_MC	1;1	1;1	1;1	2052_MH_MC;32381_MH_MC	2	1	1	1	14.7	14.7	14.7	9.0856	75	75;1390	0	8.2817	17199000	1				378	1769	TRUE	1861	2263	2537	2537					-1;-1
2053_MH_MC;134330_MH_MC;12341_MH_MC;159885_MH_MC	2053_MH_MC;134330_MH_MC;12341_MH_MC;159885_MH_MC	2;1;1;1	2;1;1;1	2;1;1;1	2053_MH_MC;134330_MH_MC;12341_MH_MC;159885_MH_MC	4	2	2	2	13.7	13.7	13.7	19.056	161	161;88;93;163	0	12.378	77664000	2				379	1036;1226	True;True	1098;1298	1340;1584	1513;1781	1513;1781					-1;-1;-1;-1
44244_MH_MC;20602_MH_MC;13446_MH_MC	44244_MH_MC;20602_MH_MC	4;4;1	4;4;1	4;4;1	44244_MH_MC;20602_MH_MC	3	4	4	4	29.2	29.2	29.2	19.847	171	171;163;103	0	37.954	407650000	6				380	901;1463;2036;3401	True;True;True;True	947;948;1547;2140;3585	1132;1133;1134;1881;2584;4295	1284;1285;1286;2115;2884;4807	1286;2115;2884;4807	70		111		-1;-1;-1
20624_MH_MC;8190_MH_MC;13467_MH_MC;128569_MH_MC	20624_MH_MC;8190_MH_MC;13467_MH_MC;128569_MH_MC	3;3;2;2	3;3;2;2	3;3;2;2	20624_MH_MC;8190_MH_MC;13467_MH_MC;128569_MH_MC	4	3	3	3	19.9	19.9	19.9	17.573	151	151;214;121;161	0	18.268	310090000	3				381	36;1961;2082	True;True;True	38;2063;2198	53;2498;2654	70;2791;2961	70;2791;2961	71		17		-1;-1;-1;-1
20659_MH_MC	20659_MH_MC	4	1	1	20659_MH_MC	1	4	1	1	22.5	8	8	22.691	200	200	0	9.8347	104150000	2				382	929;971;1608;1844	False;True;False;False	982;1029;1693;1937	1185;1255;1256;2054;2349;2350	1339;1422;1423;2310;2633;2634	1339;1422;2310;2634	72		195		-1
20718_MH_MC;160612_MH_MC;13549_MH_MC;128002_MH_MC;43430_MH_MC	20718_MH_MC;160612_MH_MC;13549_MH_MC;128002_MH_MC	3;2;2;2;1	3;2;2;2;1	3;2;2;2;1	20718_MH_MC;160612_MH_MC;13549_MH_MC;128002_MH_MC	5	3	3	3	25.5	25.5	25.5	18.211	157	157;142;159;173;356	0	17.291	25563000	3				383	734;1870;2444	True;True;True	774;1967;2587	928;2383;3112	1050;2670;3473	1050;2670;3473	73		17		-1;-1;-1;-1;-1
20831_MH_MC;2398_MH_MC;32994_MH_MC	20831_MH_MC;2398_MH_MC;32994_MH_MC	1;1;1	1;1;1	1;1;1	20831_MH_MC;2398_MH_MC;32994_MH_MC	3	1	1	1	5.6	5.6	5.6	20.583	178	178;263;288	0	6.9095	155970000	1				384	3172	TRUE	3342	4004	4462	4462					-1;-1;-1
20840_MH_MC;13688_MH_MC	20840_MH_MC;13688_MH_MC	13;12	2;2	0;0	20840_MH_MC;13688_MH_MC	2	13	2	0	67.4	9.7	0	25.904	227	227;240	0	17.788	655090000	3				385	124;183;876;942;1219;2195;2683;2802;2964;3250;3335;3417;3455	True;False;False;False;False;False;False;False;False;False;True;False;False	135;196;922;997;1290;1291;2324;2835;2958;3127;3421;3516;3603;3641	179;180;253;254;1099;1203;1204;1575;1576;1577;2792;3411;3412;3548;3749;4103;4211;4316;4358;4359;4360	212;213;298;299;1244;1363;1364;1365;1366;1770;1771;1772;1773;1774;3115;3806;3807;3953;4177;4178;4579;4580;4581;4711;4829;4830;4831;4832;4881;4882;4883;4884;4885	213;298;1244;1366;1772;3115;3806;3953;4178;4580;4711;4830;4884	74;75		36;120		-1;-1
20941_MH_MC;13771_MH_MC	20941_MH_MC;13771_MH_MC	7;5	1;1	1;1	20941_MH_MC;13771_MH_MC	2	7	1	1	49.8	6.6	6.6	29.241	257	257;220	0	8.1112	32785000	2				386	330;489;690;784;958;2396;3035	False;False;False;False;False;True;False	349;517;727;828;1015;2536;3201	430;431;619;620;875;988;989;990;1225;3052;3833	499;500;501;711;712;991;1116;1117;1118;1389;3403;3404;4273	500;711;991;1117;1389;3404;4273					-1;-1
20942_MH_MC;126129_MH_MC	20942_MH_MC;126129_MH_MC	4;3	4;3	4;3	20942_MH_MC;126129_MH_MC	2	4	4	4	21.2	21.2	21.2	24.274	217	217;224	0	31.789	271990000	6				387	636;899;1248;1307	True;True;True;True	670;671;945;1320;1379	805;806;1130;1608;1678;1679	912;913;1282;1810;1888;1889	913;1282;1810;1889	76		181		-1;-1
20958_MH_MC;43070_MH_MC	20958_MH_MC;43070_MH_MC	1;1	1;1	1;1	20958_MH_MC;43070_MH_MC	2	1	1	1	5.7	5.7	5.7	30.194	263	263;264	0	6.4278	10163000	1				388	981	TRUE	1039	1268	1436	1436					-1;-1
20971_MH_MC;44347_MH_MC	20971_MH_MC;44347_MH_MC	4;3	4;3	4;3	20971_MH_MC;44347_MH_MC	2	4	4	4	18.5	18.5	18.5	26.391	222	222;247	0	37.929	29963000	4				389	42;711;3423;3433	True;True;True;True	44;748;3609;3619	59;899;4323;4334	77;1015;4840;4851	77;1015;4840;4851	77		66		-1;-1
21038_MH_MC;125041_MH_MC	21038_MH_MC;125041_MH_MC	3;2	3;2	3;2	21038_MH_MC;125041_MH_MC	2	3	3	3	11.4	11.4	11.4	29.384	254	254;200	0	17.787	21192000	3				390	309;1254;1641	True;True;True	328;1326;1728	409;1615;2096	478;1818;2353	478;1818;2353					-1;-1
21142_MH_MC;645_MH_MC;644_MH_MC	21142_MH_MC;645_MH_MC;644_MH_MC	1;1;1	1;1;1	1;1;1	21142_MH_MC;645_MH_MC;644_MH_MC	3	1	1	1	6.6	6.6	6.6	21.977	196	196;398;443	0	8.4233	15256000	2				391	621	TRUE	655	790	896;897	897					-1;-1;-1
21167_MH_MC;40250_MH_MC	21167_MH_MC;40250_MH_MC	1;1	1;1	1;1	21167_MH_MC;40250_MH_MC	2	1	1	1	9.6	9.6	9.6	24.124	209	209;250	0	8.9594	39638000	1				392	1381	TRUE	1457	1775	1995	1995					-1;-1
21232_MH_MC;14089_MH_MC	21232_MH_MC;14089_MH_MC	4;3	1;1	1;1	21232_MH_MC;14089_MH_MC	2	4	1	1	17.5	4.1	4.1	44.522	388	388;337	0	38.179	161950000	5				393	436;893;1713;3308	False;False;True;False	463;939;1803;3482	561;562;1118;2189;2190;2191;4172	647;648;1265;1266;2453;2454;2455;2456;2457;4664;4665	647;1265;2454;4664					-1;-1
2732_MH_MC;36394_MH_MC;2733_MH_MC;2127_MH_MC;32543_MH_MC;32544_MH_MC	2732_MH_MC;36394_MH_MC;2733_MH_MC;2127_MH_MC;32543_MH_MC;32544_MH_MC	2;2;2;2;2;2	2;2;2;2;2;2	2;2;2;2;2;2	2732_MH_MC;36394_MH_MC;2733_MH_MC;2127_MH_MC;32543_MH_MC;32544_MH_MC	6	2	2	2	30.8	30.8	30.8	10.15	91	91;103;198;205;249;256	0	33.283	31895000	2				394	2009;2463	True;True	2113;2606	2555;3133	2851;3500	2851;3500					-1;-1;-1;-1;-1;-1
21351_MH_MC	21351_MH_MC	5	5	5	21351_MH_MC	1	5	5	5	18.7	18.7	18.7	37.048	321	321	0	37.547	279930000	7				395	669;2115;2713;3042;3112	True;True;True;True;True	706;2240;2241;2865;2866;3208;3281	849;2701;2702;3448;3449;3450;3842;3925	959;3014;3015;3847;3848;3849;4282;4374	959;3014;3848;4282;4374	78;79		90;188		-1
33663_MH_MC;33660_MH_MC;21493_MH_MC	33663_MH_MC;33660_MH_MC;21493_MH_MC	1;1;1	1;1;1	1;1;1	33663_MH_MC;33660_MH_MC;21493_MH_MC	3	1	1	1	17.1	17.1	17.1	8.3201	70	70;220;454	0	6.4671	5409400	1				396	860	TRUE	906	1082	1225	1225					-1;-1;-1
2157_MH_MC;2155_MH_MC;2156_MH_MC	2157_MH_MC;2155_MH_MC;2156_MH_MC	1;1;1	1;1;1	1;1;1	2157_MH_MC;2155_MH_MC;2156_MH_MC	3	1	1	1	10.6	10.6	10.6	15.366	132	132;150;170	0	6.2636	16828000	1				397	1692	TRUE	1782	2165	2426	2426					-1;-1;-1
21551_MH_MC	21551_MH_MC	11	11	0	21551_MH_MC	1	11	11	0	25	25	0	62.088	553	553	0	133.62	4890200000	27				398	22;23;385;885;1767;2160;2420;3219;3302;3315;3369	True;True;True;True;True;True;True;True;True;True;True	23;24;409;931;1859;2287;2560;2561;2562;3390;3475;3490;3551;3552	36;37;497;498;1110;2261;2751;3078;3079;3080;3081;3082;3083;3084;4067;4165;4182;4253;4254;4255;4256	46;47;48;49;575;576;1256;2535;3070;3435;3436;3437;3438;3439;3440;3441;3442;3443;4536;4657;4677;4678;4761;4762;4763;4764;4765	46;49;575;1256;2535;3070;3443;4536;4657;4678;4764	80;81;82		134;136;147		-1
80462_MH_MC;21553_MH_MC	80462_MH_MC;21553_MH_MC	1;1	1;1	1;1	80462_MH_MC;21553_MH_MC	2	1	1	1	2.6	2.6	2.6	72	643	643;716	0	6.7773	14104000	0				399	553	TRUE	583	708	805	805					-1;-1
21635_MH_MC;53853_MH_MC	21635_MH_MC;53853_MH_MC	4;3	4;3	4;3	21635_MH_MC;53853_MH_MC	2	4	4	4	36.3	36.3	36.3	17.48	157	157;207	0	53.398	432510000	6				400	1834;1887;2530;3372	True;True;True;True	1927;1987;2675;3555	2335;2336;2406;3215;4259	2616;2617;2695;3585;4768;4769	2617;2695;3585;4768					-1;-1
59727_MH_MC;21764_MH_MC	59727_MH_MC;21764_MH_MC	1;1	1;1	1;1	59727_MH_MC;21764_MH_MC	2	1	1	1	7.1	7.1	7.1	29.778	269	269;341	0	9.8887	42603000	1				401	3213	TRUE	3384	4060	4529	4529					-1;-1
21791_MH_MC;40219_MH_MC	21791_MH_MC;40219_MH_MC	1;1	1;1	1;1	21791_MH_MC;40219_MH_MC	2	1	1	1	5.7	5.7	5.7	20.032	174	174;187	0	8.1148	34407000	1				402	524	TRUE	553	670	765	765					-1;-1
21915_MH_MC;43432_MH_MC;14728_MH_MC	21915_MH_MC;43432_MH_MC;14728_MH_MC	3;3;2	3;3;2	3;3;2	21915_MH_MC;43432_MH_MC;14728_MH_MC	3	3	3	3	8.6	8.6	8.6	37.901	327	327;347;343	0	18.84	76032000	3				403	9;1828;3446	True;True;True	10;1921;3632	11;2329;4347	14;2610;4866	14;2610;4866					-1;-1;-1
22064_MH_MC;28953_MH_MC;55944_MH_MC	22064_MH_MC;28953_MH_MC;55944_MH_MC	2;2;2	2;2;2	2;2;2	22064_MH_MC;28953_MH_MC;55944_MH_MC	3	2	2	2	16.9	16.9	16.9	19.784	166	166;184;220	0	23.407	83925000	2				404	2505;3454	True;True	2648;3640	3184;3185;4357	3553;3554;4880	3554;4880					-1;-1;-1
2211_MH_MC;27933_MH_MC	2211_MH_MC;27933_MH_MC	2;2	2;2	2;2	2211_MH_MC;27933_MH_MC	2	2	2	2	12.5	12.5	12.5	16.941	152	152;154	0	11.711	62534000	2				405	39;3260	True;True	41;3431	56;4114	73;4598	73;4598					-1;-1
22310_MH_MC	22310_MH_MC	1	1	1	22310_MH_MC	1	1	1	1	10.9	10.9	10.9	13.429	110	110	0	12.84	32052000	2				406	3104	TRUE	3272	3913	4360;4361	4361					-1
22462_MH_MC;7680_MH_MC;41573_MH_MC;15143_MH_MC;84504_MH_MC	22462_MH_MC;7680_MH_MC;41573_MH_MC;15143_MH_MC;84504_MH_MC	2;2;2;1;1	2;2;2;1;1	2;2;2;1;1	22462_MH_MC;7680_MH_MC;41573_MH_MC;15143_MH_MC;84504_MH_MC	5	2	2	2	4.4	4.4	4.4	83.753	727	727;1126;1131;408;796	0	15.908	0	2				407	1803;2906	True;True	1896;3069	2302;3684	2580;4106	2580;4106					-1;-1;-1;-1;-1
22589_MH_MC;31625_MH_MC;75931_MH_MC	22589_MH_MC;31625_MH_MC;75931_MH_MC	6;6;6	6;6;6	6;6;6	22589_MH_MC;31625_MH_MC;75931_MH_MC	3	6	6	6	27.9	27.9	27.9	26.739	251	251;256;266	0	72.432	450410000	5				408	187;339;383;712;1421;2793	True;True;True;True;True;True	200;358;407;749;1503;2948	258;440;495;900;1832;3537	303;512;573;1016;2059;3942	303;512;573;1016;2059;3942					-1;-1;-1
22765_MH_MC;44977_MH_MC;163925_MH_MC;163922_MH_MC;117301_MH_MC	22765_MH_MC;44977_MH_MC;163925_MH_MC;163922_MH_MC;117301_MH_MC	2;2;1;1;1	2;2;1;1;1	2;2;1;1;1	22765_MH_MC;44977_MH_MC;163925_MH_MC;163922_MH_MC;117301_MH_MC	5	2	2	2	9.4	9.4	9.4	30.784	267	267;393;58;177;263	0	11.682	13533000	2				409	751;813	True;True	791;858	948;1028	1072;1162	1072;1162					-1;-1;-1;-1;-1
22774_MH_MC	22774_MH_MC	1	1	1	22774_MH_MC	1	1	1	1	6.3	6.3	6.3	14.646	126	126	0.002907	5.8063	47896000	2				410	2047	TRUE	2152;2153	2599;2600;2601	2902;2903;2904	2902	83		1		-1
22937_MH_MC;44025_MH_MC;15499_MH_MC;118512_MH_MC;118511_MH_MC	22937_MH_MC;44025_MH_MC;15499_MH_MC	3;3;2;1;1	3;3;2;1;1	3;3;2;1;1	22937_MH_MC;44025_MH_MC;15499_MH_MC	5	3	3	3	15.4	15.4	15.4	29.703	280	280;328;177;101;109	0	20.207	291230000	5				411	204;2092;2387	True;True;True	218;2213;2527	279;280;2670;3040	328;329;330;2980;3390	329;2980;3390					-1;-1;-1;-1;-1
8333_MH_MC;8334_MH_MC;8335_MH_MC;43633_MH_MC;22947_MH_MC;88062_MH_MC	8333_MH_MC;8334_MH_MC;8335_MH_MC;43633_MH_MC;22947_MH_MC;88062_MH_MC	4;4;4;4;4;4	4;4;4;4;4;4	4;4;4;4;4;4	8333_MH_MC;8334_MH_MC;8335_MH_MC;43633_MH_MC;22947_MH_MC;88062_MH_MC	6	4	4	4	17.6	17.6	17.6	39.983	352	352;355;374;446;504;506	0	26.368	176470000	5				412	379;609;1760;2806	True;True;True;True	402;642;1852;2962	490;774;775;2251;3554	567;879;880;2525;3961	567;879;2525;3961					-1;-1;-1;-1;-1;-1
46891_MH_MC;23020_MH_MC	46891_MH_MC;23020_MH_MC	1;1	1;1	1;1	46891_MH_MC;23020_MH_MC	2	1	1	1	6.4	6.4	6.4	26.486	234	234;256	0	6.5752	68745000	2				413	1948	TRUE	2049;2050	2482;2483	2775;2776	2776	84		93		-1;-1
49502_MH_MC;23104_MH_MC;32257_MH_MC	49502_MH_MC;23104_MH_MC;32257_MH_MC	2;2;2	2;2;2	2;2;2	49502_MH_MC;23104_MH_MC;32257_MH_MC	3	2	2	2	30.3	30.3	30.3	13.282	109	109;113;286	0	18.055	48721000	3				414	1774;2571	True;True	1866;2719	2269;3265	2545;2546;3641	2546;3641					-1;-1;-1
91897_MH_MC;8644_MH_MC;23121_MH_MC;37326_MH_MC;4698_MH_MC	91897_MH_MC;8644_MH_MC;23121_MH_MC	12;12;12;1;1	12;12;12;1;1	12;12;12;1;1	91897_MH_MC;8644_MH_MC;23121_MH_MC	5	12	12	12	19.3	19.3	19.3	82.643	722	722;724;726;167;432	0	92.295	639400000	11				415	121;343;458;517;541;574;1147;1751;2227;2258;2872;3220	True;True;True;True;True;True;True;True;True;True;True;True	132;362;485;546;570;605;1217;1843;2356;2391;3034;3391	176;445;585;663;693;733;1484;2242;2838;2883;3638;4068	209;517;673;674;758;789;832;1673;2515;3163;3214;4056;4537	209;517;674;758;789;832;1673;2515;3163;3214;4056;4537					-1;-1;-1;-1;-1
23161_MH_MC	23161_MH_MC	6	1	1	23161_MH_MC	1	6	1	1	19	3.6	3.6	41.396	357	357	0.0056604	5.7278	37491000	2				416	258;464;1742;2020;2117;2287	True;False;False;False;False;False	276;491;1834;2124;2243;2420	344;591;2228;2566;2704;2915;2916	402;403;681;2498;2864;3017;3250;3251	403;681;2498;2864;3017;3251	85		76		-1
23207_MH_MC;15694_MH_MC;31903_MH_MC;31904_MH_MC;41379_MH_MC;94238_MH_MC;94236_MH_MC	23207_MH_MC;15694_MH_MC	6;4;2;2;1;1;1	6;4;2;2;1;1;1	6;4;2;2;1;1;1	23207_MH_MC;15694_MH_MC	7	6	6	6	10.8	10.8	10.8	94.132	807	807;426;124;183;113;157;438	0	73.481	220860000	7				417	389;783;1825;1943;2137;2233	True;True;True;True;True;True	414;827;1918;2044;2264;2362	504;987;2326;2475;2727;2850	584;1114;1115;2607;2768;3041;3179	584;1115;2607;2768;3041;3179					-1;-1;-1;-1;-1;-1;-1
23245_MH_MC;36919_MH_MC;116755_MH_MC	23245_MH_MC;36919_MH_MC;116755_MH_MC	2;2;1	2;2;1	2;2;1	23245_MH_MC;36919_MH_MC;116755_MH_MC	3	2	2	2	27.2	27.2	27.2	12.633	114	114;192;169	0	97.56	1567800000	7				418	3016;3392	True;True	3182;3575;3576	3812;3813;4283;4284;4285	4247;4248;4249;4250;4793;4794;4795	4249;4795	86		35		-1;-1;-1
23259_MH_MC	23259_MH_MC	1	1	1	23259_MH_MC	1	1	1	1	7.1	7.1	7.1	17.938	155	155	0	7.0272	12389000	0				419	2583	TRUE	2731	3284	3663	3663					-1
23335_MH_MC	23335_MH_MC	5	1	1	23335_MH_MC	1	5	1	1	29.4	5	5	26.756	238	238	0.0020513	5.9844	0	2				420	849;1929;2552;2927;3293	True;False;False;False;False	894;2030;2698;3090;3466	1067;1068;2460;3241;3708;4155;4156	1208;1209;2751;3615;4132;4646;4647	1209;2751;3615;4132;4647	87		159		-1
7176_MH_MC;39635_MH_MC;42367_MH_MC;23388_MH_MC	7176_MH_MC;39635_MH_MC;42367_MH_MC;23388_MH_MC	1;1;1;1	1;1;1;1	1;1;1;1	7176_MH_MC;39635_MH_MC;42367_MH_MC;23388_MH_MC	4	1	1	1	18.6	18.6	18.6	6.7238	59	59;84;131;167	0	7.4434	24662000	1				421	2002	TRUE	2106	2546	2842	2842					-1;-1;-1;-1
23395_MH_MC;74813_MH_MC;15838_MH_MC;164940_MH_MC;28735_MH_MC;28742_MH_MC;28736_MH_MC;45651_MH_MC;46899_MH_MC;28738_MH_MC;28743_MH_MC;28740_MH_MC;45650_MH_MC;28741_MH_MC;28739_MH_MC	23395_MH_MC;74813_MH_MC	32;18;9;7;6;6;6;5;4;2;2;2;1;1;1	32;18;9;7;6;6;6;5;4;2;2;2;1;1;1	0;0;0;0;0;0;0;0;0;0;0;0;0;0;0	23395_MH_MC;74813_MH_MC	15	32	32	0	25.7	25.7	0	189.89	1705	1705;883;740;205;193;569;577;147;124;57;82;440;57;80;416	0	291.64	2646900000	43				422	10;79;98;461;505;631;665;720;907;1045;1251;1271;1371;1455;1488;1511;1513;1895;1933;2265;2349;2370;2401;2504;2821;2888;2957;3119;3158;3159;3161;3230	True;True;True;True;True;True;True;True;True;True;True;True;True;True;True;True;True;True;True;True;True;True;True;True;True;True;True;True;True;True;True;True	11;81;105;488;533;534;665;701;757;955;956;1109;1323;1343;1446;1539;1572;1595;1597;1995;2034;2398;2486;2507;2541;2647;2977;3051;3120;3288;3327;3328;3330;3401	12;13;101;102;136;588;646;647;800;843;910;1144;1145;1352;1611;1634;1635;1759;1873;1909;1934;1936;2417;2464;2890;2992;3015;3058;3183;3571;3664;3665;3740;3741;3934;3935;3984;3985;3986;3989;4079	15;16;126;127;128;166;678;741;742;907;953;1027;1296;1297;1525;1813;1839;1840;1979;2106;2107;2144;2172;2174;2706;2756;3222;3337;3361;3411;3552;3981;4085;4086;4166;4167;4168;4384;4385;4441;4442;4443;4446;4552	16;127;166;678;742;907;953;1027;1297;1525;1813;1839;1979;2107;2144;2172;2174;2706;2756;3222;3337;3361;3411;3552;3981;4085;4167;4384;4441;4442;4446;4552	88	34;35;36;37;38	1196	1174;1477;1480;1481;1482	-1;-1;-1;-1;-1;-1;-1;-1;-1;-1;-1;-1;-1;-1;-1
23462_MH_MC	23462_MH_MC	1	1	1	23462_MH_MC	1	1	1	1	6.5	6.5	6.5	21.373	184	184	0.0074212	5.6898	13960000	1				423	2283	TRUE	2416	2911	3246	3246					-1
97078_MH_MC;27662_MH_MC;236_MH_MC;237_MH_MC;235_MH_MC;28707_MH_MC	97078_MH_MC;27662_MH_MC;236_MH_MC;237_MH_MC;235_MH_MC;28707_MH_MC	3;3;3;3;3;3	3;3;3;3;3;3	3;3;3;3;3;3	97078_MH_MC;27662_MH_MC;236_MH_MC;237_MH_MC;235_MH_MC;28707_MH_MC	6	3	3	3	23.9	23.9	23.9	15.935	142	142;185;283;284;284;309	0	17.364	74666000	3				424	1610;1837;2841	True;True;True	1696;1930;3002	2057;2340;3601	2313;2622;4013	2313;2622;4013					-1;-1;-1;-1;-1;-1
23500_MH_MC;32169_MH_MC;32170_MH_MC;15928_MH_MC;15419_MH_MC;165103_MH_MC	23500_MH_MC;32169_MH_MC;32170_MH_MC;15928_MH_MC	4;4;4;3;1;1	4;4;4;3;1;1	4;4;4;3;1;1	23500_MH_MC;32169_MH_MC;32170_MH_MC;15928_MH_MC	6	4	4	4	25.3	25.3	25.3	20.736	178	178;204;216;150;72;133	0	86.592	791470000	5				425	1797;1909;2478;2988	True;True;True;True	1889;2009;2621;3154	2295;2434;2435;3151;3152;3153;3780	2573;2724;2725;3519;3520;3521;4212	2573;2725;3519;4212					-1;-1;-1;-1;-1;-1
23605_MH_MC;41544_MH_MC	23605_MH_MC;41544_MH_MC	1;1	1;1	1;1	23605_MH_MC;41544_MH_MC	2	1	1	1	3.6	3.6	3.6	47.189	415	415;479	0	7.4235	13994000	2				426	3246	TRUE	3417	4099	4573;4574	4573					-1;-1
23805_MH_MC	23805_MH_MC	1	1	1	23805_MH_MC	1	1	1	1	13.7	13.7	13.7	11.617	102	102	0.003861	5.7923	0	1				427	3045	TRUE	3211	3845	4285	4285					-1
23828_MH_MC	23828_MH_MC	1	1	1	23828_MH_MC	1	1	1	1	6.4	6.4	6.4	14.577	125	125	0.0030364	5.9385	21036000	1				428	1525	TRUE	1609	1949	2189	2189					-1
23948_MH_MC;16250_MH_MC	23948_MH_MC;16250_MH_MC	3;2	3;2	3;2	23948_MH_MC;16250_MH_MC	2	3	3	3	25.5	25.5	25.5	18.168	153	153;212	0	30.241	109640000	4				429	1189;1734;2039	True;True;True	1259;1826;2143	1536;2220;2588;2589	1730;2490;2889;2890	1730;2490;2889					-1;-1
23968_MH_MC;42106_MH_MC	23968_MH_MC;42106_MH_MC	4;4	4;4	4;4	23968_MH_MC;42106_MH_MC	2	4	4	4	15.8	15.8	15.8	36.094	323	323;330	0	25.377	133120000	5				430	207;1114;1196;2032	True;True;True;True	221;1181;1266;2136	283;1444;1545;1546;2578	333;1629;1739;1740;2876	333;1629;1739;2876					-1;-1
23977_MH_MC;45831_MH_MC	23977_MH_MC;45831_MH_MC	1;1	1;1	1;1	23977_MH_MC;45831_MH_MC	2	1	1	1	4.6	4.6	4.6	33.109	283	283;378	0	6.3232	22612000	1				431	827	TRUE	872	1044	1180	1180					-1;-1
24079_MH_MC;31720_MH_MC	24079_MH_MC;31720_MH_MC	1;1	1;1	1;1	24079_MH_MC;31720_MH_MC	2	1	1	1	6.7	6.7	6.7	22.278	210	210;478	0	6.3086	30029000	1				432	1735	TRUE	1827	2221	2491	2491					-1;-1
24127_MH_MC;16373_MH_MC	24127_MH_MC;16373_MH_MC	6;3	1;1	1;1	24127_MH_MC;16373_MH_MC	2	6	1	1	19.1	3.4	3.4	41.047	351	351;268	0	6.3375	56703000	1				433	287;571;1306;2250;2807;2998	False;False;True;False;False;False	306;602;1378;2382;2963;3164	379;380;730;1677;2874;3555;3792;3793	442;443;829;1887;3204;3962;4225;4226	442;829;1887;3204;3962;4226					-1;-1
24196_MH_MC	24196_MH_MC	6	1	1	24196_MH_MC	1	6	1	1	14.8	1.7	1.7	45.778	405	405	1	-2	191310000	1	+			434	139;349;2447;3142;3400;3421	False;False;False;False;False;True	150;369;2590;3311;3584;3607	197;452;3115;3965;3966;4293;4294;4321	230;231;232;524;3476;3477;4420;4421;4805;4806;4838	231;524;3476;4420;4805;4838	89		107		-1
87718_MH_MC;24197_MH_MC	87718_MH_MC;24197_MH_MC	2;2	2;2	1;1	87718_MH_MC;24197_MH_MC	2	2	2	1	9.6	9.6	4.5	20.704	177	177;304	0	11.997	54003000	1				435	251;2489	True;True	267;2632	335;3167	393;3535	393;3535					-1;-1
24369_MH_MC	24369_MH_MC	1	1	1	24369_MH_MC	1	1	1	1	3.8	3.8	3.8	23.825	208	208	0.0010331	6.0354	0	1				436	634	TRUE	668	803	910	910					-1
24512_MH_MC;97856_MH_MC	24512_MH_MC;97856_MH_MC	1;1	1;1	1;1	24512_MH_MC;97856_MH_MC	2	1	1	1	8.1	8.1	8.1	17.005	149	149;257	0.0010309	6.03	23554000	1				437	1572	TRUE	1657	2013	2264	2264					-1;-1
24519_MH_MC	24519_MH_MC	3	3	3	24519_MH_MC	1	3	3	3	12.6	12.6	12.6	35.943	318	318	0	22.416	64149000	3				438	682;683;3043	True;True;True	719;720;3209	865;866;3843	979;980;4283	979;980;4283					-1
24525_MH_MC;57119_MH_MC	24525_MH_MC;57119_MH_MC	1;1	1;1	1;1	24525_MH_MC;57119_MH_MC	2	1	1	1	7.5	7.5	7.5	22.645	199	199;253	0	27.254	64748000	2				439	1535	TRUE	1619	1959;1960	2200;2201	2200					-1;-1
66415_MH_MC;24623_MH_MC;42484_MH_MC;16731_MH_MC	66415_MH_MC;24623_MH_MC;42484_MH_MC;16731_MH_MC	4;4;4;3	4;4;4;3	4;4;4;3	66415_MH_MC;24623_MH_MC;42484_MH_MC;16731_MH_MC	4	4	4	4	3.5	3.5	3.5	142.53	1247	1247;1336;1428;908	0	29.729	67550000	4				440	1134;1475;3303;3381	True;True;True;True	1204;1559;3476;3564	1469;1895;4166;4269	1656;2130;4658;4779	1656;2130;4658;4779					-1;-1;-1;-1
2463_MH_MC;33154_MH_MC;2464_MH_MC	2463_MH_MC;33154_MH_MC;2464_MH_MC	2;2;1	1;1;1	1;1;1	2463_MH_MC;33154_MH_MC;2464_MH_MC	3	2	1	1	6.1	2.9	2.9	31.547	279	279;213;196	0.0029412	5.8494	18350000	1				441	474;2261	True;False	501;2394	601;2886	692;3217	692;3217					-1;-1;-1
33158_MH_MC;33157_MH_MC;2466_MH_MC;2465_MH_MC;135544_MH_MC	33158_MH_MC;33157_MH_MC;2466_MH_MC;2465_MH_MC;135544_MH_MC	2;2;2;2;1	2;2;2;2;1	2;2;2;2;1	33158_MH_MC;33157_MH_MC;2466_MH_MC;2465_MH_MC;135544_MH_MC	5	2	2	2	13.6	13.6	13.6	22.761	199	199;199;211;211;112	0	13.088	75413000	0				442	1664;2133	True;True	1752;2260	2127;2722	2386;3036	2386;3036					-1;-1;-1;-1;-1
2469_MH_MC;33161_MH_MC	2469_MH_MC;33161_MH_MC	2;2	2;2	2;2	2469_MH_MC;33161_MH_MC	2	2	2	2	8.7	8.7	8.7	26.614	230	230;245	0	18.492	68296000	1				443	1530;3436	True;True	1614;3622	1954;4337	2194;4854	2194;4854					-1;-1
25029_MH_MC	25029_MH_MC	1	1	1	25029_MH_MC	1	1	1	1	2.6	2.6	2.6	46.032	389	389	0.0055866	5.7057	13949000	1				444	1433	TRUE	1516	1846	2074	2074					-1
2510_MH_MC;6524_MH_MC	2510_MH_MC	4;1	3;1	3;1	2510_MH_MC	2	4	3	3	12.1	9.6	9.6	35.383	323	323;46	0	18.704	314200000	5				445	266;906;1017;1838	True;True;False;True	284;954;1078;1931	355;356;1143;1312;2341	415;416;417;1295;1482;2623	415;1295;1482;2623					-1;-1
2534_MH_MC	2534_MH_MC	1	1	1	2534_MH_MC	1	1	1	1	1.6	1.6	1.6	87.327	756	756	0.0056657	5.7282	0	1				446	3093	TRUE	3260	3901	4348	4348					-1
59834_MH_MC;33630_MH_MC;25352_MH_MC	59834_MH_MC;33630_MH_MC;25352_MH_MC	1;1;1	1;1;1	1;1;1	59834_MH_MC;33630_MH_MC;25352_MH_MC	3	1	1	1	5.4	5.4	5.4	23.417	205	205;408;734	0	7.6107	0	1				447	300	TRUE	319	397	462	462					-1;-1;-1
78739_MH_MC;25400_MH_MC;29002_MH_MC	78739_MH_MC;25400_MH_MC;29002_MH_MC	1;1;1	1;1;1	1;1;1	78739_MH_MC;25400_MH_MC;29002_MH_MC	3	1	1	1	1	1	1	98.635	860	860;902;1017	0.0010384	6.0449	0	1				448	1846	TRUE	1939	2352	2636	2636					-1;-1;-1
33317_MH_MC;2543_MH_MC	33317_MH_MC;2543_MH_MC	3;3	3;3	3;3	33317_MH_MC;2543_MH_MC	2	3	3	3	13.9	13.9	13.9	35.443	310	310;311	0	17.422	85527000	3				449	1072;2094;3269	True;True;True	1138;2215;3442	1391;2672;4130	1571;2982;4616	1571;2982;4616	90		78		-1;-1
25450_MH_MC;31487_MH_MC;1642_MH_MC;31488_MH_MC;97418_MH_MC	25450_MH_MC;31487_MH_MC;1642_MH_MC;31488_MH_MC;97418_MH_MC	2;2;1;1;1	2;2;1;1;1	2;2;1;1;1	25450_MH_MC;31487_MH_MC;1642_MH_MC;31488_MH_MC;97418_MH_MC	5	2	2	2	7.1	7.1	7.1	31.853	297	297;512;407;451;515	0	11.309	22848000	1				450	1507;3235	True;True	1591;3406	1930;4085	2168;4558	2168;4558					-1;-1;-1;-1;-1
80347_MH_MC;25481_MH_MC	80347_MH_MC;25481_MH_MC	1;1	1;1	1;1	80347_MH_MC;25481_MH_MC	2	1	1	1	19.3	19.3	19.3	10.131	88	88;185	0	7.0041	68982000	1				451	692	TRUE	729	877	993	993					-1;-1
28759_MH_MC;255_MH_MC;2771_MH_MC	28759_MH_MC;255_MH_MC	7;7;1	2;2;1	1;1;1	28759_MH_MC;255_MH_MC	3	7	2	1	19.4	5.8	1.8	44.159	396	396;378;94	0	13.241	287740000	2				452	156;381;1079;1313;1578;2397;2754	False;False;False;True;False;False;True	168;405;1145;1385;1663;2537;2909	220;493;1400;1689;2019;2020;3053;3054;3497	258;571;1580;1902;2270;2271;3405;3406;3407;3897	258;571;1580;1902;2271;3407;3897					-1;-1;-1
25504_MH_MC;40373_MH_MC	25504_MH_MC;40373_MH_MC	1;1	1;1	1;1	25504_MH_MC;40373_MH_MC	2	1	1	1	5.7	5.7	5.7	26.062	228	228;591	0	6.2662	11052000	1				453	1161	TRUE	1231	1501	1691	1691					-1;-1
25547_MH_MC;39172_MH_MC	25547_MH_MC	4;1	4;1	4;1	25547_MH_MC	2	4	4	4	10.7	10.7	10.7	46.573	412	412;89	0	24.344	97842000	3				454	102;840;2521;3106	True;True;True;True	109;885;2666;3274	141;1057;3204;3915	171;1195;3574;4363	171;1195;3574;4363					-1;-1
25635_MH_MC;57324_MH_MC;17433_MH_MC;35256_MH_MC;46943_MH_MC;35252_MH_MC	25635_MH_MC	23;9;9;6;1;1	17;9;9;0;0;0	0;0;0;0;0;0	25635_MH_MC	6	23	17	0	24.3	18.6	0	121.98	1079	1079;350;384;474;113;152	0	323.31	17826000000	43				455	177;417;493;930;1211;1314;1366;2001;2013;2038;2168;2232;2671;2728;2812;2826;2955;2993;3115;3117;3131;3143;3229	True;True;True;False;True;True;False;True;False;True;True;False;True;True;True;True;True;False;True;True;False;True;True	189;443;521;983;1282;1386;1439;2105;2117;2142;2295;2296;2361;2823;2882;2968;2984;2985;3118;3159;3284;3286;3300;3312;3400	245;537;538;624;625;626;627;1186;1566;1690;1691;1692;1693;1751;2545;2559;2586;2587;2761;2762;2849;3399;3469;3561;3579;3580;3581;3582;3583;3738;3786;3930;3932;3950;3951;3952;3967;4078	289;290;620;621;622;623;717;718;719;720;721;1340;1761;1903;1904;1905;1906;1907;1908;1909;1910;1971;2841;2855;2886;2887;2888;3080;3081;3082;3178;3792;3868;3869;3969;3970;3989;3990;3991;3992;3993;3994;3995;4164;4218;4379;4381;4382;4401;4402;4403;4404;4405;4422;4550;4551	290;621;720;1340;1761;1905;1971;2841;2855;2887;3082;3178;3792;3869;3969;3992;4164;4218;4379;4382;4402;4422;4550	91;92		46;583		-1;-1;-1;-1;-1;-1
25636_MH_MC;17434_MH_MC	25636_MH_MC;17434_MH_MC	8;6	4;3	4;3	25636_MH_MC;17434_MH_MC	2	8	4	4	12.8	5.4	5.4	71.878	633	633;297	0	29.002	484090000	8				456	360;366;451;960;1806;2308;2677;3211	False;True;True;False;True;True;False;False	381;382;388;478;1017;1899;2443;2829;3382	465;466;473;578;1228;2305;2306;2943;2944;3405;4057	538;539;548;549;666;1392;2583;2584;2585;3283;3284;3798;3799;3800;4523	539;548;666;1392;2583;3284;3799;4523	93		463		-1;-1
25644_MH_MC;32327_MH_MC;71487_MH_MC	25644_MH_MC;32327_MH_MC;71487_MH_MC	2;2;1	2;2;1	2;2;1	25644_MH_MC;32327_MH_MC;71487_MH_MC	3	2	2	2	2.9	2.9	2.9	79.567	696	696;723;777	0	12.444	80067000	2				457	2027;2509	True;True	2131;2652	2573;3189	2871;3558	2871;3558					-1;-1;-1
39681_MH_MC;25649_MH_MC	39681_MH_MC;25649_MH_MC	1;1	1;1	1;1	39681_MH_MC;25649_MH_MC	2	1	1	1	10.4	10.4	10.4	12.859	115	115;138	0	7.0376	31522000	0				458	978	TRUE	1036	1265	1433	1433					-1;-1
59551_MH_MC;25785_MH_MC	59551_MH_MC;25785_MH_MC	1;1	1;1	1;1	59551_MH_MC;25785_MH_MC	2	1	1	1	4	4	4	22.521	199	199;296	0	6.1815	22805000	1				459	2734	TRUE	2888	3475	3875	3875					-1;-1
26099_MH_MC;17765_MH_MC;59753_MH_MC;59754_MH_MC;17766_MH_MC;169353_MH_MC	26099_MH_MC;17765_MH_MC;59753_MH_MC;59754_MH_MC;17766_MH_MC;169353_MH_MC	2;1;1;1;1;1	2;1;1;1;1;1	2;1;1;1;1;1	26099_MH_MC;17765_MH_MC;59753_MH_MC;59754_MH_MC;17766_MH_MC;169353_MH_MC	6	2	2	2	1	1	1	220.89	1939	1939;187;222;1272;1514;1840	0	13.857	60697000	2				460	1782;2944	True;True	1874;3107	2279;3725	2556;4151	2556;4151					-1;-1;-1;-1;-1;-1
26127_MH_MC;75228_MH_MC;37262_MH_MC;169396_MH_MC;17783_MH_MC;169397_MH_MC	26127_MH_MC;75228_MH_MC;37262_MH_MC	3;2;2;1;1;1	3;2;2;1;1;1	2;2;2;1;1;1	26127_MH_MC;75228_MH_MC;37262_MH_MC	6	3	3	2	1.7	1.7	1	222.39	1923	1923;826;1367;437;659;695	0	18.137	20754000	3				461	878;2561;2679	True;True;True	924;2708;2831	1101;3252;3407	1246;3627;3802	1246;3627;3802					-1;-1;-1;-1;-1;-1
46955_MH_MC;31912_MH_MC;26159_MH_MC;6052_MH_MC	46955_MH_MC;31912_MH_MC;26159_MH_MC	6;6;6;1	6;6;6;1	6;6;6;1	46955_MH_MC;31912_MH_MC;26159_MH_MC	4	6	6	6	3.5	3.5	3.5	226.78	1971	1971;1971;1976;83	0	40.624	106360000	5				462	212;577;1522;1907;3008;3151	True;True;True;True;True;True	227;608;1606;2007;3174;3320	289;737;1946;2432;3803;3976	339;837;2186;2722;4237;4432	339;837;2186;2722;4237;4432					-1;-1;-1;-1
26279_MH_MC;78667_MH_MC;17889_MH_MC;38423_MH_MC;43272_MH_MC;78669_MH_MC;17890_MH_MC;42108_MH_MC	26279_MH_MC;78667_MH_MC	7;4;3;2;2;1;1;1	7;4;3;2;2;1;1;1	7;4;3;2;2;1;1;1	26279_MH_MC;78667_MH_MC	8	7	7	7	7.4	7.4	7.4	138.98	1214	1214;644;446;335;520;188;370;697	0	48.446	129570000	5				463	771;1575;1590;1719;1791;2182;2668	True;True;True;True;True;True;True	813;1660;1675;1809;1883;2310;2820	972;2016;2034;2199;2289;2777;3396	1097;2267;2286;2467;2567;3098;3789	1097;2267;2286;2467;2567;3098;3789					-1;-1;-1;-1;-1;-1;-1;-1
26288_MH_MC	26288_MH_MC	1	1	1	26288_MH_MC	1	1	1	1	2.6	2.6	2.6	39.903	340	340	0.0057088	5.7406	32407000	0				464	3027	TRUE	3193	3824	4264	4264					-1
26321_MH_MC;40614_MH_MC;93932_MH_MC;17914_MH_MC	26321_MH_MC;40614_MH_MC;93932_MH_MC;17914_MH_MC	11;11;10;6	11;11;10;6	11;11;10;6	26321_MH_MC;40614_MH_MC;93932_MH_MC;17914_MH_MC	4	11	11	11	62.2	62.2	62.2	21.505	185	185;367;175;147	0	110.56	673220000	8				465	1148;1149;1536;1763;2144;2351;2510;2649;3096;3282;3283	True;True;True;True;True;True;True;True;True;True;True	1218;1219;1620;1855;2271;2488;2653;2799;3264;3455;3456	1485;1486;1961;2255;2256;2734;2994;3190;3372;3905;4143;4144	1674;1675;2202;2529;2530;3048;3339;3559;3762;4352;4634;4635	1674;1675;2202;2530;3048;3339;3559;3762;4352;4634;4635					-1;-1;-1;-1
26337_MH_MC;37695_MH_MC	26337_MH_MC	3;1	3;1	3;1	26337_MH_MC	2	3	3	3	16.1	16.1	16.1	20.224	180	180;134	0	30.98	486360000	5				466	1250;1396;2651	True;True;True	1322;1472;2801	1610;1792;1793;3374	1812;2013;2014;2015;3764	1812;2013;3764					-1;-1
2640_MH_MC;2639_MH_MC;2638_MH_MC;33490_MH_MC;33495_MH_MC;33493_MH_MC;33496_MH_MC;20416_MH_MC;33494_MH_MC;33492_MH_MC;33498_MH_MC	2640_MH_MC;2639_MH_MC;2638_MH_MC;33490_MH_MC;33495_MH_MC;33493_MH_MC;33496_MH_MC;20416_MH_MC;33494_MH_MC	9;9;9;9;9;8;8;7;7;1;1	9;9;9;9;9;8;8;7;7;1;1	9;9;9;9;9;8;8;7;7;1;1	2640_MH_MC;2639_MH_MC;2638_MH_MC;33490_MH_MC;33495_MH_MC;33493_MH_MC;33496_MH_MC;20416_MH_MC;33494_MH_MC	11	9	9	9	32.8	32.8	32.8	37.74	338	338;338;338;384;452;301;346;214;388;87;105	0	130.06	1357200000	14				467	591;869;1117;1440;2102;2214;2559;2787;2788	True;True;True;True;True;True;True;True;True	622;623;915;1185;1524;2223;2343;2705;2706;2942;2943	752;753;1091;1448;1854;2682;2814;2815;2816;3249;3250;3531;3532	853;854;1235;1633;2083;2994;3138;3139;3140;3141;3624;3625;3934;3935;3936	854;1235;1633;2083;2994;3138;3625;3934;3936	94;95		17;126		-1;-1;-1;-1;-1;-1;-1;-1;-1;-1;-1
26511_MH_MC	26511_MH_MC	1	1	1	26511_MH_MC	1	1	1	1	6.4	6.4	6.4	15.437	125	125	1	-2	0	1	+			468	2338	TRUE	2475	2979	3324	3324		39		30	-1
26546_MH_MC;43940_MH_MC	26546_MH_MC;43940_MH_MC	1;1	1;1	1;1	26546_MH_MC;43940_MH_MC	2	1	1	1	6.6	6.6	6.6	15.511	137	137;380	0	6.4176	8078000	2				469	1683	TRUE	1772;1773	2152;2153	2412;2413	2413	96		116		-1;-1
26725_MH_MC	26725_MH_MC	1	1	1	26725_MH_MC	1	1	1	1	7	7	7	17.444	158	158	0	6.0777	14970000	1				470	3332	TRUE	3511	4205	4705	4705					-1
26746_MH_MC;41522_MH_MC	26746_MH_MC;41522_MH_MC	2;2	2;2	2;2	26746_MH_MC;41522_MH_MC	2	2	2	2	9.8	9.8	9.8	30.417	255	255;256	0	26.419	80628000	1				471	2554;2740	True;True	2700;2895	3243;3482	3617;3882	3617;3882					-1;-1
96369_MH_MC;26782_MH_MC;41583_MH_MC	96369_MH_MC;26782_MH_MC;41583_MH_MC	1;1;1	1;1;1	1;1;1	96369_MH_MC;26782_MH_MC;41583_MH_MC	3	1	1	1	1.5	1.5	1.5	90.446	779	779;782;886	0	6.5881	11690000	1				472	2091	TRUE	2212	2669	2979	2979					-1;-1;-1
41060_MH_MC;26900_MH_MC	41060_MH_MC;26900_MH_MC	1;1	1;1	1;1	41060_MH_MC;26900_MH_MC	2	1	1	1	6.6	6.6	6.6	13.973	121	121;135	0	6.0687	65145000	1				473	1102	TRUE	1168	1428	1612	1612					-1;-1
26941_MH_MC;89473_MH_MC;43107_MH_MC	26941_MH_MC;89473_MH_MC;43107_MH_MC	1;1;1	1;1;1	1;1;1	26941_MH_MC;89473_MH_MC;43107_MH_MC	3	1	1	1	9.5	9.5	9.5	13.509	116	116;263;745	0	6.1682	0	1				474	2725	TRUE	2879	3466	3865	3865					-1;-1;-1
26963_MH_MC	26963_MH_MC	1	1	1	26963_MH_MC	1	1	1	1	4.2	4.2	4.2	39.031	330	330	1	-2	0	1	+			475	2982	TRUE	3147	3772	4204	4204	97	40	108	107	-1
33643_MH_MC;33644_MH_MC;2698_MH_MC	33643_MH_MC;33644_MH_MC;2698_MH_MC	2;2;2	2;2;2	2;2;2	33643_MH_MC;33644_MH_MC;2698_MH_MC	3	2	2	2	10	10	10	31.186	280	280;345;345	0	12.518	15669000	2				476	1426;2194	True;True	1509;2323	1839;2791	2066;3114	2066;3114					-1;-1;-1
27175_MH_MC;18534_MH_MC;102384_MH_MC;102383_MH_MC;171191_MH_MC;102382_MH_MC	27175_MH_MC;18534_MH_MC	8;6;3;2;1;1	8;6;3;2;1;1	7;6;3;2;1;1	27175_MH_MC;18534_MH_MC	6	8	8	7	31.2	31.2	26.6	41.913	368	368;201;235;74;65;97	0	76.274	361920000	14				477	582;598;723;868;1320;1321;2254;2796	True;True;True;True;True;True;True;True	613;630;761;914;1392;1393;2386;2387;2951	742;761;914;1090;1699;1700;2878;2879;3540	842;843;862;863;864;1035;1233;1234;1916;1917;1918;3209;3210;3945	842;864;1035;1234;1916;1918;3209;3945	98		109		-1;-1;-1;-1;-1;-1
27206_MH_MC	27206_MH_MC	1	1	1	27206_MH_MC	1	1	1	1	8.3	8.3	8.3	12.701	109	109	0.0029383	5.8485	0	1				478	1168	TRUE	1238	1512	1704	1704					-1
27397_MH_MC;33286_MH_MC;33284_MH_MC	27397_MH_MC;33286_MH_MC;33284_MH_MC	1;1;1	1;1;1	1;1;1	27397_MH_MC;33286_MH_MC;33284_MH_MC	3	1	1	1	6.1	6.1	6.1	20.954	180	180;400;655	0.0056022	5.7076	0	1				479	719	TRUE	756	909	1026	1026					-1;-1;-1
27447_MH_MC;29028_MH_MC;53750_MH_MC;18749_MH_MC	27447_MH_MC;29028_MH_MC;53750_MH_MC;18749_MH_MC	3;3;2;2	2;2;1;1	2;2;1;1	27447_MH_MC;29028_MH_MC;53750_MH_MC;18749_MH_MC	4	3	2	2	24.8	18.3	18.3	17.187	153	153;189;231;273	0	12.464	71997000	3				480	1428;2531;3160	False;True;True	1511;2676;3329	1841;3216;3987;3988	2068;3586;4444;4445	2068;3586;4445					-1;-1;-1;-1
27760_MH_MC;44594_MH_MC;104829_MH_MC	27760_MH_MC;44594_MH_MC;104829_MH_MC	2;2;1	2;2;1	2;2;1	27760_MH_MC;44594_MH_MC;104829_MH_MC	3	2	2	2	15	15	15	26.979	227	227;301;259	0	16.83	56283000	3				481	744;3257	True;True	784;3428	940;4111	1063;4593;4594	1063;4594					-1;-1;-1
27876_MH_MC;19076_MH_MC;60775_MH_MC;31154_MH_MC;1491_MH_MC;31152_MH_MC;19077_MH_MC;60776_MH_MC	27876_MH_MC;19076_MH_MC;60775_MH_MC;31154_MH_MC	31;27;26;17;9;9;3;1	31;27;26;17;9;9;3;1	31;27;26;17;9;9;3;1	27876_MH_MC;19076_MH_MC;60775_MH_MC;31154_MH_MC	8	31	31	31	19.1	19.1	19.1	204.41	1801	1801;1693;1638;1210;532;722;99;78	0	228.13	2131900000	30				482	188;399;510;687;697;761;825;833;879;914;998;1001;1088;1201;1213;1274;1281;1364;1490;1568;2045;2170;2177;2533;2593;2808;2816;2855;2876;2946;3443	True;True;True;True;True;True;True;True;True;True;True;True;True;True;True;True;True;True;True;True;True;True;True;True;True;True;True;True;True;True;True	201;425;539;724;734;802;870;878;925;963;1056;1060;1154;1271;1284;1346;1353;1437;1574;1653;2149;2298;2305;2678;2741;2964;2972;3016;3038;3109;3629	259;516;655;871;883;959;1042;1050;1102;1153;1287;1292;1409;1551;1568;1638;1646;1749;1911;2004;2005;2006;2007;2596;2764;2772;3218;3294;3295;3556;3565;3618;3642;3727;4344	304;597;750;986;999;1083;1177;1178;1187;1247;1306;1456;1461;1589;1745;1763;1843;1851;1969;2146;2253;2254;2255;2256;2257;2898;3084;3093;3588;3673;3674;3963;3974;4033;4061;4153;4862	304;597;750;986;999;1083;1177;1187;1247;1306;1456;1461;1589;1745;1763;1843;1851;1969;2146;2253;2898;3084;3093;3588;3674;3963;3974;4033;4061;4153;4862	99;100		14;227		-1;-1;-1;-1;-1;-1;-1;-1
27883_MH_MC	27883_MH_MC	1	1	1	27883_MH_MC	1	1	1	1	8.6	8.6	8.6	17.341	152	152	0	17.862	57893000	1				483	2445	TRUE	2588	3113	3474	3474					-1
2791_MH_MC;2790_MH_MC	2791_MH_MC;2790_MH_MC	1;1	1;1	1;1	2791_MH_MC;2790_MH_MC	2	1	1	1	11.1	11.1	11.1	16.017	144	144;144	0	6.8805	23016000	1				484	3311	TRUE	3486	4178	4673	4673					-1;-1
35618_MH_MC;70579_MH_MC;27962_MH_MC;35619_MH_MC;19157_MH_MC	35618_MH_MC;70579_MH_MC;27962_MH_MC;35619_MH_MC;19157_MH_MC	2;2;2;2;1	2;2;2;2;1	2;2;2;2;1	35618_MH_MC;70579_MH_MC;27962_MH_MC;35619_MH_MC;19157_MH_MC	5	2	2	2	11.6	11.6	11.6	23.911	215	215;294;335;351;229	0	21.473	54196000	1				485	2931;3060	True;True	3094;3226	3712;3863	4137;4306	4137;4306					-1;-1;-1;-1;-1
28051_MH_MC;19219_MH_MC;172629_MH_MC;55904_MH_MC;22394_MH_MC;15084_MH_MC;57598_MH_MC;22393_MH_MC	28051_MH_MC	3;1;1;1;1;1;1;1	3;1;1;1;1;1;1;1	3;1;1;1;1;1;1;1	28051_MH_MC	8	3	3	3	12.3	12.3	12.3	36.225	317	317;86;105;161;166;221;324;345	0	21.273	64343000	4				486	2041;2824;3203	True;True;True	2145;2982;3373	2592;3577;4043	2893;3987;4506;4507	2893;3987;4507					-1;-1;-1;-1;-1;-1;-1;-1
28096_MH_MC;41468_MH_MC	28096_MH_MC;41468_MH_MC	4;4	4;4	4;4	28096_MH_MC;41468_MH_MC	2	4	4	4	16.1	16.1	16.1	37.533	336	336;388	0	26.925	78193000	4				487	967;1642;2486;3363	True;True;True;True	1024;1729;2629;3545	1249;2097;3164;4247	1416;2354;3532;4754	1416;2354;3532;4754					-1;-1
28136_MH_MC;85225_MH_MC;19274_MH_MC;85224_MH_MC	28136_MH_MC;85225_MH_MC;19274_MH_MC;85224_MH_MC	2;1;1;1	2;1;1;1	2;1;1;1	28136_MH_MC;85225_MH_MC;19274_MH_MC;85224_MH_MC	4	2	2	2	5.9	5.9	5.9	62.984	538	538;258;393;394	0	14.094	16633000	2				488	1265;2686	True;True	1337;2838	1628;3415	1832;3810	1832;3810					-1;-1;-1;-1
28236_MH_MC;19346_MH_MC	28236_MH_MC;19346_MH_MC	5;4	5;4	1;0	28236_MH_MC;19346_MH_MC	2	5	5	1	18.1	18.1	2	39.819	342	342;249	0	30.287	158550000	5				489	1042;1861;2815;3000;3413	True;True;True;True;True	1106;1955;2971;3166;3599	1349;2370;3564;3795;4312	1522;2655;3973;4228;4825	1522;2655;3973;4228;4825					-1;-1
28275_MH_MC	28275_MH_MC	1	1	1	28275_MH_MC	1	1	1	1	4.8	4.8	4.8	26.894	231	231	0	6.0923	72153000	1				490	1005	TRUE	1064	1297	1466	1466					-1
28332_MH_MC;28331_MH_MC	28332_MH_MC;28331_MH_MC	1;1	1;1	1;1	28332_MH_MC;28331_MH_MC	2	1	1	1	3.6	3.6	3.6	26.092	223	223;256	0.0057197	5.7491	0	1				491	1457	TRUE	1541	1875	2109	2109					-1;-1
41_MH_MC;28340_MH_MC;28339_MH_MC;28338_MH_MC;28337_MH_MC;28336_MH_MC;28341_MH_MC;39_MH_MC;68817_MH_MC;24168_MH_MC	41_MH_MC;28340_MH_MC;28339_MH_MC;28338_MH_MC;28337_MH_MC;28336_MH_MC;28341_MH_MC;39_MH_MC;68817_MH_MC;24168_MH_MC	2;2;2;2;2;2;2;2;1;1	2;2;2;2;2;2;2;2;1;1	2;2;2;2;2;2;2;2;1;1	41_MH_MC;28340_MH_MC;28339_MH_MC;28338_MH_MC;28337_MH_MC;28336_MH_MC;28341_MH_MC;39_MH_MC;68817_MH_MC;24168_MH_MC	10	2	2	2	7.4	7.4	7.4	35.322	312	312;312;312;360;390;400;491;494;306;334	0	12.356	67701000	4				492	215;3341	True;True	231;3522;3523	293;4218;4219;4220	343;4719;4720;4721	343;4721	101		183		-1;-1;-1;-1;-1;-1;-1;-1;-1;-1
28416_MH_MC;97_MH_MC;13554_MH_MC	28416_MH_MC;97_MH_MC	4;3;1	4;3;1	4;3;1	28416_MH_MC;97_MH_MC	3	4	4	4	14.8	14.8	14.8	36.89	331	331;232;92	0	31.196	107770000	6				493	714;1528;3023;3450	True;True;True;True	751;1612;3189;3636	902;1952;3820;4351;4352;4353	1018;2192;4260;4871;4872;4873;4874	1018;2192;4260;4874					-1;-1;-1
28433_MH_MC	28433_MH_MC	1	1	1	28433_MH_MC	1	1	1	1	8.3	8.3	8.3	18.272	157	157	0.0091827	5.6686	10509000	0				494	275	TRUE	294	366	428	428					-1
28471_MH_MC;130_MH_MC;127413_MH_MC;23332_MH_MC;13634_MH_MC;20792_MH_MC;127463_MH_MC	28471_MH_MC;130_MH_MC	24;14;4;4;4;4;3	24;14;4;4;4;4;3	24;14;4;4;4;4;3	28471_MH_MC;130_MH_MC	7	24	24	24	43.2	43.2	43.2	82.103	738	738;442;172;182;194;198;169	0	323.31	3100600000	35				495	21;223;427;516;912;921;974;1052;1054;1165;1177;1209;1506;1556;1714;1989;2406;2452;2455;2475;2646;2804;2949;3208	True;True;True;True;True;True;True;True;True;True;True;True;True;True;True;True;True;True;True;True;True;True;True;True	22;239;453;545;961;970;1032;1116;1118;1235;1247;1279;1280;1590;1641;1804;2093;2546;2595;2598;2618;2796;2960;3112;3379	35;301;549;662;1151;1164;1165;1261;1360;1362;1506;1507;1508;1522;1523;1562;1563;1564;1929;1990;2192;2193;2194;2531;3064;3120;3123;3148;3369;3550;3551;3552;3731;4052;4053;4054	45;355;635;757;1304;1317;1318;1429;1535;1537;1696;1697;1698;1699;1716;1717;1757;1758;1759;2167;2237;2458;2459;2460;2825;3417;3418;3484;3488;3489;3516;3758;3955;3956;3957;3958;3959;4157;4518;4519;4520	45;355;635;757;1304;1318;1429;1535;1537;1699;1716;1758;2167;2237;2459;2825;3417;3484;3489;3516;3758;3956;4157;4518	102		292		-1;-1;-1;-1;-1;-1;-1
28526_MH_MC	28526_MH_MC	1	1	1	28526_MH_MC	1	1	1	1	34.8	34.8	34.8	5.0816	46	46	0.002994	5.9018	40727000	1				496	2114	TRUE	2239	2700	3013	3013	103	41	1	15	-1
28565_MH_MC	28565_MH_MC	1	1	1	28565_MH_MC	1	1	1	1	13.2	13.2	13.2	14.917	129	129	0	14.612	0	2				497	694	TRUE	731	879;880	995;996	996					-1
28602_MH_MC;28603_MH_MC	28602_MH_MC;28603_MH_MC	1;1	1;1	1;1	28602_MH_MC;28603_MH_MC	2	1	1	1	5.7	5.7	5.7	27.322	244	244;508	0	6.7943	50701000	1				498	1881	TRUE	1981	2399	2687	2687					-1;-1
28678_MH_MC;28679_MH_MC	28678_MH_MC;28679_MH_MC	1;1	1;1	1;1	28678_MH_MC;28679_MH_MC	2	1	1	1	7.3	7.3	7.3	22.506	191	191;198	0	6.5389	10102000	1				499	1178	TRUE	1248	1524	1718	1718					-1;-1
28709_MH_MC;28708_MH_MC	28709_MH_MC;28708_MH_MC	3;3	3;3	3;3	28709_MH_MC;28708_MH_MC	2	3	3	3	38.1	38.1	38.1	17.136	147	147;153	0	29.058	94689000	5				500	338;2995;3438	True;True;True	357;3161;3624	439;3788;3789;4339	511;4220;4221;4222;4856	511;4221;4856					-1;-1
2874_MH_MC;2876_MH_MC;2875_MH_MC;34023_MH_MC;2873_MH_MC;61769_MH_MC;24450_MH_MC;16605_MH_MC	2874_MH_MC;2876_MH_MC;2875_MH_MC;34023_MH_MC;2873_MH_MC;61769_MH_MC;24450_MH_MC	3;3;3;3;2;2;2;1	3;3;3;3;2;2;2;1	3;3;3;3;2;2;2;1	2874_MH_MC;2876_MH_MC;2875_MH_MC;34023_MH_MC;2873_MH_MC;61769_MH_MC;24450_MH_MC	8	3	3	3	6.9	6.9	6.9	56.97	506	506;511;515;546;197;382;536;147	0	19.912	198570000	5				501	1186;1809;3138	True;True;True	1256;1902;3307	1532;2309;3960;3961	1726;2588;4414;4415;4416	1726;2588;4416					-1;-1;-1;-1;-1;-1;-1;-1
28760_MH_MC	28760_MH_MC	3	1	1	28760_MH_MC	1	3	1	1	27.5	12.2	12.2	14.321	131	131	0	7.5541	156930000	3				502	156;381;3410	False;False;True	168;405;3595;3596	220;493;4306;4307;4308	258;571;4818;4819;4820	258;571;4820	104		100		-1
308_MH_MC;307_MH_MC;28864_MH_MC;51348_MH_MC;21735_MH_MC	308_MH_MC;307_MH_MC;28864_MH_MC	6;6;6;2;2	6;6;6;2;2	4;4;4;2;2	308_MH_MC;307_MH_MC;28864_MH_MC	5	6	6	4	42.5	42.5	31.3	14.722	134	134;156;183;126;149	0	102.88	3973700000	16				503	111;522;606;1085;1183;2465	True;True;True;True;True;True	120;121;122;551;639;1151;1253;2608	154;155;156;157;158;159;668;771;1406;1529;3135;3136	184;185;186;187;188;189;190;191;192;763;875;876;1586;1723;3502;3503	184;763;875;1586;1723;3503	105;106		47;50		-1;-1;-1;-1;-1
28875_MH_MC;10355_MH_MC;28873_MH_MC;5562_MH_MC	28875_MH_MC	3;1;1;1	3;1;1;1	3;1;1;1	28875_MH_MC	4	3	3	3	8	8	8	60.691	572	572;80;151;159	0	18.336	146500000	3				504	17;1067;3041	True;True;True	18;1133;3207	31;1386;3841	41;1566;4281	41;1566;4281					-1;-1;-1;-1
28918_MH_MC;28917_MH_MC;325_MH_MC;324_MH_MC	28918_MH_MC;28917_MH_MC;325_MH_MC	11;6;6;5	11;6;6;5	11;6;6;5	28918_MH_MC;28917_MH_MC;325_MH_MC	4	11	11	11	15.9	15.9	15.9	106.01	960	960;220;229;760	0	84.895	323860000	10				505	92;324;481;1770;1831;1847;2012;2126;2159;2200;3020	True;True;True;True;True;True;True;True;True;True;True	97;343;508;1862;1924;1940;2116;2253;2286;2329;3186	122;123;424;608;2264;2332;2353;2558;2714;2750;2797;3817	150;151;493;699;2538;2613;2637;2854;3027;3069;3120;4256	150;493;699;2538;2613;2637;2854;3027;3069;3120;4256					-1;-1;-1;-1
28998_MH_MC;157429_MH_MC;169235_MH_MC	28998_MH_MC	3;1;1	3;1;1	3;1;1	28998_MH_MC	3	3	3	3	8.2	8.2	8.2	50.482	439	439;88;120	0	18.636	24358000	2				506	1730;2381;2817	True;True;True	1822;2519;2973	2216;3031;3566	2486;3381;3975	2486;3381;3975					-1;-1;-1
29037_MH_MC;29038_MH_MC	29037_MH_MC;29038_MH_MC	1;1	1;1	1;1	29037_MH_MC;29038_MH_MC	2	1	1	1	4.5	4.5	4.5	31.342	264	264;276	0	9.131	0	1				507	1822	TRUE	1915	2323	2603	2603					-1;-1
29083_MH_MC;158645_MH_MC	29083_MH_MC	3;1	3;1	3;1	29083_MH_MC	2	3	3	3	9.2	9.2	9.2	59.745	530	530;80	0	23.95	20383000	3				508	312;3244;3386	True;True;True	331;3415;3569	412;4097;4277	481;4571;4787	481;4571;4787					-1;-1
29108_MH_MC;29111_MH_MC;4210_MH_MC	29108_MH_MC;29111_MH_MC	4;2;1	4;2;1	4;2;1	29108_MH_MC;29111_MH_MC	3	4	4	4	22.8	22.8	22.8	21.294	184	184;189;100	0	24.66	97366000	4				509	2306;2845;3190;3351	True;True;True;True	2441;3006;3360;3533	2941;3606;4027;4234	3281;4018;4487;4738	3281;4018;4487;4738					-1;-1;-1
29138_MH_MC;502_MH_MC	29138_MH_MC;502_MH_MC	4;3	4;3	4;3	29138_MH_MC;502_MH_MC	2	4	4	4	36.6	36.6	36.6	18.335	161	161;163	0	25.011	273290000	5				510	57;441;542;618	True;True;True;True	59;468;571;652	75;567;694;787	95;96;653;790;893	96;653;790;893					-1;-1
29245_MH_MC;29244_MH_MC	29245_MH_MC;29244_MH_MC	1;1	1;1	1;1	29245_MH_MC;29244_MH_MC	2	1	1	1	4.3	4.3	4.3	30.364	258	258;276	0	6.9044	29433000	0				511	560	TRUE	590	716	815	815					-1;-1
29345_MH_MC	29345_MH_MC	2	2	2	29345_MH_MC	1	2	2	2	3.1	3.1	3.1	82.065	737	737	0	12.122	67686000	1				512	1362;2529	True;True	1435;2674	1747;3214	1967;3584	1967;3584					-1
592_MH_MC;29368_MH_MC;591_MH_MC;29366_MH_MC	592_MH_MC;29368_MH_MC;591_MH_MC;29366_MH_MC	1;1;1;1	1;1;1;1	1;1;1;1	592_MH_MC;29368_MH_MC;591_MH_MC;29366_MH_MC	4	1	1	1	18.9	18.9	18.9	8.4899	74	74;133;262;262	0	6.181	0	1				513	708	TRUE	745	895	1011	1011					-1;-1;-1;-1
637_MH_MC;29458_MH_MC;29457_MH_MC;19342_MH_MC;28231_MH_MC;56326_MH_MC	637_MH_MC;29458_MH_MC;29457_MH_MC	4;4;4;1;1;1	4;4;4;1;1;1	4;4;4;1;1;1	637_MH_MC;29458_MH_MC;29457_MH_MC	6	4	4	4	16.9	16.9	16.9	36.145	314	314;406;433;129;224;317	0	32.055	58008000	7				514	689;2518;2958;3416	True;True;True;True	726;2663;3121;3602	873;874;3201;3742;4315	988;989;990;3571;4169;4170;4828	989;3571;4170;4828					-1;-1;-1;-1;-1;-1
692_MH_MC;29504_MH_MC;691_MH_MC;690_MH_MC;111936_MH_MC	692_MH_MC;29504_MH_MC;691_MH_MC;690_MH_MC;111936_MH_MC	2;2;2;1;1	2;2;2;1;1	2;2;2;1;1	692_MH_MC;29504_MH_MC;691_MH_MC;690_MH_MC;111936_MH_MC	5	2	2	2	3.6	3.6	3.6	60.354	523	523;533;537;159;342	0	12.597	55507000	2				515	695;769	True;True	732;811	881;969	997;1094	997;1094					-1;-1;-1;-1;-1
29548_MH_MC	29548_MH_MC	4	4	4	29548_MH_MC	1	4	4	4	9.5	9.5	9.5	60.443	567	567	0	27.221	154790000	5				516	1802;1973;2563;2585	True;True;True;True	1895;2077;2710;2733	2301;2513;2514;3255;3286	2579;2807;2808;3630;3665	2579;2808;3630;3665					-1
2961_MH_MC;2960_MH_MC;72283_MH_MC;2963_MH_MC;2959_MH_MC;2962_MH_MC;2958_MH_MC	2961_MH_MC;2960_MH_MC;72283_MH_MC;2963_MH_MC;2959_MH_MC;2962_MH_MC;2958_MH_MC	1;1;1;1;1;1;1	1;1;1;1;1;1;1	1;1;1;1;1;1;1	2961_MH_MC;2960_MH_MC;72283_MH_MC;2963_MH_MC;2959_MH_MC;2962_MH_MC;2958_MH_MC	7	1	1	1	4.1	4.1	4.1	32.296	291	291;378;453;513;520;650;657	0	6.5881	21805000	1				517	2889	TRUE	3052	3666	4087	4087					-1;-1;-1;-1;-1;-1;-1
29594_MH_MC;29592_MH_MC;29595_MH_MC	29594_MH_MC;29592_MH_MC	3;2;1	3;2;1	3;2;1	29594_MH_MC;29592_MH_MC	3	3	3	3	18	18	18	30.533	272	272;198;135	0	20.146	136270000	4				518	1269;1889;1916	True;True;True	1341;1989;2017	1632;2408;2409;2446	1837;2697;2698;2736	1837;2698;2736					-1;-1;-1
29641_MH_MC	29641_MH_MC	1	1	1	29641_MH_MC	1	1	1	1	7.3	7.3	7.3	28.365	248	248	1	-2	0	1	+			519	31	TRUE	32	47	63	63	107		199		-1
29725_MH_MC;16449_MH_MC;110246_MH_MC	29725_MH_MC;16449_MH_MC;110246_MH_MC	7;4;4	7;4;4	6;4;4	29725_MH_MC;16449_MH_MC;110246_MH_MC	3	7	7	6	22.9	22.9	20.4	37.775	328	328;245;252	0	56.4	1737400000	15				520	272;286;815;1031;1726;1902;2080	True;True;True;True;True;True;True	291;305;860;1092;1817;2002;2193;2194;2195	363;378;1030;1031;1329;2209;2424;2425;2647;2648;2649;2650;2651	425;441;1164;1165;1166;1500;2479;2713;2714;2715;2952;2953;2954;2955;2956;2957;2958	425;441;1165;1500;2479;2714;2958	108;109		45;46		-1;-1;-1
29769_MH_MC;129731_MH_MC;113268_MH_MC	29769_MH_MC	3;1;1	3;1;1	2;1;0	29769_MH_MC	3	3	3	2	7.4	7.4	5.7	52.805	459	459;65;242	0	27.839	141940000	3				521	221;3366;3388	True;True;True	237;3548;3571	299;4250;4279	353;4757;4758;4789	353;4757;4789					-1;-1;-1
29793_MH_MC;54154_MH_MC;54155_MH_MC	29793_MH_MC	11;1;1	1;0;0	1;0;0	29793_MH_MC	3	11	1	1	29.9	2.7	2.7	43.181	375	375;126;181	0.0083179	5.6826	18188000	1				522	16;25;208;253;447;464;1090;1170;1742;2020;2117	False;False;False;True;False;False;False;False;False;False;False	17;26;222;269;474;491;1156;1240;1834;2124;2243	30;39;284;337;574;591;1411;1412;1514;2228;2566;2704	40;51;334;395;660;681;1591;1592;1593;1706;2498;2864;3017	40;51;334;395;660;681;1593;1706;2498;2864;3017	85		51		-1;-1;-1
29794_MH_MC	29794_MH_MC	12	12	1	29794_MH_MC	1	12	12	1	35.2	35.2	2.7	43.206	375	375	0	172.98	591190000	14				523	16;25;208;254;447;464;1090;1170;1742;2020;2117;2287	True;True;True;True;True;True;True;True;True;True;True;True	17;26;222;270;474;491;1156;1240;1834;2124;2243;2420	30;39;284;338;574;591;1411;1412;1514;2228;2566;2704;2915;2916	40;51;334;396;660;681;1591;1592;1593;1706;2498;2864;3017;3250;3251	40;51;334;396;660;681;1593;1706;2498;2864;3017;3251	85		51		-1
968_MH_MC;969_MH_MC;29875_MH_MC;129061_MH_MC;29874_MH_MC;965_MH_MC;967_MH_MC;966_MH_MC	968_MH_MC;969_MH_MC;29875_MH_MC;129061_MH_MC;29874_MH_MC;965_MH_MC;967_MH_MC;966_MH_MC	4;4;4;3;3;3;3;3	4;4;4;3;3;3;3;3	4;4;4;3;3;3;3;3	968_MH_MC;969_MH_MC;29875_MH_MC;129061_MH_MC;29874_MH_MC;965_MH_MC;967_MH_MC;966_MH_MC	8	4	4	4	25	25	25	25.923	220	220;338;370;213;229;251;278;316	0	29.722	62918000	3				524	920;1858;2596;2850	True;True;True;True	969;1952;2744;3011	1163;2367;3299;3612	1316;2652;3678;4027	1316;2652;3678;4027					-1;-1;-1;-1;-1;-1;-1;-1
29975_MH_MC	29975_MH_MC	1	1	1	29975_MH_MC	1	1	1	1	14.9	14.9	14.9	8.2151	67	67	0	6.1508	38720000	1				525	1888	TRUE	1988	2407	2696	2696					-1
30008_MH_MC;30007_MH_MC;125871_MH_MC;23022_MH_MC;15567_MH_MC;121336_MH_MC;17937_MH_MC	30008_MH_MC	5;1;1;1;1;1;1	5;1;1;1;1;1;1	5;1;1;1;1;1;1	30008_MH_MC	7	5	5	5	2.5	2.5	2.5	294.02	2549	2549;161;232;259;281;296;318	0	32.138	110750000	4				526	438;1653;1982;2326;2469	True;True;True;True;True	465;1740;2086;2462;2612	564;2115;2523;2966;3140	650;2373;2817;3310;3508	650;2373;2817;3310;3508					-1;-1;-1;-1;-1;-1;-1
30039_MH_MC;30040_MH_MC;30031_MH_MC;30032_MH_MC;30037_MH_MC;30035_MH_MC;113967_MH_MC;14435_MH_MC;21555_MH_MC	30039_MH_MC;30040_MH_MC;30031_MH_MC;30032_MH_MC;30037_MH_MC;30035_MH_MC;113967_MH_MC	6;6;6;6;6;6;3;2;2	6;6;6;6;6;6;3;2;2	6;6;6;6;6;6;3;2;2	30039_MH_MC;30040_MH_MC;30031_MH_MC;30032_MH_MC;30037_MH_MC;30035_MH_MC;113967_MH_MC	9	6	6	6	10.6	10.6	10.6	89.381	865	865;868;877;949;957;969;227;156;211	0	124.9	286150000	11				527	767;1112;2299;2329;2330;2337	True;True;True;True;True;True	809;1178;2434;2465;2466;2467;2474	967;1441;2934;2969;2970;2971;2978	1091;1092;1626;3272;3273;3274;3313;3314;3315;3322;3323	1091;1626;3274;3313;3315;3323		42;43;44;45;46;47		584;587;588;595;598;599	-1;-1;-1;-1;-1;-1;-1;-1;-1
85920_MH_MC;964_MH_MC;30108_MH_MC	85920_MH_MC;964_MH_MC;30108_MH_MC	1;1;1	1;1;1	1;1;1	85920_MH_MC;964_MH_MC;30108_MH_MC	3	1	1	1	21.3	21.3	21.3	7.2992	61	61;165;199	0	7.0033	0	1				528	2065	TRUE	2175	2626	2931	2931					-1;-1;-1
30148_MH_MC;30149_MH_MC;30147_MH_MC;16263_MH_MC;23975_MH_MC;94719_MH_MC;21350_MH_MC;997_MH_MC;998_MH_MC;8956_MH_MC;114522_MH_MC	30148_MH_MC;30149_MH_MC;30147_MH_MC;16263_MH_MC;23975_MH_MC;94719_MH_MC	5;5;4;3;3;3;2;1;1;1;1	5;5;4;3;3;3;2;1;1;1;1	5;5;4;3;3;3;2;1;1;1;1	30148_MH_MC;30149_MH_MC;30147_MH_MC;16263_MH_MC;23975_MH_MC;94719_MH_MC	11	5	5	5	12.5	12.5	12.5	49.263	433	433;439;410;325;335;345;125;53;62;62;99	0	31.544	358020000	6				529	267;529;984;1394;3022	True;True;True;True;True	285;558;1042;1470;3188	357;680;681;1272;1790;3819	418;775;776;1440;2011;4258;4259	418;775;1440;2011;4258					-1;-1;-1;-1;-1;-1;-1;-1;-1;-1;-1
3016_MH_MC;66487_MH_MC;34263_MH_MC;22532_MH_MC;3015_MH_MC	3016_MH_MC;66487_MH_MC;34263_MH_MC;22532_MH_MC	5;3;3;3;2	5;3;3;3;2	5;3;3;3;2	3016_MH_MC;66487_MH_MC;34263_MH_MC;22532_MH_MC	5	5	5	5	38.5	38.5	38.5	20.137	182	182;134;144;148;44	0	86.462	150170000	5				530	459;629;871;1343;2842	True;True;True;True;True	486;663;917;1416;3003	586;798;1093;1726;3602	675;905;1237;1946;4014	675;905;1237;1946;4014					-1;-1;-1;-1;-1
30166_MH_MC;30165_MH_MC	30166_MH_MC;30165_MH_MC	1;1	1;1	1;1	30166_MH_MC;30165_MH_MC	2	1	1	1	10.2	10.2	10.2	14.74	127	127;209	0	11.626	0	1				531	847	TRUE	892	1065	1206	1206					-1;-1
3020_MH_MC;34273_MH_MC;3017_MH_MC;3018_MH_MC;3022_MH_MC	3020_MH_MC;34273_MH_MC;3017_MH_MC;3018_MH_MC;3022_MH_MC	1;1;1;1;1	1;1;1;1;1	1;1;1;1;1	3020_MH_MC;34273_MH_MC;3017_MH_MC;3018_MH_MC;3022_MH_MC	5	1	1	1	20.5	20.5	20.5	9.0307	88	88;130;156;165;178	0	11.157	35137000	3				532	957	TRUE	1012;1013;1014	1221;1222;1223;1224	1385;1386;1387;1388	1388	110;111		40;46		-1;-1;-1;-1;-1
30232_MH_MC	30232_MH_MC	1	1	1	30232_MH_MC	1	1	1	1	13.7	13.7	13.7	11.792	102	102	0	6.3687	22200000	0				533	822	TRUE	867	1039	1174	1174					-1
30275_MH_MC	30275_MH_MC	1	1	1	30275_MH_MC	1	1	1	1	1.3	1.3	1.3	88.796	761	761	0	6.8467	0	1				534	700	TRUE	737	886	1002	1002					-1
30325_MH_MC	30325_MH_MC	4	4	4	30325_MH_MC	1	4	4	4	14.2	14.2	14.2	44.585	379	379	0	28.404	204060000	4				535	403;1184;2103;2917	True;True;True;True	429;1254;2224;3080	520;1530;2683;3695;3696	602;1724;2995;4118;4119	602;1724;2995;4118	112		338		-1
30380_MH_MC	30380_MH_MC	1	1	1	30380_MH_MC	1	1	1	1	8.2	8.2	8.2	17.451	147	147	0	9.3269	52536000	2				536	2662	TRUE	2813;2814	3387;3388	3780;3781	3781	113		102		-1
30442_MH_MC;30443_MH_MC;14234_MH_MC;21353_MH_MC;114458_MH_MC;80485_MH_MC	30442_MH_MC;30443_MH_MC	13;13;6;5;4;2	13;13;6;5;4;2	13;13;6;5;4;2	30442_MH_MC;30443_MH_MC	6	13	13	13	30.5	30.5	30.5	58.783	522	522;531;385;377;328;89	0	119.94	495830000	16				537	245;495;673;789;1075;1286;1597;1968;2079;2641;2750;2930;3148	True;True;True;True;True;True;True;True;True;True;True;True;True	261;523;710;833;1141;1358;1682;2070;2192;2791;2905;3093;3317	328;629;853;854;995;1394;1395;1652;2041;2042;2506;2646;3364;3493;3711;3972	386;723;964;965;1123;1574;1575;1857;2294;2295;2799;2951;3752;3893;4135;4136;4427	386;723;965;1123;1574;1857;2294;2799;2951;3752;3893;4136;4427	114		365		-1;-1;-1;-1;-1;-1
30476_MH_MC;114575_MH_MC;27804_MH_MC;30475_MH_MC;135148_MH_MC;42239_MH_MC	30476_MH_MC;114575_MH_MC;27804_MH_MC	3;2;2;1;1;1	3;2;2;1;1;1	3;2;2;1;1;1	30476_MH_MC;114575_MH_MC;27804_MH_MC	6	3	3	3	27.3	27.3	27.3	16.682	143	143;179;216;116;119;122	0	19.32	342700000	4				538	1346;1359;2836	True;True;True	1419;1432;2997	1730;1743;1744;3595	1950;1963;1964;4007	1950;1963;4007					-1;-1;-1;-1;-1;-1
30478_MH_MC	30478_MH_MC	1	1	1	30478_MH_MC	1	1	1	1	1.6	1.6	1.6	82.849	731	731	0	6.1566	0	1				539	2910	TRUE	3073	3688	4110	4110					-1
30616_MH_MC	30616_MH_MC	1	1	1	30616_MH_MC	1	1	1	1	1.6	1.6	1.6	114.06	940	940	0	20.821	0	1				540	1894	TRUE	1994	2416	2705	2705					-1
30657_MH_MC;40908_MH_MC;30656_MH_MC	30657_MH_MC;40908_MH_MC;30656_MH_MC	1;1;1	1;1;1	1;1;1	30657_MH_MC;40908_MH_MC;30656_MH_MC	3	1	1	1	5.7	5.7	5.7	28.106	246	246;248;248	0	6.6665	30728000	1				541	735	TRUE	775	929	1051	1051					-1;-1;-1
30658_MH_MC	30658_MH_MC	1	1	1	30658_MH_MC	1	1	1	1	9.2	9.2	9.2	12.434	109	109	1	-2	0	1	+			542	494	TRUE	522	628	722	722	115	48;49	26	24;28	-1
30771_MH_MC;13422_MH_MC	30771_MH_MC;13422_MH_MC	2;1	2;1	2;1	30771_MH_MC;13422_MH_MC	2	2	2	2	16	16	16	20.034	175	175;142	0	15.673	99694000	2				543	1587;3102	True;True	1672;3270	2031;3911	2282;4358	2282;4358					-1;-1
30773_MH_MC	30773_MH_MC	5	5	5	30773_MH_MC	1	5	5	5	16	16	16	53.813	499	499	0	44.94	87548000	6				544	0;1992;2089;2847;3055	True;True;True;True;True	0;2096;2208;2209;3008;3221	0;2534;2664;2665;3608;3856	0;2828;2972;2973;4020;4021;4298	0;2828;2972;4021;4298		50		78	-1
30894_MH_MC	30894_MH_MC	3	3	3	30894_MH_MC	1	3	3	3	3.2	3.2	3.2	112.3	1006	1006	0	30.308	216660000	4				545	367;413;1983	True;True;True	389;439;2087	474;532;2524	550;551;615;2818	550;615;2818					-1
31061_MH_MC	31061_MH_MC	2	2	2	31061_MH_MC	1	2	2	2	13.8	13.8	13.8	19.289	167	167	0	11.831	69770000	1				546	1151;2471	True;True	1221;2614	1488;3142	1677;3510	1677;3510					-1
31082_MH_MC	31082_MH_MC	2	2	2	31082_MH_MC	1	2	2	2	31.8	31.8	31.8	7.6809	66	66	0	74.125	699530000	3				547	355;2577	True;True	376;2725	460;3275;3276	533;3652;3653	533;3652					-1
31113_MH_MC;95990_MH_MC;31115_MH_MC;31112_MH_MC	31113_MH_MC;95990_MH_MC;31115_MH_MC;31112_MH_MC	1;1;1;1	1;1;1;1	1;1;1;1	31113_MH_MC;95990_MH_MC;31115_MH_MC;31112_MH_MC	4	1	1	1	5.9	5.9	5.9	22.588	187	187;200;303;429	0	7.704	9798800	1				548	3379	TRUE	3562	4266	4776	4776					-1;-1;-1;-1
31237_MH_MC	31237_MH_MC	1	1	1	31237_MH_MC	1	1	1	1	7.5	7.5	7.5	15.969	134	134	0	6.4607	80743000	1				549	288	TRUE	307	381;382	444;445	444					-1
31239_MH_MC	31239_MH_MC	1	1	1	31239_MH_MC	1	1	1	1	22.7	22.7	22.7	8.7548	75	75	0	6.2417	9379200	1				550	2034	TRUE	2138	2582	2882	2882					-1
31241_MH_MC;93446_MH_MC	31241_MH_MC;93446_MH_MC	5;3	5;3	5;3	31241_MH_MC;93446_MH_MC	2	5	5	5	54.7	54.7	54.7	11.091	95	95;128	0	30.615	1730700000	7				551	426;1412;2711;3135;3136	True;True;True;True;True	452;1492;2863;3304;3305	548;1820;3446;3956;3957;3958	634;2046;3844;3845;4410;4411;4412	634;2046;3845;4410;4411	116		23		-1;-1
31339_MH_MC;26758_MH_MC;127573_MH_MC	31339_MH_MC;26758_MH_MC;127573_MH_MC	6;4;3	6;4;3	6;4;3	31339_MH_MC;26758_MH_MC;127573_MH_MC	3	6	6	6	31.1	31.1	31.1	32.09	286	286;136;149	0	49.741	215390000	8				552	347;1277;1494;1765;2811;3156	True;True;True;True;True;True	366;367;1349;1578;1857;2967;3325	449;450;1642;1915;2258;2259;3560;3981;3982	521;522;1847;2150;2532;2533;3968;4437;4438	522;1847;2150;2533;3968;4438	117		81		-1;-1;-1
31372_MH_MC;31370_MH_MC;12238_MH_MC;134693_MH_MC;89457_MH_MC	31372_MH_MC;31370_MH_MC;12238_MH_MC;134693_MH_MC;89457_MH_MC	2;2;1;1;1	2;2;1;1;1	2;2;1;1;1	31372_MH_MC;31370_MH_MC;12238_MH_MC;134693_MH_MC;89457_MH_MC	5	2	2	2	6.6	6.6	6.6	33.795	288	288;363;101;112;229	0	11.416	80914000	2				553	2343;2771	True;True	2480;2926	2985;3514	3330;3917	3330;3917					-1;-1;-1;-1;-1
31387_MH_MC	31387_MH_MC	1	1	1	31387_MH_MC	1	1	1	1	6.5	6.5	6.5	25.871	230	230	0	6.3885	19004000	0				554	2696	TRUE	2848	3428	3826	3826					-1
31441_MH_MC;6871_MH_MC	31441_MH_MC	13;1	13;1	13;1	31441_MH_MC	2	13	13	13	42.4	42.4	42.4	33.913	311	311;98	0	149.33	3997800000	36				555	247;900;966;1014;1598;1880;2081;2184;2393;2402;2810;2879;3345	True;True;True;True;True;True;True;True;True;True;True;True;True	263;946;1023;1074;1683;1979;1980;2196;2197;2312;2533;2542;2966;3041;3527	330;1131;1236;1237;1238;1239;1240;1241;1242;1243;1244;1245;1246;1247;1248;1307;2043;2397;2398;2652;2653;2779;3047;3059;3060;3559;3645;4224;4225;4226;4227	388;1283;1400;1401;1402;1403;1404;1405;1406;1407;1408;1409;1410;1411;1412;1413;1414;1415;1476;2296;2685;2686;2959;2960;3100;3101;3397;3412;3413;3966;3967;4064;4725;4726;4727;4728;4729;4730;4731	388;1283;1402;1476;2296;2686;2959;3101;3397;3413;3967;4064;4726	118;119		47;246		-1;-1
31454_MH_MC	31454_MH_MC	1	1	1	31454_MH_MC	1	1	1	1	10	10	10	13.333	110	110	0	7.0919	35099000	2				556	2189	TRUE	2317	2784	3106;3107	3107					-1
31469_MH_MC;99248_MH_MC;17189_MH_MC;25279_MH_MC;167984_MH_MC;31474_MH_MC	31469_MH_MC	4;1;1;1;1;1	4;1;1;1;1;1	4;1;1;1;1;1	31469_MH_MC	6	4	4	4	3.4	3.4	3.4	165.13	1451	1451;282;354;401;469;606	0	43.667	42242000	3				557	61;390;1946;3377	True;True;True;True	63;415;2047;3560	79;505;2479;2480;4264	100;585;2772;2773;4774	100;585;2773;4774					-1;-1;-1;-1;-1;-1
3156_MH_MC;34444_MH_MC;3152_MH_MC;3158_MH_MC;3157_MH_MC;34443_MH_MC;34441_MH_MC;3148_MH_MC;3147_MH_MC;3149_MH_MC;3150_MH_MC	3156_MH_MC;34444_MH_MC;3152_MH_MC;3158_MH_MC;3157_MH_MC;34443_MH_MC;34441_MH_MC;3148_MH_MC;3147_MH_MC;3149_MH_MC;3150_MH_MC	1;1;1;1;1;1;1;1;1;1;1	1;1;1;1;1;1;1;1;1;1;1	1;1;1;1;1;1;1;1;1;1;1	3156_MH_MC;34444_MH_MC;3152_MH_MC;3158_MH_MC;3157_MH_MC;34443_MH_MC;34441_MH_MC;3148_MH_MC;3147_MH_MC;3149_MH_MC;3150_MH_MC	11	1	1	1	14.7	14.7	14.7	7.632	68	68;80;92;192;206;355;402;405;405;420;425	0.0055918	5.7057	15675000	1				558	1987	TRUE	2091	2528	2822	2822					-1;-1;-1;-1;-1;-1;-1;-1;-1;-1;-1
31506_MH_MC;1646_MH_MC;18783_MH_MC;27502_MH_MC;79519_MH_MC;31507_MH_MC	31506_MH_MC;1646_MH_MC;18783_MH_MC;27502_MH_MC;79519_MH_MC	8;6;4;4;4;1	8;6;4;4;4;1	8;6;4;4;4;1	31506_MH_MC;1646_MH_MC;18783_MH_MC;27502_MH_MC;79519_MH_MC	6	8	8	8	10	10	10	110.94	994	994;938;674;874;973;55	0	83.944	469890000	10				559	280;382;502;2245;2331;2459;3086;3187	True;True;True;True;True;True;True;True	299;406;530;2377;2468;2602;3253;3357	371;494;643;2868;2972;3128;3894;4023;4024	433;572;738;3197;3316;3494;3495;4341;4483;4484	433;572;738;3197;3316;3494;4341;4483					-1;-1;-1;-1;-1;-1
31610_MH_MC;137149_MH_MC;31609_MH_MC	31610_MH_MC	5;2;1	5;2;1	5;2;1	31610_MH_MC	3	5	5	5	36.5	36.5	36.5	22.804	197	197;72;78	0	52.655	329450000	6				560	644;739;1182;1960;2640	True;True;True;True;True	679;779;1252;2062;2790	816;933;934;1528;2497;3363	925;1055;1056;1722;2790;3751	925;1056;1722;2790;3751					-1;-1;-1
31614_MH_MC;31613_MH_MC;27392_MH_MC	31614_MH_MC;31613_MH_MC	3;3;1	3;3;1	3;3;1	31614_MH_MC;31613_MH_MC	3	3	3	3	27.5	27.5	27.5	19.249	171	171;172;181	0	23.911	338140000	5				561	2271;2619;2732	True;True;True	2404;2768;2886	2898;3328;3329;3330;3473	3231;3232;3708;3709;3710;3873	3232;3708;3873	120		102		-1;-1;-1
31654_MH_MC;41160_MH_MC	31654_MH_MC;41160_MH_MC	5;5	2;2	2;2	31654_MH_MC;41160_MH_MC	2	5	2	2	53.4	13.5	13.5	17.288	148	148;162	0	11.528	169690000	2				562	608;1092;3047;3224;3404	True;True;False;False;False	641;1158;3213;3395;3589	773;1414;3847;4072;4073;4299;4300	878;1595;4287;4541;4542;4543;4544;4811;4812	878;1595;4287;4544;4811					-1;-1
31710_MH_MC;31711_MH_MC;31714_MH_MC	31710_MH_MC	9;4;1	9;4;1	9;4;1	31710_MH_MC	3	9	9	9	35.3	35.3	35.3	27.667	241	241;146;34	0	98.866	2086200000	16				563	95;173;236;294;1951;2604;2762;2956;3449	True;True;True;True;True;True;True;True;True	100;185;252;313;2053;2752;2917;3119;3635	126;127;241;316;317;318;388;389;390;2486;3308;3505;3739;4350	154;155;156;285;372;373;374;375;452;453;454;455;2779;3687;3688;3906;4165;4870	156;285;373;452;2779;3687;3906;4165;4870					-1;-1;-1
31713_MH_MC	31713_MH_MC	3	3	3	31713_MH_MC	1	3	3	3	43.6	43.6	43.6	8.6559	78	78	0	20.403	119190000	3				564	134;1800;2672	True;True;True	145;1893;2824	192;2299;3400	225;2577;3793	225;2577;3793					-1
31746_MH_MC	31746_MH_MC	1	1	1	31746_MH_MC	1	1	1	1	3.3	3.3	3.3	46.284	395	395	0	6.9541	0	1				565	3088	TRUE	3255	3896	4343	4343					-1
31833_MH_MC;31834_MH_MC;134491_MH_MC;19433_MH_MC;132306_MH_MC;12797_MH_MC	31833_MH_MC;31834_MH_MC	6;6;2;2;2;1	6;6;2;2;2;1	6;6;2;2;2;1	31833_MH_MC;31834_MH_MC	6	6	6	6	18.6	18.6	18.6	41.637	360	360;367;109;122;155;154	0	38.973	451510000	8				566	93;222;2084;2951;2990;3310	True;True;True;True;True;True	98;238;2201;2202;3114;3156;3485	124;300;2657;2658;3733;3783;4177	152;354;2965;2966;4159;4215;4671;4672	152;354;2965;4159;4215;4672	121		270		-1;-1;-1;-1;-1;-1
31918_MH_MC;31917_MH_MC;137737_MH_MC	31918_MH_MC;31917_MH_MC	7;7;1	7;7;1	7;7;1	31918_MH_MC;31917_MH_MC	3	7	7	7	29.1	29.1	29.1	25.317	227	227;179;72	0	42.994	8092900000	13				567	911;1195;1258;1764;1932;2637;2767	True;True;True;True;True;True;True	960;1265;1330;1856;2033;2787;2922	1150;1544;1619;1620;2257;2463;3352;3353;3510	1302;1303;1738;1822;1823;1824;2531;2755;3736;3737;3738;3739;3912;3913	1302;1738;1822;2531;2755;3738;3913					-1;-1;-1
34518_MH_MC;34516_MH_MC;3205_MH_MC;34515_MH_MC;12815_MH_MC;159634_MH_MC	34518_MH_MC;34516_MH_MC;3205_MH_MC;34515_MH_MC;12815_MH_MC;159634_MH_MC	2;2;2;2;1;1	2;2;2;2;1;1	2;2;2;2;1;1	34518_MH_MC;34516_MH_MC;3205_MH_MC;34515_MH_MC;12815_MH_MC;159634_MH_MC	6	2	2	2	6.3	6.3	6.3	74.153	653	653;676;679;683;174;180	0	19.106	0	2				568	226;2430	True;True	242;2572	304;3095	358;3455	358;3455					-1;-1;-1;-1;-1;-1
32259_MH_MC;32258_MH_MC	32259_MH_MC;32258_MH_MC	5;3	5;3	5;3	32259_MH_MC;32258_MH_MC	2	5	5	5	12.3	12.3	12.3	45.621	397	397;314	0	29.453	153470000	4				569	521;802;1025;2243;2945	True;True;True;True;True	550;847;1086;2375;3108	667;1014;1015;1323;2866;3726	762;1145;1146;1494;3195;4152	762;1145;1494;3195;4152					-1;-1
32284_MH_MC;32286_MH_MC;36836_MH_MC;30184_MH_MC;44996_MH_MC;32285_MH_MC	32284_MH_MC;32286_MH_MC	4;2;1;1;1;1	4;2;1;1;1;1	4;2;1;1;1;1	32284_MH_MC;32286_MH_MC	6	4	4	4	34.3	34.3	34.3	14.417	134	134;133;48;91;98;135	0	42.208	1084800000	6				570	63;240;1814;2835	True;True;True;True	65;256;1907;2996	81;323;2314;2315;3594	102;103;380;2594;2595;4006	103;380;2594;4006					-1;-1;-1;-1;-1;-1
32373_MH_MC;32371_MH_MC	32373_MH_MC;32371_MH_MC	1;1	1;1	1;1	32373_MH_MC;32371_MH_MC	2	1	1	1	3	3	3	33.154	297	297;319	0	6.06	28296000	1				571	1934	TRUE	2035	2465	2757	2757					-1;-1
32547_MH_MC;70717_MH_MC;26673_MH_MC;18166_MH_MC	32547_MH_MC	7;2;2;2	7;2;2;2	7;2;2;2	32547_MH_MC	4	7	7	7	23.1	23.1	23.1	41.181	355	355;131;241;264	0	48.03	1011200000	13				572	228;265;569;807;1972;2975;3201	True;True;True;True;True;True;True	244;283;600;852;2074;2075;2076;3139;3371	306;354;727;728;1021;2510;2511;2512;3764;4040;4041	360;414;826;827;1152;1153;2803;2804;2805;2806;4196;4502;4503;4504	360;414;826;1153;2804;4196;4504	122	51	89	86	-1;-1;-1;-1
32613_MH_MC;32615_MH_MC;32612_MH_MC;24362_MH_MC;24361_MH_MC;16546_MH_MC;16547_MH_MC;54317_MH_MC	32613_MH_MC;32615_MH_MC;32612_MH_MC;24362_MH_MC	8;6;5;5;2;2;2;1	8;6;5;5;2;2;2;1	8;6;5;5;2;2;2;1	32613_MH_MC;32615_MH_MC;32612_MH_MC;24362_MH_MC	8	8	8	8	12.1	12.1	12.1	98.412	843	843;511;416;680;148;154;480;207	0	59.201	154120000	9				573	279;480;543;1261;1266;2770;2883;3347	True;True;True;True;True;True;True;True	298;507;572;1333;1338;2925;3046;3529	370;607;695;1623;1629;3513;3650;4229	432;698;791;1827;1833;1834;3916;4069;4733	432;698;791;1827;1834;3916;4069;4733					-1;-1;-1;-1;-1;-1;-1;-1
32637_MH_MC;32636_MH_MC;170456_MH_MC	32637_MH_MC;32636_MH_MC;170456_MH_MC	2;2;1	2;2;1	2;2;1	32637_MH_MC;32636_MH_MC;170456_MH_MC	3	2	2	2	9	9	9	35.229	300	300;225;40	0	18.014	298330000	3				574	395;1581	True;True	421;1666	512;2024;2025	593;2275;2276	593;2276					-1;-1;-1
32642_MH_MC;128254_MH_MC	32642_MH_MC;128254_MH_MC	2;1	2;1	2;1	32642_MH_MC;128254_MH_MC	2	2	2	2	13	13	13	30.367	254	254;78	0	27.69	67827000	5				575	2046;2739	True;True	2150;2151;2893;2894	2597;2598;3480;3481	2899;2900;2901;3880;3881	2901;3881	123;124		100;167		-1;-1
32692_MH_MC;13037_MH_MC;20154_MH_MC;130939_MH_MC	32692_MH_MC;13037_MH_MC;20154_MH_MC	3;2;2;1	3;2;2;1	3;2;2;1	32692_MH_MC;13037_MH_MC;20154_MH_MC	4	3	3	3	17.2	17.2	17.2	26.322	232	232;90;174;107	0	18.231	114390000	3				576	1373;1781;1866	True;True;True	1448;1873;1962	1761;2278;2377	1981;2555;2663	1981;2555;2663					-1;-1;-1;-1
32703_MH_MC	32703_MH_MC	1	1	1	32703_MH_MC	1	1	1	1	6.7	6.7	6.7	23.381	193	193	0	15.081	0	1				577	2885	TRUE	3048	3661	4082	4082					-1
32762_MH_MC;160470_MH_MC;20597_MH_MC;128719_MH_MC	32762_MH_MC;160470_MH_MC;20597_MH_MC;128719_MH_MC	2;1;1;1	2;1;1;1	2;1;1;1	32762_MH_MC;160470_MH_MC;20597_MH_MC;128719_MH_MC	4	2	2	2	9.1	9.1	9.1	39.354	340	340;37;166;187	0	12.263	42663000	1				578	797;3171	True;True	842;3341	1009;4003	1140;4461	1140;4461					-1;-1;-1;-1
32913_MH_MC;32914_MH_MC;161098_MH_MC;13912_MH_MC;21078_MH_MC;124340_MH_MC	32913_MH_MC;32914_MH_MC;161098_MH_MC;13912_MH_MC;21078_MH_MC;124340_MH_MC	2;2;1;1;1;1	2;2;1;1;1;1	2;2;1;1;1;1	32913_MH_MC;32914_MH_MC;161098_MH_MC;13912_MH_MC;21078_MH_MC;124340_MH_MC	6	2	2	2	4.5	4.5	4.5	76.752	661	661;686;156;287;301;301	0	14.327	55348000	2				579	136;2899	True;True	147;3062	194;3677	227;4099	227;4099					-1;-1;-1;-1;-1;-1
32969_MH_MC	32969_MH_MC	2	2	2	32969_MH_MC	1	2	2	2	4.5	4.5	4.5	60.323	529	529	0	15.867	46197000	2				580	1378;3065	True;True	1454;3231	1772;3869	1992;4312	1992;4312					-1
32975_MH_MC	32975_MH_MC	1	1	1	32975_MH_MC	1	1	1	1	11	11	11	9.3322	82	82	1	-2	11664000	0	+			581	2834	TRUE	2995	3593	4005	4005	125		52		-1
32993_MH_MC;32992_MH_MC	32993_MH_MC;32992_MH_MC	1;1	1;1	1;1	32993_MH_MC;32992_MH_MC	2	1	1	1	7.9	7.9	7.9	21.725	191	191;374	0	6.6181	17172000	1				582	128	TRUE	139	185	218	218					-1;-1
33022_MH_MC	33022_MH_MC	1	1	1	33022_MH_MC	1	1	1	1	0.7	0.7	0.7	139.87	1226	1226	0	6.4503	13673000	1				583	2340	TRUE	2477	2981	3326	3326					-1
33051_MH_MC	33051_MH_MC	2	2	2	33051_MH_MC	1	2	2	2	1.7	1.7	1.7	107.24	939	939	0	17.528	13930000	2				584	1257;1431	True;True	1329;1514	1618;1844	1821;2072	1821;2072					-1
33083_MH_MC;33084_MH_MC	33083_MH_MC;33084_MH_MC	1;1	1;1	1;1	33083_MH_MC;33084_MH_MC	2	1	1	1	9.2	9.2	9.2	17.754	153	153;347	0	47.454	25865000	2				585	1142	TRUE	1212	1478	1666;1667	1667					-1;-1
33120_MH_MC;33122_MH_MC	33120_MH_MC;33122_MH_MC	2;1	2;1	2;1	33120_MH_MC;33122_MH_MC	2	2	2	2	5.6	5.6	5.6	48.051	410	410;364	0	15.141	74996000	3				586	994;3221	True;True	1052;3392	1283;4069	1451;1452;4538	1452;4538					-1;-1
33144_MH_MC;33143_MH_MC;24719_MH_MC	33144_MH_MC;33143_MH_MC;24719_MH_MC	2;2;1	2;2;1	2;2;1	33144_MH_MC;33143_MH_MC;24719_MH_MC	3	2	2	2	2.2	2.2	2.2	103.41	921	921;806;171	0	11.116	32419000	2				587	2857;3274	True;True	3018;3447	3620;4135	4036;4622	4036;4622					-1;-1;-1
33180_MH_MC	33180_MH_MC	1	1	1	33180_MH_MC	1	1	1	1	3.7	3.7	3.7	24.798	219	219	0	6.4872	65977000	0				588	1654	TRUE	1741	2116	2374	2374					-1
33216_MH_MC;33215_MH_MC;2489_MH_MC;131196_MH_MC	33216_MH_MC;33215_MH_MC	5;3;1;1	5;3;1;1	5;3;1;1	33216_MH_MC;33215_MH_MC	4	5	5	5	24.2	24.2	24.2	31.61	273	273;207;67;100	0	39.135	352690000	8				589	32;531;1689;2022;2860	True;True;True;True;True	33;34;560;1779;2126;3021	48;49;683;2159;2160;2161;2568;3623	64;65;66;779;2419;2420;2421;2866;4039	66;779;2421;2866;4039	126		220		-1;-1;-1;-1
33237_MH_MC;137069_MH_MC;32033_MH_MC;1886_MH_MC;2491_MH_MC;32032_MH_MC	33237_MH_MC;137069_MH_MC;32033_MH_MC	4;2;2;1;1;1	4;2;2;1;1;1	4;2;2;1;1;1	33237_MH_MC;137069_MH_MC;32033_MH_MC	6	4	4	4	23.7	23.7	23.7	18.64	169	169;83;102;38;67;90	0	27.857	264090000	4				590	858;950;2354;2777	True;True;True;True	904;1005;2491;2932	1080;1214;2997;2998;3520	1223;1378;3342;3343;3923	1223;1378;3343;3923					-1;-1;-1;-1;-1;-1
33243_MH_MC;33242_MH_MC;119554_MH_MC;21270_MH_MC	33243_MH_MC;33242_MH_MC;119554_MH_MC;21270_MH_MC	4;3;2;2	4;3;2;2	3;2;2;2	33243_MH_MC;33242_MH_MC;119554_MH_MC;21270_MH_MC	4	4	4	3	10.9	10.9	9.3	50.184	441	441;266;354;372	0	23.612	49859000	4				591	271;414;538;1065	True;True;True;True	290;440;567;1131	362;533;690;1384	424;616;786;1564	424;616;786;1564					-1;-1;-1;-1
33363_MH_MC;33362_MH_MC	33363_MH_MC;33362_MH_MC	2;2	2;2	2;2	33363_MH_MC;33362_MH_MC	2	2	2	2	2.4	2.4	2.4	93.712	886	886;1044	0	13.445	626520000	2				592	604;1030	True;True	637;1091	769;1328	873;1499	873;1499					-1;-1
33364_MH_MC;28268_MH_MC;19380_MH_MC	33364_MH_MC	4;1;1	4;1;1	4;1;1	33364_MH_MC	3	4	4	4	22.3	22.3	22.3	30.294	273	273;173;173	0	80.362	735120000	7				593	905;1882;3059;3237	True;True;True;True	953;1982;3225;3408	1140;1141;1142;2400;3861;3862;4087;4088	1292;1293;1294;2688;4304;4305;4560;4561	1292;2688;4305;4560					-1;-1;-1
33369_MH_MC	33369_MH_MC	1	1	1	33369_MH_MC	1	1	1	1	10.2	10.2	10.2	15.929	137	137	0.002045	5.9716	34512000	0				594	1957	TRUE	2059	2494	2787	2787	127	52	9	12	-1
33370_MH_MC;10419_MH_MC;33373_MH_MC	33370_MH_MC;10419_MH_MC;33373_MH_MC	2;1;1	2;1;1	2;1;1	33370_MH_MC;10419_MH_MC;33373_MH_MC	3	2	2	2	16.3	16.3	16.3	16.72	147	147;81;152	0	11.464	59275000	2				595	162;666	True;True	174;702	227;844	267;954	267;954					-1;-1;-1
33404_MH_MC;2600_MH_MC;155874_MH_MC;2598_MH_MC;2599_MH_MC;33403_MH_MC	33404_MH_MC;2600_MH_MC	4;3;1;1;1;1	4;3;1;1;1;1	4;3;1;1;1;1	33404_MH_MC;2600_MH_MC	6	4	4	4	12.6	12.6	12.6	40.485	350	350;406;58;90;131;208	0	31.23	248300000	6				596	28;1119;1538;3028	True;True;True;True	29;1188;1622;1623;3194	44;1452;1963;1964;1965;3825	59;1639;2204;2205;2206;2207;4265	59;1639;2206;4265	128		337		-1;-1;-1;-1;-1;-1
33523_MH_MC;33522_MH_MC;138533_MH_MC	33523_MH_MC;33522_MH_MC	4;2;1	3;2;1	3;2;1	33523_MH_MC;33522_MH_MC	3	4	3	3	17.5	11.8	11.8	35.423	297	297;126;67	0	19.081	110110000	3				597	792;2360;2375;2871	True;True;True;False	836;2497;2512;3033	1000;3004;3022;3637	1128;3349;3371;4055	1128;3349;3371;4055					-1;-1;-1
33654_MH_MC;59639_MH_MC;26303_MH_MC	33654_MH_MC	15;5;4	15;5;4	12;5;4	33654_MH_MC	3	15	15	12	24.5	24.5	18.8	68.275	592	592;524;261	0	100.37	1100400000	16				598	143;238;268;702;754;1436;1519;1571;1627;2277;2368;2389;2409;2813;2913	True;True;True;True;True;True;True;True;True;True;True;True;True;True;True	154;254;286;287;739;794;1519;1603;1656;1714;2410;2505;2529;2549;2969;3076	202;321;358;359;888;951;1849;1942;2012;2078;2904;3013;3042;3067;3562;3691	237;378;419;420;421;1004;1075;2077;2181;2263;2335;3238;3359;3392;3421;3971;4113;4114	237;378;421;1004;1075;2077;2181;2263;2335;3238;3359;3392;3421;3971;4113	129		418		-1;-1;-1
33716_MH_MC	33716_MH_MC	1	1	1	33716_MH_MC	1	1	1	1	3.1	3.1	3.1	38.714	327	327	0	7.6442	43729000	1				599	3053	TRUE	3219	3854	4295	4295					-1
33763_MH_MC;33765_MH_MC	33763_MH_MC;33765_MH_MC	1;1	1;1	1;1	33763_MH_MC;33765_MH_MC	2	1	1	1	17.6	17.6	17.6	10.576	91	91;149	0	21.058	127430000	1				600	681	TRUE	718	864	978	978					-1;-1
33788_MH_MC	33788_MH_MC	2	2	2	33788_MH_MC	1	2	2	2	7.6	7.6	7.6	31.844	275	275	0	12.205	27609000	1				601	1708;2403	True;True	1798;2543	2184;3061	2448;3414	2448;3414					-1
33843_MH_MC	33843_MH_MC	1	1	1	33843_MH_MC	1	1	1	1	7.6	7.6	7.6	12.029	105	105	0	6.1842	25705000	1				602	478	TRUE	505	605	696	696					-1
33876_MH_MC	33876_MH_MC	2	2	1	33876_MH_MC	1	2	2	1	18	18	9	15.482	133	133	0	13.922	114590000	2				603	12;975	True;True	13;1033	15;1262	18;1430	18;1430					-1
33891_MH_MC	33891_MH_MC	1	1	1	33891_MH_MC	1	1	1	1	9.4	9.4	9.4	15.593	139	139	0	10.131	22851000	1				604	2778	TRUE	2933	3521	3924	3924					-1
33909_MH_MC	33909_MH_MC	1	1	1	33909_MH_MC	1	1	1	1	2.9	2.9	2.9	27.775	243	243	0.0074006	5.6888	10735000	1				605	2541	TRUE	2687	3227	3598	3598					-1
33952_MH_MC;116581_MH_MC;2827_MH_MC;2828_MH_MC;132151_MH_MC;161437_MH_MC;12823_MH_MC;14203_MH_MC;161436_MH_MC;40837_MH_MC;21325_MH_MC	33952_MH_MC;116581_MH_MC;2827_MH_MC;2828_MH_MC	3;2;2;2;1;1;1;1;1;1;1	3;2;2;2;1;1;1;1;1;1;1	3;2;2;2;1;1;1;1;1;1;1	33952_MH_MC;116581_MH_MC;2827_MH_MC;2828_MH_MC	11	3	3	3	6.6	6.6	6.6	76.598	654	654;446;554;571;64;84;200;307;339;356;363	0	61.142	36681000	2				606	348;2327;3354	True;True;True	368;2463;3536	451;2967;4237	523;3311;4741	523;3311;4741					-1;-1;-1;-1;-1;-1;-1;-1;-1;-1;-1
34084_MH_MC	34084_MH_MC	1	1	1	34084_MH_MC	1	1	1	1	5.7	5.7	5.7	37.898	332	332	0	9.226	14418000	1				607	48	TRUE	50	65	84	84					-1
34488_MH_MC	34488_MH_MC	3	3	2	34488_MH_MC	1	3	3	2	6.5	6.5	4.7	56.749	506	506	0	41.914	60672000	2				608	889;1385;2261	True;True;True	935;1461;2394	1114;1779;2886	1261;1999;3217	1261;1999;3217					-1
34525_MH_MC;24712_MH_MC;74536_MH_MC;34524_MH_MC	34525_MH_MC;24712_MH_MC;74536_MH_MC	8;7;4;1	8;7;4;1	8;7;4;1	34525_MH_MC;24712_MH_MC;74536_MH_MC	4	8	8	8	30.4	30.4	30.4	31.141	273	273;206;173;154	0	72.124	374910000	10				609	503;511;1614;1716;1826;2634;3359;3441	True;True;True;True;True;True;True;True	531;540;1700;1806;1919;2783;3541;3627	644;656;2061;2196;2327;3346;4242;4342	739;751;2317;2462;2463;2608;3729;4747;4859;4860	739;751;2317;2463;2608;3729;4747;4860					-1;-1;-1;-1
34539_MH_MC;34540_MH_MC	34539_MH_MC;34540_MH_MC	2;1	2;1	2;1	34539_MH_MC;34540_MH_MC	2	2	2	2	17.9	17.9	17.9	16.413	140	140;116	0	14.775	66260000	2				610	2018;2085	True;True	2122;2203	2564;2659	2861;2967	2861;2967					-1;-1
3493_MH_MC;34990_MH_MC;3494_MH_MC;157962_MH_MC;11517_MH_MC;155090_MH_MC;165516_MH_MC;23766_MH_MC	3493_MH_MC;34990_MH_MC;3494_MH_MC;157962_MH_MC;11517_MH_MC	4;4;4;2;2;1;1;1	4;4;4;2;2;1;1;1	4;4;4;2;2;1;1;1	3493_MH_MC;34990_MH_MC;3494_MH_MC;157962_MH_MC;11517_MH_MC	8	4	4	4	29	29	29	14.11	124	124;132;139;64;85;53;69;140	0	40.102	279660000	5				611	1076;1678;2743;3118	True;True;True;True	1142;1767;2898;3287	1396;1397;2147;3485;3933	1576;1577;2407;3885;4383	1577;2407;3885;4383					-1;-1;-1;-1;-1;-1;-1;-1
34963_MH_MC;21860_MH_MC;34962_MH_MC	34963_MH_MC;21860_MH_MC;34962_MH_MC	4;3;3	4;3;3	4;3;3	34963_MH_MC;21860_MH_MC;34962_MH_MC	3	4	4	4	20	20	20	22.83	200	200;149;193	0	32.072	283280000	7				612	394;1064;1071;2881	True;True;True;True	419;420;1130;1137;3044	509;510;511;1382;1383;1390;3648	590;591;592;1561;1562;1563;1570;4067	592;1562;1570;4067	130		80		-1;-1;-1
35040_MH_MC	35040_MH_MC	2	2	2	35040_MH_MC	1	2	2	2	5.7	5.7	5.7	42.247	369	369	0	19.993	569270000	3				613	568;1609	True;True	599;1694;1695	726;2055;2056	825;2311;2312	825;2311	131		253		-1
35050_MH_MC;138823_MH_MC;169780_MH_MC;3543_MH_MC;35051_MH_MC	35050_MH_MC	3;1;1;1;1	3;1;1;1;1	3;1;1;1;1	35050_MH_MC	5	3	3	3	9.7	9.7	9.7	41.942	380	380;85;257;362;368	0	25.545	329260000	3				614	2190;2628;3186	True;True;True	2318;2777;3356	2785;3339;4022	3108;3721;4482	3108;3721;4482					-1;-1;-1;-1;-1
35145_MH_MC;3567_MH_MC;3565_MH_MC;3566_MH_MC;3563_MH_MC;3564_MH_MC;164640_MH_MC	35145_MH_MC;3567_MH_MC;3565_MH_MC;3566_MH_MC;3563_MH_MC;3564_MH_MC;164640_MH_MC	4;4;3;3;3;3;2	4;4;3;3;3;3;2	4;4;3;3;3;3;2	35145_MH_MC;3567_MH_MC;3565_MH_MC;3566_MH_MC;3563_MH_MC;3564_MH_MC;164640_MH_MC	7	4	4	4	23.3	23.3	23.3	23.355	206	206;207;187;190;193;197;81	0	24.813	187220000	4				615	289;903;1152;1563	True;True;True;True	308;950;1222;1648	383;1136;1489;1999	446;1288;1678;2247	446;1288;1678;2247					-1;-1;-1;-1;-1;-1;-1
3590_MH_MC;3589_MH_MC;35156_MH_MC;35155_MH_MC;136485_MH_MC	3590_MH_MC;3589_MH_MC;35156_MH_MC;35155_MH_MC;136485_MH_MC	3;3;3;3;2	3;3;3;3;2	3;3;3;3;2	3590_MH_MC;3589_MH_MC;35156_MH_MC;35155_MH_MC;136485_MH_MC	5	3	3	3	16.4	16.4	16.4	24.23	214	214;214;219;219;120	0	39.171	112230000	2				616	112;470;3037	True;True;True	123;497;3203	160;597;3835;3836	193;688;4275;4276	193;688;4275					-1;-1;-1;-1;-1
35192_MH_MC;35191_MH_MC	35192_MH_MC;35191_MH_MC	2;2	2;2	2;2	35192_MH_MC;35191_MH_MC	2	2	2	2	8.9	8.9	8.9	39.107	360	360;380	0	20.264	11827000	2				617	1164;2129	True;True	1234;2256	1505;2718	1695;3031	1695;3031					-1;-1
35251_MH_MC;35254_MH_MC;35257_MH_MC;35253_MH_MC;35255_MH_MC	35251_MH_MC;35254_MH_MC;35257_MH_MC;35253_MH_MC	28;28;22;14;11	28;28;22;14;11	14;14;8;8;5	35251_MH_MC;35254_MH_MC;35257_MH_MC;35253_MH_MC	5	28	28	14	33.4	33.4	17.9	97.688	870	870;877;731;596;559	0	323.31	12832000000	74				618	14;90;118;241;304;662;717;830;850;930;1366;1486;1863;2013;2231;2232;2423;2472;2480;2622;2693;2726;2993;3131;3178;3297;3319;3399	True;True;True;True;True;True;True;True;True;True;True;True;True;True;True;True;True;True;True;True;True;True;True;True;True;True;True;True	15;95;129;257;323;698;754;875;895;983;1439;1570;1957;1958;2117;2360;2361;2565;2615;2623;2771;2845;2880;3159;3300;3348;3470;3495;3496;3583	17;18;19;20;21;22;23;24;25;26;27;28;120;166;167;168;169;170;171;172;324;402;403;404;840;905;906;907;1047;1069;1070;1186;1751;1907;2372;2373;2559;2843;2844;2845;2846;2847;2848;2849;3087;3143;3144;3155;3333;3425;3467;3786;3950;3951;3952;4012;4160;4187;4188;4189;4292	20;21;22;23;24;25;26;27;28;29;30;31;32;33;34;35;36;37;38;148;199;200;201;202;203;204;205;381;382;469;470;471;472;473;950;1021;1022;1023;1024;1183;1210;1211;1212;1340;1971;2142;2657;2658;2659;2855;3168;3169;3170;3171;3172;3173;3174;3175;3176;3177;3178;3446;3511;3512;3523;3713;3714;3715;3823;3866;4218;4401;4402;4403;4404;4405;4470;4471;4651;4684;4685;4686;4687;4803;4804	26;148;202;382;472;950;1021;1183;1211;1340;1971;2142;2658;2855;3169;3178;3446;3511;3523;3714;3823;3866;4218;4402;4471;4651;4684;4804	132;133;134;135		468;557;661;748		-1;-1;-1;-1;-1
3631_MH_MC;35291_MH_MC	3631_MH_MC;35291_MH_MC	1;1	1;1	1;1	3631_MH_MC;35291_MH_MC	2	1	1	1	3.1	3.1	3.1	49.636	457	457;507	0	6.1682	0	1				619	2011	TRUE	2115	2557	2853	2853					-1;-1
3646_MH_MC;35316_MH_MC;35312_MH_MC;3644_MH_MC;35314_MH_MC;3645_MH_MC;131303_MH_MC;35313_MH_MC;35315_MH_MC;11692_MH_MC;136559_MH_MC;11603_MH_MC	3646_MH_MC;35316_MH_MC;35312_MH_MC;3644_MH_MC;35314_MH_MC;3645_MH_MC	7;7;7;6;6;4;3;3;2;1;1;1	7;7;7;6;6;4;3;3;2;1;1;1	7;7;7;6;6;4;3;3;2;1;1;1	3646_MH_MC;35316_MH_MC;35312_MH_MC;3644_MH_MC;35314_MH_MC;3645_MH_MC	12	7	7	7	13.9	13.9	13.9	63.97	574	574;591;600;510;518;210;137;421;300;83;87;89	0	44.244	111440000	8				620	691;788;1546;1612;1935;2772;2973	True;True;True;True;True;True;True	728;832;1631;1698;2036;2927;3137	876;994;1979;2059;2466;2467;3515;3761	992;1122;2226;2315;2758;2759;3918;4192;4193	992;1122;2226;2315;2758;3918;4193					-1;-1;-1;-1;-1;-1;-1;-1;-1;-1;-1;-1
35409_MH_MC	35409_MH_MC	9	4	0	35409_MH_MC	1	9	4	0	32.7	12.3	0	49.41	440	440	0	51.27	220590000	5				621	880;964;1296;1503;1660;2288;2737;3206;3396	False;False;False;True;False;False;True;True;True	926;1021;1368;1587;1747;1748;2421;2422;2891;3376;3580	1103;1104;1233;1234;1663;1664;1925;1926;2122;2123;2917;2918;3478;4048;4049;4289	1248;1249;1250;1397;1398;1869;1870;1871;2162;2163;2381;2382;3252;3253;3878;4513;4514;4800	1249;1397;1870;2162;2382;3252;3878;4513;4800	51;53		252;344		-1
3700_MH_MC;3695_MH_MC;3696_MH_MC;3697_MH_MC;35419_MH_MC;3698_MH_MC;3699_MH_MC	3700_MH_MC;3695_MH_MC;3696_MH_MC;3697_MH_MC;35419_MH_MC;3698_MH_MC;3699_MH_MC	1;1;1;1;1;1;1	1;1;1;1;1;1;1	1;1;1;1;1;1;1	3700_MH_MC;3695_MH_MC;3696_MH_MC;3697_MH_MC;35419_MH_MC;3698_MH_MC;3699_MH_MC	7	1	1	1	10.9	10.9	10.9	15.232	138	138;155;175;176;208;210;220	0	8.0673	28507000	1				622	2670	TRUE	2822	3398	3791	3791					-1;-1;-1;-1;-1;-1;-1
35454_MH_MC	35454_MH_MC	2	2	2	35454_MH_MC	1	2	2	2	7.8	7.8	7.8	36.482	306	306	0	11.972	42187000	2				623	1268;2921	True;True	1340;3084	1631;3700	1836;4123	1836;4123					-1
35512_MH_MC;35511_MH_MC	35512_MH_MC;35511_MH_MC	1;1	1;1	1;1	35512_MH_MC;35511_MH_MC	2	1	1	1	6	6	6	30.557	267	267;267	0.0030612	5.9576	24172000	1				624	1200	TRUE	1270	1550	1744	1744					-1;-1
35961_MH_MC	35961_MH_MC	1	1	1	35961_MH_MC	1	1	1	1	11.3	11.3	11.3	7.9906	71	71	0.0029674	5.8758	9229600	1				625	1835	TRUE	1928	2337	2618	2618					-1
36032_MH_MC	36032_MH_MC	1	1	1	36032_MH_MC	1	1	1	1	6	6	6	23.546	217	217	0	6.8956	27944000	1				626	1969	TRUE	2071	2507	2800	2800					-1
36114_MH_MC	36114_MH_MC	3	1	1	36114_MH_MC	1	3	1	1	14.1	4.2	4.2	34.756	311	311	0	7.772	0	1				627	675;1706;2981	False;False;True	712;1796;3146	856;857;2182;3771	967;968;969;2445;2446;4203	968;2445;4203					-1
36190_MH_MC	36190_MH_MC	1	1	1	36190_MH_MC	1	1	1	1	20.8	20.8	20.8	8.5249	72	72	0.0038685	5.8022	40855000	1				628	3163	TRUE	3332	3991	4448	4448					-1
36542_MH_MC	36542_MH_MC	1	1	1	36542_MH_MC	1	1	1	1	5.5	5.5	5.5	18.581	165	165	0.0010373	6.0449	0	1				629	2416	TRUE	2556	3074	3430	3430					-1
36566_MH_MC;24161_MH_MC;97059_MH_MC;16403_MH_MC;20859_MH_MC;126941_MH_MC;160795_MH_MC	36566_MH_MC;24161_MH_MC;97059_MH_MC	9;5;5;2;2;2;1	9;5;5;2;2;2;1	9;5;5;2;2;2;1	36566_MH_MC;24161_MH_MC;97059_MH_MC	7	9	9	9	13.1	13.1	13.1	95.012	833	833;414;465;160;229;239;97	0	69.294	258880000	10				630	722;755;1297;1384;1950;2613;2820;2868;3431	True;True;True;True;True;True;True;True;True	759;760;795;1369;1460;2052;2762;2976;3030;3617	912;913;952;1665;1778;2485;3321;3569;3570;3633;4331	1033;1034;1076;1872;1998;2778;3701;3978;3979;3980;4051;4848	1034;1076;1872;1998;2778;3701;3978;4051;4848	136;137		229;682		-1;-1;-1;-1;-1;-1;-1
36590_MH_MC	36590_MH_MC	1	1	1	36590_MH_MC	1	1	1	1	18	18	18	10.541	89	89	0	7.8801	50751000	1				631	3316	TRUE	3491	4183	4679	4679					-1
36708_MH_MC	36708_MH_MC	4	4	4	36708_MH_MC	1	4	4	4	59.7	59.7	59.7	8.3465	72	72	0	105.42	432690000	6				632	842;1061;2077;2257	True;True;True;True	887;1127;2190;2390	1059;1060;1374;2643;2644;2882	1197;1198;1199;1551;2948;2949;3213	1198;1551;2949;3213					-1
36757_MH_MC;172089_MH_MC;27705_MH_MC	36757_MH_MC;172089_MH_MC;27705_MH_MC	2;1;1	2;1;1	2;1;1	36757_MH_MC;172089_MH_MC;27705_MH_MC	3	2	2	2	8.1	8.1	8.1	39.714	347	347;237;303	0	13.64	25694000	2				633	321;3426	True;True	340;3612	421;4326	490;4843	490;4843					-1;-1;-1
36810_MH_MC;21192_MH_MC;122170_MH_MC	36810_MH_MC;21192_MH_MC;122170_MH_MC	8;6;6	8;6;6	8;6;6	36810_MH_MC;21192_MH_MC;122170_MH_MC	3	8	8	8	27.4	27.4	27.4	36.277	318	318;230;252	0	63.979	1538500000	13				634	1077;1497;1603;1879;1940;2156;2839;3277	True;True;True;True;True;True;True;True	1143;1581;1688;1977;1978;2041;2283;3000;3450	1398;1918;1919;2048;2393;2394;2395;2396;2472;2747;3599;4138	1578;2153;2154;2303;2681;2682;2683;2684;2764;3063;3064;4011;4625;4626	1578;2154;2303;2683;2764;3063;4011;4626	138		131		-1;-1;-1
4712_MH_MC;36825_MH_MC	4712_MH_MC;36825_MH_MC	4;4	4;4	4;4	4712_MH_MC;36825_MH_MC	2	4	4	4	14.9	14.9	14.9	34.475	309	309;310	0	25.253	87707000	4				635	1852;2021;2438;3005	True;True;True;True	1945;2125;2580;3171	2359;2567;3104;3800	2643;2865;3465;4233	2643;2865;3465;4233					-1;-1
36832_MH_MC;84264_MH_MC	36832_MH_MC;84264_MH_MC	1;1	1;1	1;1	36832_MH_MC;84264_MH_MC	2	1	1	1	2.1	2.1	2.1	44.858	389	389;465	0.0047847	5.7697	0	1				636	659	TRUE	695	837	947	947					-1;-1
4717_MH_MC;36835_MH_MC	4717_MH_MC;36835_MH_MC	1;1	1;1	1;1	4717_MH_MC;36835_MH_MC	2	1	1	1	4.8	4.8	4.8	27.099	248	248;249	0	6.208	22154000	1				637	989	TRUE	1047	1277	1445	1445					-1;-1
36881_MH_MC;26700_MH_MC;127960_MH_MC	36881_MH_MC;26700_MH_MC;127960_MH_MC	2;1;1	2;1;1	2;1;1	36881_MH_MC;26700_MH_MC;127960_MH_MC	3	2	2	2	4.5	4.5	4.5	48.239	404	404;182;187	0	12.326	33693000	2				638	277;327	True;True	296;346	368;427	430;496	430;496					-1;-1;-1
36890_MH_MC	36890_MH_MC	2	1	1	36890_MH_MC	1	2	1	1	22.6	12.9	12.9	14.282	124	124	0	6.3828	0	1				639	1974;2758	False;True	2078;2913	2515;3501	2809;3902	2809;3902					-1
3693_MH_MC;3692_MH_MC;18152_MH_MC;80397_MH_MC;170305_MH_MC;108002_MH_MC	3693_MH_MC;3692_MH_MC;18152_MH_MC;80397_MH_MC	9;9;5;5;4;1	2;2;1;1;1;0	2;2;1;1;1;0	3693_MH_MC;3692_MH_MC;18152_MH_MC;80397_MH_MC	6	9	2	2	30.9	7.3	7.3	49.406	440	440;446;289;366;545;111	0	13.033	26158000	2				640	519;963;1296;1503;1660;2285;2737;3206;3396	False;True;False;False;False;True;False;False;False	548;1020;1368;1587;1747;1748;2418;2891;3376;3580	665;1232;1663;1664;1925;1926;2122;2123;2913;3478;4048;4049;4289	760;1396;1869;1870;1871;2162;2163;2381;2382;3248;3878;4513;4514;4800	760;1396;1870;2162;2382;3248;3878;4513;4800	51		267		-1;-1;-1;-1;-1;-1
4838_MH_MC;36984_MH_MC;159396_MH_MC;71107_MH_MC;4300_MH_MC	4838_MH_MC;36984_MH_MC	5;5;2;2;1	5;5;2;2;1	5;5;2;2;1	4838_MH_MC;36984_MH_MC	5	5	5	5	22.4	22.4	22.4	29.615	259	259;261;177;223;69	0	31.334	372830000	6				641	113;440;1175;2799;3300	True;True;True;True;True	124;467;1245;2954;2955;3473	161;566;1519;3543;3544;3545;4163	194;652;1712;3948;3949;3950;4655	194;652;1712;3948;4655	139		88		-1;-1;-1;-1;-1
37069_MH_MC	37069_MH_MC	1	1	1	37069_MH_MC	1	1	1	1	23.3	23.3	23.3	8.569	73	73	0	7.6935	0	1				642	1532	TRUE	1616	1956	2197	2197					-1
37130_MH_MC	37130_MH_MC	1	1	1	37130_MH_MC	1	1	1	1	1.5	1.5	1.5	85.88	739	739	0.0030426	5.945	40710000	1				643	1233	TRUE	1305	1591	1789	1789					-1
37163_MH_MC;12627_MH_MC;24841_MH_MC;96603_MH_MC;19752_MH_MC;133159_MH_MC	37163_MH_MC	6;2;1;1;1;1	6;2;1;1;1;1	6;2;1;1;1;1	37163_MH_MC	6	6	6	6	19.7	19.7	19.7	54.546	476	476;167;140;143;147;158	0	67.243	270250000	8				644	1668;1829;2042;2336;2999;3039	True;True;True;True;True;True	1756;1922;2146;2473;3165;3205	2132;2133;2330;2593;2977;3794;3838	2392;2393;2611;2894;2895;3321;4227;4278	2393;2611;2895;3321;4227;4278					-1;-1;-1;-1;-1;-1
37181_MH_MC	37181_MH_MC	1	1	1	37181_MH_MC	1	1	1	1	4.5	4.5	4.5	56.627	491	491	0	12.817	0	1				645	650	TRUE	685	823	932	932					-1
37214_MH_MC	37214_MH_MC	3	3	3	37214_MH_MC	1	3	3	3	15	15	15	35.547	320	320	0	151.45	235630000	4				646	116;2382;2928	True;True;True	127;2520;3091	164;3032;3033;3709	197;3382;3383;4133	197;3383;4133					-1
37225_MH_MC;16165_MH_MC	37225_MH_MC;16165_MH_MC	2;1	2;1	2;1	37225_MH_MC;16165_MH_MC	2	2	2	2	2.4	2.4	2.4	87.588	747	747;448	0	16.535	82027000	2				647	1355;1696	True;True	1428;1786	1739;2170	1959;2432	1959;2432					-1;-1
37289_MH_MC	37289_MH_MC	1	1	1	37289_MH_MC	1	1	1	1	1.5	1.5	1.5	104.53	916	916	0	6.6794	0	1				648	2426	TRUE	2568	3091	3451	3451					-1
3729_MH_MC	3729_MH_MC	1	1	1	3729_MH_MC	1	1	1	1	1.5	1.5	1.5	89.184	783	783	0.0029326	5.8352	9956400	1				649	1756	TRUE	1848	2247	2520	2520					-1
37312_MH_MC	37312_MH_MC	1	1	1	37312_MH_MC	1	1	1	1	14.1	14.1	14.1	10.734	92	92	0.0029851	5.8926	37645000	1				650	554	TRUE	584	709	806	806					-1
37313_MH_MC;13782_MH_MC;95003_MH_MC	37313_MH_MC;13782_MH_MC	3;2;1	3;2;1	3;2;1	37313_MH_MC;13782_MH_MC	3	3	3	3	4.5	4.5	4.5	106.07	907	907;328;341	0	18.624	19969000	3				651	1185;1512;3063	True;True;True	1255;1596;3229	1531;1935;3866	1725;2173;4309	1725;2173;4309					-1;-1;-1
37350_MH_MC;135090_MH_MC	37350_MH_MC;135090_MH_MC	2;1	2;1	2;1	37350_MH_MC;135090_MH_MC	2	2	2	2	21.5	21.5	21.5	9.6123	79	79;108	0	12.249	93304000	2				652	1150;1298	True;True	1220;1370	1487;1666	1676;1873	1676;1873	140		68		-1;-1
37360_MH_MC	37360_MH_MC	4	4	4	37360_MH_MC	1	4	4	4	17.6	17.6	17.6	28.349	244	244	0	44.512	141570000	3				653	1309;1501;2037;3255	True;True;True;True	1381;1585;2141;3426	1682;1923;2585;4108	1892;2160;2885;4588	1892;2160;2885;4588					-1
37365_MH_MC;156411_MH_MC	37365_MH_MC	10;2	10;2	10;2	37365_MH_MC	2	10	10	10	34.5	34.5	34.5	35.809	322	322;61	0	69.199	1991500000	17				654	728;979;1008;1049;1073;1143;1482;1912;2033;3168	True;True;True;True;True;True;True;True;True;True	766;1037;1067;1113;1139;1213;1566;2012;2013;2137;3338	919;920;1266;1300;1357;1392;1479;1480;1902;2438;2439;2440;2441;2579;2580;2581;3999	1040;1041;1042;1434;1469;1530;1572;1668;1669;2137;2728;2729;2730;2731;2877;2878;2879;2880;2881;4457	1041;1434;1469;1530;1572;1669;2137;2731;2877;4457	141;142		99;317		-1;-1
37399_MH_MC	37399_MH_MC	1	1	1	37399_MH_MC	1	1	1	1	3.5	3.5	3.5	35.174	313	313	0	8.0341	59661000	1				655	257	TRUE	275	343	401	401					-1
37404_MH_MC	37404_MH_MC	2	2	2	37404_MH_MC	1	2	2	2	7.7	7.7	7.7	36.059	310	310	0	14.074	68332000	2				656	1019;1337	True;True	1080;1410	1317;1718	1488;1938	1488;1938					-1
37426_MH_MC;5182_MH_MC;5183_MH_MC	37426_MH_MC;5182_MH_MC;5183_MH_MC	2;2;2	2;2;2	2;2;2	37426_MH_MC;5182_MH_MC;5183_MH_MC	3	2	2	2	6.2	6.2	6.2	35.903	323	323;325;326	0	11.525	24241000	1				657	104;835	True;True	111;880	143;1052	173;1189	173;1189					-1;-1;-1
37448_MH_MC;103921_MH_MC	37448_MH_MC	7;1	7;1	7;1	37448_MH_MC	2	7	7	7	59.3	59.3	59.3	12.206	108	108;80	0	75.2	1287200000	8				658	11;237;791;1741;2224;2225;2761	True;True;True;True;True;True;True	12;253;835;1833;2353;2354;2916	14;319;320;998;999;2227;2833;2834;2835;3504	17;376;377;1126;1127;2497;3158;3159;3160;3905	17;377;1126;2497;3158;3160;3905					-1;-1
37461_MH_MC	37461_MH_MC	1	1	1	37461_MH_MC	1	1	1	1	20.5	20.5	20.5	8.2604	73	73	0.0029441	5.8503	31586000	0				659	3368	TRUE	3550	4252	4760	4760					-1
37475_MH_MC	37475_MH_MC	1	1	1	37475_MH_MC	1	1	1	1	1.6	1.6	1.6	62.173	552	552	0	6.06	104920000	1				660	3080	TRUE	3247	3888	4334	4334					-1
37507_MH_MC;130504_MH_MC;160046_MH_MC;13125_MH_MC;20249_MH_MC	37507_MH_MC;130504_MH_MC	3;2;1;1;1	3;2;1;1;1	3;2;1;1;1	37507_MH_MC;130504_MH_MC	5	3	3	3	11.4	11.4	11.4	38.893	359	359;191;64;97;172	0	21.408	231880000	4				661	888;3026;3170	True;True;True	934;3192;3340	1113;3823;4002	1259;1260;4263;4460	1260;4263;4460					-1;-1;-1;-1;-1
37577_MH_MC;136016_MH_MC;11856_MH_MC;158450_MH_MC	37577_MH_MC;136016_MH_MC;11856_MH_MC	3;2;2;1	3;2;2;1	3;2;2;1	37577_MH_MC;136016_MH_MC;11856_MH_MC	4	3	3	3	37.8	37.8	37.8	14.526	119	119;102;106;76	0	56.16	100260000	2				662	660;819;2174	True;True;True	696;864;2302	838;1036;2769	948;1171;3090	948;1171;3090					-1;-1;-1;-1
37676_MH_MC;138393_MH_MC	37676_MH_MC;138393_MH_MC	2;1	2;1	2;1	37676_MH_MC;138393_MH_MC	2	2	2	2	11.6	11.6	11.6	20.289	172	172;60	0	11.554	53099000	1				663	1082;1753	True;True	1148;1845	1403;2244	1583;2517	1583;2517	143		128		-1;-1
37689_MH_MC	37689_MH_MC	1	1	1	37689_MH_MC	1	1	1	1	7.2	7.2	7.2	18.437	166	166	0	6.6173	20822000	1				664	1985	TRUE	2089	2526	2820	2820					-1
37707_MH_MC	37707_MH_MC	1	1	1	37707_MH_MC	1	1	1	1	15.1	15.1	15.1	10.118	86	86	0	6.7381	18574000	1				665	1995	TRUE	2099	2537;2538	2832;2833	2833	144		44		-1
37742_MH_MC	37742_MH_MC	1	1	1	37742_MH_MC	1	1	1	1	7.1	7.1	7.1	16.539	141	141	0.0030334	5.9377	19002000	0				666	2364	TRUE	2501	3009	3355	3355					-1
37838_MH_MC	37838_MH_MC	1	1	1	37838_MH_MC	1	1	1	1	8.9	8.9	8.9	8.8759	79	79	0.0056075	5.7098	40654000	1				667	1549	TRUE	1634	1983	2230	2230					-1
37917_MH_MC	37917_MH_MC	3	3	3	37917_MH_MC	1	3	3	3	27.6	27.6	27.6	15.326	127	127	0	17.334	198710000	3				668	948;1255;2162	True;True;True	1003;1327;2289	1212;1616;2753	1376;1819;3072	1376;1819;3072	145		43		-1
38002_MH_MC;14450_MH_MC	38002_MH_MC	3;1	3;1	3;1	38002_MH_MC	2	3	3	3	13.7	13.7	13.7	26.338	226	226;48	0	17.794	27118000	3				669	293;780;2221	True;True;True	312;824;2350	387;984;2829	451;1111;3154	451;1111;3154					-1;-1
38093_MH_MC	38093_MH_MC	1	1	1	38093_MH_MC	1	1	1	1	5.8	5.8	5.8	25.782	225	225	0	6.2444	13534000	0				670	2789	TRUE	2944	3533	3937	3937					-1
38131_MH_MC;15771_MH_MC	38131_MH_MC;15771_MH_MC	2;1	2;1	2;1	38131_MH_MC;15771_MH_MC	2	2	2	2	12.4	12.4	12.4	24.751	217	217;93	0	44.559	73922000	2				671	1146;2962	True;True	1216;3125	1483;3747	1672;4175	1672;4175					-1;-1
38177_MH_MC	38177_MH_MC	1	1	1	38177_MH_MC	1	1	1	1	9	9	9	16.906	145	145	0	7.5056	0	1				672	1380	TRUE	1456	1774	1994	1994					-1
38203_MH_MC	38203_MH_MC	1	1	1	38203_MH_MC	1	1	1	1	14.3	14.3	14.3	17.028	147	147	0	20.528	19742000	1				673	2612	TRUE	2761	3320	3700	3700					-1
38227_MH_MC	38227_MH_MC	5	5	5	38227_MH_MC	1	5	5	5	40.4	40.4	40.4	18.188	171	171	0	96.232	1047400000	7				674	179;1155;1915;2490;2846	True;True;True;True;True	191;1225;2016;2633;3007	247;1492;1493;1494;2444;2445;3168;3607	292;1681;1682;1683;2734;2735;3536;4019	292;1683;2734;3536;4019					-1
38391_MH_MC;18387_MH_MC	38391_MH_MC;18387_MH_MC	2;1	2;1	2;1	38391_MH_MC;18387_MH_MC	2	2	2	2	1	1	1	240.5	2084	2084;430	0	12.021	19727000	1				675	1372;1406	True;True	1447;1486	1760;1812	1980;2038	1980;2038					-1;-1
38520_MH_MC	38520_MH_MC	1	1	1	38520_MH_MC	1	1	1	1	21.9	21.9	21.9	7.6333	73	73	1	-2	2907400000	1	+			676	2335	TRUE	2472	2976	3320	3320		53;54;55;56		21;25;26;34	-1
38613_MH_MC	38613_MH_MC	7	7	6	38613_MH_MC	1	7	7	6	32	32	26.8	26.188	228	228	0	58.42	1318600000	12				677	1585;1635;2088;2953;3054;3212;3291	True;True;True;True;True;True;True	1670;1722;2207;3116;3220;3383;3464	2029;2089;2663;3735;3736;3855;4058;4059;4153	2280;2346;2971;4161;4162;4296;4297;4524;4525;4526;4527;4528;4644	2280;2346;2971;4162;4297;4525;4644					-1
38647_MH_MC	38647_MH_MC	7	7	7	38647_MH_MC	1	7	7	7	23.1	23.1	23.1	33.981	294	294	0	59.416	1093300000	9				678	317;523;729;956;2086;2294;2862	True;True;True;True;True;True;True	336;552;767;1011;2204;2205;2429;3023	417;669;921;1220;2660;2661;2929;3625	486;764;1043;1384;2968;2969;3266;4041;4042	486;764;1043;1384;2968;3266;4042	146;147		1;16		-1
38674_MH_MC	38674_MH_MC	8	8	5	38674_MH_MC	1	8	8	5	40.7	40.7	19.9	34.972	302	302	0	181.74	2280700000	12				679	690;784;936;958;1430;2723;3175;3428	True;True;True;True;True;True;True;True	727;828;991;1015;1513;2877;3345;3614	875;988;989;990;1195;1225;1843;3463;3464;4007;4328	991;1116;1117;1118;1354;1389;2070;2071;3862;3863;4465;4845	991;1117;1354;1389;2071;3862;4465;4845					-1
38688_MH_MC;20126_MH_MC;131053_MH_MC;13012_MH_MC	38688_MH_MC	19;5;4;2	19;5;4;2	7;5;4;2	38688_MH_MC	4	19	19	7	59.4	59.4	23.9	44.462	389	389;144;144;100	0	232.47	13233000000	51				680	125;183;832;876;942;1062;1219;2124;2195;2461;2683;2802;2880;2964;3250;3280;3336;3417;3455	True;True;True;True;True;True;True;True;True;True;True;True;True;True;True;True;True;True;True	136;196;877;922;997;1128;1290;1291;2251;2324;2604;2835;2958;3042;3043;3127;3421;3453;3517;3603;3641	181;182;253;254;1049;1099;1203;1204;1375;1376;1377;1378;1379;1380;1575;1576;1577;2712;2792;3130;3131;3411;3412;3548;3646;3647;3749;4103;4141;4212;4213;4316;4358;4359;4360	214;215;298;299;1185;1186;1244;1363;1364;1365;1366;1552;1553;1554;1555;1556;1557;1558;1559;1770;1771;1772;1773;1774;3025;3115;3497;3498;3806;3807;3953;4065;4066;4177;4178;4579;4580;4581;4630;4631;4632;4712;4713;4829;4830;4831;4832;4881;4882;4883;4884;4885	215;298;1186;1244;1366;1559;1772;3025;3115;3497;3806;3953;4066;4178;4580;4631;4712;4830;4884	74;75;148	57	48;200;284	47	-1;-1;-1;-1
38693_MH_MC;155375_MH_MC	38693_MH_MC	5;2	5;2	5;2	38693_MH_MC	2	5	5	5	7.3	7.3	7.3	70.191	600	600;70	0	45.531	99041000	5				681	373;449;2267;2721;2897	True;True;True;True;True	395;476;2400;2875;3060	483;576;2892;3460;3675	560;663;3224;3859;4097	560;663;3224;3859;4097					-1;-1
3873_MH_MC;35654_MH_MC;65348_MH_MC;27359_MH_MC;18684_MH_MC;35653_MH_MC;4847_MH_MC	3873_MH_MC;35654_MH_MC;65348_MH_MC;27359_MH_MC	3;2;2;2;1;1;1	3;2;2;2;1;1;1	3;2;2;2;1;1;1	3873_MH_MC;35654_MH_MC;65348_MH_MC;27359_MH_MC	7	3	3	3	18.2	18.2	18.2	22.22	203	203;149;221;237;71;101;165	0	17.537	41224000	3				682	627;693;2380	True;True;True	661;730;2518	796;878;3030	903;994;3380	903;994;3380					-1;-1;-1;-1;-1;-1;-1
38734_MH_MC	38734_MH_MC	2	1	1	38734_MH_MC	1	2	1	1	17.9	10.7	10.7	10.601	112	112	0	7.2975	399390000	2				683	1027;1759	False;True	1088;1851	1325;2250	1496;2523;2524	1496;2524		58;59;60;61;62;63		11;14;17;106;107;110	-1
38837_MH_MC	38837_MH_MC	6	6	6	38837_MH_MC	1	6	6	6	25.6	25.6	25.6	22.686	195	195	0	43.976	2741600000	11				684	155;185;263;528;2433;2579	True;True;True;True;True;True	167;198;281;557;2575;2727	219;256;351;352;678;679;3098;3099;3278;3279	257;301;411;412;773;774;3458;3459;3460;3655;3656	257;301;411;774;3458;3656					-1
39163_MH_MC	39163_MH_MC	1	1	1	39163_MH_MC	1	1	1	1	9.9	9.9	9.9	16.311	141	141	0	6.8996	12455000	1				685	2893	TRUE	3056	3670	4091	4091					-1
39278_MH_MC	39278_MH_MC	1	1	1	39278_MH_MC	1	1	1	1	16.1	16.1	16.1	9.738	87	87	0	6.7663	49342000	1				686	3376	TRUE	3559	4263	4773	4773					-1
39353_MH_MC	39353_MH_MC	4	4	3	39353_MH_MC	1	4	4	3	24	24	19	24.44	221	221	0	24.454	176630000	4				687	926;1886;2069;2867	True;True;True;True	979;1986;2179;3029	1181;2405;2630;3632	1335;2694;2935;4050	1335;2694;2935;4050					-1
39388_MH_MC	39388_MH_MC	1	1	1	39388_MH_MC	1	1	1	1	19.1	19.1	19.1	7.5607	68	68	1	-2	0	1	+			688	2369	TRUE	2506	3014	3360	3360		64;65		47;50	-1
39470_MH_MC	39470_MH_MC	1	1	1	39470_MH_MC	1	1	1	1	7.4	7.4	7.4	15.735	136	136	0	6.8647	0	1				689	3152	TRUE	3321	3977	4433	4433					-1
6732_MH_MC;39491_MH_MC	6732_MH_MC;39491_MH_MC	2;2	2;2	2;2	6732_MH_MC;39491_MH_MC	2	2	2	2	10	10	10	27.426	249	249;296	0	12.67	12651000	2				690	592;3001	True;True	624;3167	754;3796	855;4229	855;4229					-1;-1
39554_MH_MC	39554_MH_MC	4	4	4	39554_MH_MC	1	4	4	4	49.3	49.3	49.3	8.4507	75	75	0	24.568	172470000	4				691	202;2495;2534;3066	True;True;True;True	216;2638;2679;3232	277;3173;3219;3870	326;3542;3589;4313;4314	326;3542;3589;4314					-1
39587_MH_MC	39587_MH_MC	1	1	1	39587_MH_MC	1	1	1	1	15.8	15.8	15.8	8.6352	76	76	0	6.755	28010000	1				692	1458	TRUE	1542	1876	2110	2110					-1
39604_MH_MC;8401_MH_MC	39604_MH_MC;8401_MH_MC	1;1	1;1	1;1	39604_MH_MC;8401_MH_MC	2	1	1	1	8.3	8.3	8.3	11.555	109	109;436	0	6.6658	188450000	1				693	2959	TRUE	3122	3743;3744	4171;4172	4172					-1;-1
40096_MH_MC	40096_MH_MC	6	4	0	40096_MH_MC	1	6	4	0	34.1	31.1	0	30.672	264	264	0	91.42	1181600000	13				694	171;1748;2367;3047;3224;3404	True;True;False;False;True;True	183;1840;2504;3213;3395;3589	236;237;238;239;2239;3012;3847;4072;4073;4299;4300	278;279;280;281;282;283;2512;3358;4287;4541;4542;4543;4544;4811;4812	282;2512;3358;4287;4544;4811					-1
40097_MH_MC;41158_MH_MC	40097_MH_MC	7;2	7;2	3;1	40097_MH_MC	2	7	7	3	34.4	34.4	20.7	41.014	358	358;137	0	105.9	1192100000	10				695	117;255;1093;2118;2367;2553;3047	True;True;True;True;True;True;True	128;271;272;273;1159;2244;2245;2504;2699;3213	165;339;340;341;1415;1416;2705;2706;3012;3242;3847	198;397;398;399;1596;1597;3018;3019;3358;3616;4287	198;399;1597;3018;3358;3616;4287	149;150;151	66	46;336;342	337	-1;-1
40223_MH_MC	40223_MH_MC	1	1	1	40223_MH_MC	1	1	1	1	11.7	11.7	11.7	8.7139	77	77	0	6.4077	258000000	1				696	806	TRUE	851	1019;1020	1150;1151	1150					-1
40246_MH_MC;12244_MH_MC	40246_MH_MC;12244_MH_MC	4;2	4;2	4;2	40246_MH_MC;12244_MH_MC	2	4	4	4	25.7	25.7	25.7	30.678	276	276;149	0	57.495	176790000	6				697	402;999;2155;3127	True;True;True;True	428;1057;1058;2282;3296	519;1288;1289;2746;3944;3945	601;1457;1458;3062;4394;4395	601;1457;3062;4395	152		138		-1;-1
40267_MH_MC;131559_MH_MC	40267_MH_MC;131559_MH_MC	2;1	2;1	2;1	40267_MH_MC;131559_MH_MC	2	2	2	2	5.9	5.9	5.9	44.627	376	376;156	0	13.013	0	2				698	476;1229	True;True	503;1301	603;1587	694;1784	694;1784					-1;-1
40268_MH_MC;22252_MH_MC;108618_MH_MC;129230_MH_MC;163018_MH_MC	40268_MH_MC	5;2;2;1;1	5;2;2;1;1	5;2;2;1;1	40268_MH_MC	5	5	5	5	16.1	16.1	16.1	44.609	415	415;128;142;84;183	0	45.659	198520000	5				699	612;810;1754;1789;2464	True;True;True;True;True	645;855;1846;1881;2607	778;1024;2245;2287;3134	883;1156;2518;2565;3501	883;1156;2518;2565;3501	153		224		-1;-1;-1;-1;-1
40270_MH_MC;26110_MH_MC;169369_MH_MC	40270_MH_MC;26110_MH_MC;169369_MH_MC	2;1;1	2;1;1	2;1;1	40270_MH_MC;26110_MH_MC;169369_MH_MC	3	2	2	2	5.6	5.6	5.6	49.205	431	431;237;244	0	13.764	21213000	2				700	934;2617	True;True	987;2766	1190;3326	1345;3706	1345;3706	154		332		-1;-1;-1
40303_MH_MC;22890_MH_MC;121422_MH_MC;15472_MH_MC	40303_MH_MC	7;3;3;2	7;3;3;2	7;3;3;2	40303_MH_MC	4	7	7	7	32.7	32.7	32.7	29.136	257	257;206;209;117	0	73.454	279630000	8				701	172;368;552;1994;2062;2446;3405	True;True;True;True;True;True;True	184;390;582;2098;2172;2589;3590	240;475;707;2536;2622;3114;4301	284;552;804;2830;2831;2927;3475;4813	284;552;804;2831;2927;3475;4813	155		34		-1;-1;-1;-1
40306_MH_MC	40306_MH_MC	1	1	1	40306_MH_MC	1	1	1	1	6.2	6.2	6.2	18.202	162	162	0	7.7762	20428000	1				702	2259	TRUE	2392	2884	3215	3215					-1
40307_MH_MC	40307_MH_MC	3	3	2	40307_MH_MC	1	3	3	2	15.8	15.8	9.8	24.778	215	215	0	43.377	160380000	4				703	1327;1567;3358	True;True;True	1399;1652;3540	1706;2003;4241	1924;2251;2252;4746	1924;2251;4746	156		113		-1
40316_MH_MC;7309_MH_MC;93252_MH_MC	40316_MH_MC;7309_MH_MC	3;2;1	3;2;1	3;2;1	40316_MH_MC;7309_MH_MC	3	3	3	3	7.1	7.1	7.1	52.283	479	479;460;191	0	19.605	98398000	2				704	310;2985;3287	True;True;True	329;3150;3460	410;3775;4149	479;4207;4640	479;4207;4640					-1;-1;-1
40322_MH_MC;7312_MH_MC;139949_MH_MC	40322_MH_MC;7312_MH_MC;139949_MH_MC	2;2;1	2;2;1	2;2;1	40322_MH_MC;7312_MH_MC;139949_MH_MC	3	2	2	2	4	4	4	50	452	452;428;62	0	12.587	0	2				705	3002;3296	True;True	3168;3469	3797;4159	4230;4650	4230;4650					-1;-1;-1
40329_MH_MC;81051_MH_MC	40329_MH_MC;81051_MH_MC	2;1	2;1	2;1	40329_MH_MC;81051_MH_MC	2	2	2	2	3.3	3.3	3.3	90.8	788	788;777	0	26.38	8505500	2				706	657;1264	True;True	693;1336	835;1627	945;1831	945;1831					-1;-1
40332_MH_MC;18764_MH_MC;117063_MH_MC;27470_MH_MC;16184_MH_MC;90391_MH_MC;23841_MH_MC	40332_MH_MC	3;1;1;1;1;1;1	3;1;1;1;1;1;1	3;1;1;1;1;1;1	40332_MH_MC	7	3	3	3	2.1	2.1	2.1	188.66	1633	1633;249;315;348;577;772;828	0	20.619	85347000	3				707	1063;1419;2620	True;True;True	1129;1501;2769	1381;1830;3331	1560;2057;3711	1560;2057;3711					-1;-1;-1;-1;-1;-1;-1
40337_MH_MC;171723_MH_MC;96228_MH_MC;18763_MH_MC;27469_MH_MC	40337_MH_MC;171723_MH_MC	3;2;1;1;1	3;2;1;1;1	3;2;1;1;1	40337_MH_MC;171723_MH_MC	5	3	3	3	4.2	4.2	4.2	111.58	975	975;260;234;414;598	0	36.182	72815000	4				708	857;1955;2655	True;True;True	903;2057;2805	1079;2492;3379	1222;2785;3769;3770	1222;2785;3770					-1;-1;-1;-1;-1
40338_MH_MC;15844_MH_MC;120950_MH_MC	40338_MH_MC;15844_MH_MC	4;3;1	4;3;1	4;3;1	40338_MH_MC;15844_MH_MC	3	4	4	4	3.7	3.7	3.7	144.24	1262	1262;739;200	0	27.609	121820000	4				709	756;1204;1514;1786	True;True;True;True	796;1274;1598;1878	953;1554;1937;2283	1077;1748;2175;2561	1077;1748;2175;2561					-1;-1;-1
40341_MH_MC;135243_MH_MC;12099_MH_MC;158748_MH_MC	40341_MH_MC;135243_MH_MC;12099_MH_MC;158748_MH_MC	4;3;3;2	4;3;3;2	4;3;3;2	40341_MH_MC;135243_MH_MC;12099_MH_MC;158748_MH_MC	4	4	4	4	9.1	9.1	9.1	63.019	549	549;110;136;143	0	23.428	114120000	4				710	473;1243;1324;3261	True;True;True;True	500;1315;1396;3432	600;1602;1703;4115	691;1802;1921;4599	691;1802;1921;4599					-1;-1;-1;-1
40349_MH_MC;131083_MH_MC	40349_MH_MC	4;1	4;1	4;1	40349_MH_MC	2	4	4	4	6.8	6.8	6.8	100.73	883	883;189	0	32.644	50182000	4				711	1154;1540;1923;2290	True;True;True;True	1224;1625;2024;2424	1491;1971;2454;2923	1680;2215;2745;3260	1680;2215;2745;3260					-1;-1
40363_MH_MC;138655_MH_MC	40363_MH_MC;138655_MH_MC	3;2	3;2	3;2	40363_MH_MC;138655_MH_MC	2	3	3	3	12.1	12.1	12.1	39.817	348	348;79	0	22.79	111100000	3				712	18;1981;2207	True;True;True	19;2085;2336	32;2522;2806	42;2816;3130	42;2816;3130					-1;-1
40364_MH_MC;160255_MH_MC	40364_MH_MC;160255_MH_MC	4;3	4;3	4;3	40364_MH_MC;160255_MH_MC	2	4	4	4	14.8	14.8	14.8	37.036	337	337;116	0	23.405	46574000	3				713	990;1524;3003;3046	True;True;True;True	1048;1608;3169;3212	1278;1948;3798;3846	1446;2188;4231;4286	1446;2188;4231;4286					-1;-1
40370_MH_MC;43124_MH_MC	40370_MH_MC	20;1	20;1	20;1	40370_MH_MC	2	20	20	20	62.9	62.9	62.9	52.853	488	488;505	0	205.31	1946600000	34				714	2;433;466;498;794;910;917;973;1288;1312;1646;2051;2234;2474;2580;2645;2719;3084;3305;3307	True;True;True;True;True;True;True;True;True;True;True;True;True;True;True;True;True;True;True;True	2;460;493;526;838;959;966;1031;1360;1384;1733;2157;2158;2363;2364;2617;2728;2795;2873;3251;3479;3481	2;557;593;637;638;639;1002;1149;1158;1159;1160;1259;1260;1654;1686;1687;1688;2101;2605;2606;2851;2852;2853;3146;3147;3280;3281;3368;3458;3892;4169;4171	2;3;643;683;731;732;733;1130;1301;1311;1312;1313;1426;1427;1428;1859;1860;1897;1898;1899;1900;1901;2359;2908;2909;3180;3181;3182;3514;3515;3657;3658;3659;3756;3757;3857;4339;4661;4663	3;643;683;732;1130;1301;1312;1428;1860;1898;2359;2909;3180;3514;3657;3757;3857;4339;4661;4663	157;158;159		104;157;174		-1;-1
40377_MH_MC	40377_MH_MC	1	1	1	40377_MH_MC	1	1	1	1	2.3	2.3	2.3	47.504	428	428	0	6.2006	0	1				715	1984	TRUE	2088	2525	2819	2819					-1
40385_MH_MC;4494_MH_MC	40385_MH_MC	6;1	6;1	6;1	40385_MH_MC	2	6	6	6	15.1	15.1	15.1	58.086	543	543;145	0	60.727	249220000	7				716	853;965;1293;2010;2977;3236	True;True;True;True;True;True	899;1022;1365;2114;3141;3142;3407	1075;1235;1660;2556;3766;3767;4086	1217;1218;1399;1866;2852;4198;4199;4559	1217;1399;1866;2852;4199;4559	160		232		-1;-1
40389_MH_MC	40389_MH_MC	2	2	2	40389_MH_MC	1	2	2	2	20	20	20	15.546	135	135	0	24.858	111760000	6				717	2374;3334	True;True	2511;3513;3514;3515	3021;4207;4208;4209;4210	3369;3370;4707;4708;4709;4710	3370;4709	161	67	58	53	-1
40451_MH_MC	40451_MH_MC	6	6	3	40451_MH_MC	1	6	6	3	27.8	27.8	16	28.224	237	237	0	38.41	543810000	7				718	795;867;918;2658;3189;3214	True;True;True;True;True;True	839;913;967;2808;3359;3385	1003;1004;1089;1161;3382;4026;4061	1131;1132;1232;1314;3773;4486;4530	1131;1232;1314;3773;4486;4530	162		59		-1
40475_MH_MC	40475_MH_MC	1	1	1	40475_MH_MC	1	1	1	1	5.2	5.2	5.2	19.604	173	173	0	10.013	550620000	2				719	944	TRUE	999	1207	1369;1370	1370					-1
40481_MH_MC	40481_MH_MC	3	3	3	40481_MH_MC	1	3	3	3	18.8	18.8	18.8	22.907	202	202	0	20.773	47911000	2				720	374;518;2332	True;True;True	396;547;2469	484;664;2973	561;759;3317	561;759;3317					-1
40483_MH_MC	40483_MH_MC	1	1	1	40483_MH_MC	1	1	1	1	7.1	7.1	7.1	28.417	239	239	0	6.5326	14567000	1				721	2253	TRUE	2385	2877	3208	3208					-1
40487_MH_MC;7328_MH_MC	40487_MH_MC;7328_MH_MC	1;1	1;1	1;1	40487_MH_MC;7328_MH_MC	2	1	1	1	8.7	8.7	8.7	15.381	138	138;139	0	7.3425	32511000	2				722	3180	TRUE	3350	4014;4015	4473;4474	4474					-1;-1
40496_MH_MC	40496_MH_MC	1	1	1	40496_MH_MC	1	1	1	1	5.4	5.4	5.4	26.576	223	223	0	6.4871	7929600	1				723	2218	TRUE	2347	2820	3145	3145					-1
40497_MH_MC	40497_MH_MC	1	1	1	40497_MH_MC	1	1	1	1	9.9	9.9	9.9	19.505	171	171	0	7.0264	23777000	1				724	951	TRUE	1006	1215	1379	1379					-1
40502_MH_MC;REV__55828_MH_MC	40502_MH_MC	4;1	4;1	4;1	40502_MH_MC	2	4	4	4	21.7	21.7	21.7	18.564	157	157;198	0	24.436	370610000	3				725	77;765;809;2215	True;True;True;True	79;807;854;2344	98;99;965;1023;2817	123;124;1089;1155;3142	124;1089;1155;3142					-1;-1
40541_MH_MC;25067_MH_MC;167626_MH_MC;167625_MH_MC	40541_MH_MC	12;4;4;1	12;4;4;1	8;0;0;1	40541_MH_MC	4	12	12	8	41.5	41.5	29	51.281	451	451;161;200;72	0	92.046	586680000	12				726	88;165;283;716;980;1294;1705;2701;2716;2727;2843;2997	True;True;True;True;True;True;True;True;True;True;True;True	92;177;302;753;1038;1366;1795;2853;2870;2881;3004;3163	116;230;375;904;1267;1661;2181;3433;3455;3468;3603;3791	144;271;437;1020;1435;1867;2444;3831;3854;3867;4015;4224	144;271;437;1020;1435;1867;2444;3831;3854;3867;4015;4224					-1;-1;-1;-1
40554_MH_MC;20930_MH_MC;126222_MH_MC;12785_MH_MC;159601_MH_MC	40554_MH_MC;20930_MH_MC;126222_MH_MC	8;6;5;2;2	8;6;5;2;2	8;6;5;2;2	40554_MH_MC;20930_MH_MC;126222_MH_MC	5	8	8	8	21.9	21.9	21.9	47.833	398	398;254;215;138;151	0	60.184	348900000	11				727	250;454;2775;2823;2861;2915;3107;3374	True;True;True;True;True;True;True;True	266;481;2930;2979;2980;2981;3022;3078;3275;3557	334;581;3518;3573;3574;3575;3576;3624;3693;3916;4261	392;669;3921;3983;3984;3985;3986;4040;4116;4364;4365;4771	392;669;3921;3986;4040;4116;4365;4771	163;164	68	219;226	221	-1;-1;-1;-1;-1
40559_MH_MC	40559_MH_MC	1	1	1	40559_MH_MC	1	1	1	1	1.1	1.1	1.1	81.611	725	725	0.0029762	5.8772	18199000	1				728	1877	TRUE	1975	2391	2679	2679					-1
40564_MH_MC	40564_MH_MC	1	1	1	40564_MH_MC	1	1	1	1	8.9	8.9	8.9	20.15	169	169	0	6.421	16760000	2				729	1163	TRUE	1233	1503;1504	1693;1694	1693					-1
40570_MH_MC	40570_MH_MC	2	1	1	40570_MH_MC	1	2	1	1	8.6	4.5	4.5	25.711	222	222	0	6.709	26250000	2				730	595;1672	True;False	627;1760	757;758;2138;2139	858;859;2398;2399	859;2399					-1
81469_MH_MC;40587_MH_MC	81469_MH_MC;40587_MH_MC	1;1	1;1	1;1	81469_MH_MC;40587_MH_MC	2	1	1	1	0.9	0.9	0.9	124.81	1068	1068;1148	0	8.3043	13447000	1				731	2911	TRUE	3074	3689	4111	4111					-1;-1
40606_MH_MC;136558_MH_MC;123772_MH_MC;122846_MH_MC;23384_MH_MC;22091_MH_MC;158204_MH_MC	40606_MH_MC;136558_MH_MC;123772_MH_MC;122846_MH_MC;23384_MH_MC;22091_MH_MC	6;3;3;3;3;3;1	6;3;3;3;3;3;1	6;3;3;3;3;3;1	40606_MH_MC;136558_MH_MC;123772_MH_MC;122846_MH_MC;23384_MH_MC;22091_MH_MC	7	6	6	6	26.3	26.3	26.3	36.988	315	315;108;139;142;151;156;60	0	80.345	296320000	9				732	29;43;742;1787;2616;3098	True;True;True;True;True;True	30;45;782;1879;2765;3266	45;60;938;2284;2285;3325;3907	60;61;78;1060;1061;2562;2563;3705;4354	61;78;1061;2563;3705;4354					-1;-1;-1;-1;-1;-1;-1
40608_MH_MC;128387_MH_MC;134860_MH_MC	40608_MH_MC;128387_MH_MC	7;4;1	7;4;1	4;2;1	40608_MH_MC;128387_MH_MC	3	7	7	4	16.9	16.9	11.9	64.93	579	579;161;110	0	121.2	678920000	14				733	189;547;929;970;1608;1842;1844	True;True;True;True;True;True;True	202;576;577;982;1028;1693;1935;1937	260;699;700;701;702;1185;1253;1254;2054;2347;2349;2350	305;306;795;796;797;798;799;1339;1420;1421;2310;2630;2631;2633;2634	306;799;1339;1421;2310;2631;2634	72;165		335;574		-1;-1;-1
40624_MH_MC;65301_MH_MC;81965_MH_MC	40624_MH_MC	6;1;1	6;1;1	6;1;1	40624_MH_MC	3	6	6	6	19	19	19	41.214	357	357;75;123	0	55.787	758460000	6				734	1130;1224;2650;2760;2943;3425	True;True;True;True;True;True	1199;1200;1296;2800;2915;3106;3611	1464;1465;1582;3373;3503;3724;4325	1651;1652;1779;3763;3904;4150;4842	1652;1779;3763;3904;4150;4842	166		314		-1;-1;-1
40637_MH_MC	40637_MH_MC	4	4	4	40637_MH_MC	1	4	4	4	47.9	47.9	47.9	21.24	190	190	0	63.286	771790000	6				735	834;1034;1136;2015	True;True;True;True	879;1096;1206;2119	1051;1336;1337;1338;1471;1472;2561	1188;1509;1510;1511;1658;1659;2857	1188;1509;1658;2857					-1
40638_MH_MC;171365_MH_MC	40638_MH_MC;171365_MH_MC	2;1	2;1	2;1	40638_MH_MC;171365_MH_MC	2	2	2	2	2.1	2.1	2.1	148.65	1295	1295;705	0	14.649	0	2				736	1203;1259	True;True	1273;1331	1553;1621	1747;1825	1747;1825					-1;-1
40743_MH_MC	40743_MH_MC	2	2	2	40743_MH_MC	1	2	2	2	33.3	33.3	33.3	8.1524	72	72	0	25.018	387080000	2				737	962;3286	True;True	1019;3459	1231;4148	1395;4639	1395;4639					-1
40876_MH_MC;87228_MH_MC;22454_MH_MC;131430_MH_MC;15134_MH_MC	40876_MH_MC	9;3;3;3;2	9;3;3;3;2	9;3;3;3;2	40876_MH_MC	5	9	9	9	29.5	29.5	29.5	43.204	373	373;109;119;140;92	0	69.692	327110000	8				738	365;425;1446;1749;1766;2954;3150;3266;3356	True;True;True;True;True;True;True;True;True	387;451;1530;1841;1858;3117;3319;3437;3538	472;547;1861;2240;2260;3737;3975;4122;4239	547;633;2091;2513;2534;4163;4431;4606;4744	547;633;2091;2513;2534;4163;4431;4606;4744	167		194		-1;-1;-1;-1;-1
40881_MH_MC	40881_MH_MC	3	3	3	40881_MH_MC	1	3	3	3	12.1	12.1	12.1	31.645	273	273	0	22.646	57814000	2				739	1032;2766;3342	True;True;True	1093;2921;3524	1330;3509;4221	1501;3911;4722	1501;3911;4722					-1
40902_MH_MC;22598_MH_MC;132500_MH_MC	40902_MH_MC	9;3;1	9;3;1	9;3;1	40902_MH_MC	3	9	9	9	21.6	21.6	21.6	45.643	399	399;152;95	0	58.289	502860000	10				740	178;649;1401;1673;1807;2411;2417;2669;2853	True;True;True;True;True;True;True;True;True	190;684;1478;1761;1900;2551;2557;2821;3014	246;821;822;1800;1801;2140;2307;3069;3075;3397;3615;3616	291;930;931;2023;2024;2400;2586;3423;3424;3431;3790;4030;4031	291;931;2024;2400;2586;3423;3431;3790;4030	168		211		-1;-1;-1
40905_MH_MC;26961_MH_MC;18370_MH_MC	40905_MH_MC;26961_MH_MC;18370_MH_MC	5;3;3	5;3;3	5;3;3	40905_MH_MC;26961_MH_MC;18370_MH_MC	3	5	5	5	16.9	16.9	16.9	46.558	402	402;189;194	0	30.829	151660000	3				741	351;2266;2516;2692;2697	True;True;True;True;True	372;2399;2661;2844;2849	456;2891;3199;3424;3429	528;3223;3568;3822;3827	528;3223;3568;3822;3827					-1;-1;-1
40909_MH_MC	40909_MH_MC	2	2	2	40909_MH_MC	1	2	2	2	12.9	12.9	12.9	27.055	241	241	0	26.495	0	2				742	60;1554	True;True	62;1639	78;1988	99;2235	99;2235					-1
40912_MH_MC	40912_MH_MC	1	1	1	40912_MH_MC	1	1	1	1	3.6	3.6	3.6	26.169	222	222	0.0010341	6.0379	70245000	1				743	1883	TRUE	1983	2401	2689	2689					-1
40926_MH_MC	40926_MH_MC	1	1	1	40926_MH_MC	1	1	1	1	9.7	9.7	9.7	11.691	103	103	0	13.114	78292000	1				744	532	TRUE	561	684	780	780					-1
40934_MH_MC;127025_MH_MC;27088_MH_MC	40934_MH_MC	6;1;1	6;1;1	6;1;1	40934_MH_MC	3	6	6	6	32.9	32.9	32.9	24.53	216	216;81;115	0	44.745	567630000	8				745	1418;1640;1728;1848;2413;3406	True;True;True;True;True;True	1499;1500;1727;1819;1820;1941;2553;3591	1828;1829;2095;2213;2214;2354;3071;4302	2055;2056;2352;2483;2484;2638;3426;3427;4814	2055;2352;2484;2638;3427;4814	169;170		38;121		-1;-1;-1
40937_MH_MC;12041_MH_MC	40937_MH_MC;12041_MH_MC	2;1	2;1	2;1	40937_MH_MC;12041_MH_MC	2	2	2	2	9.6	9.6	9.6	33.246	293	293;106	0	12.242	31710000	2				746	2642;2731	True;True	2792;2885	3365;3472	3753;3872	3753;3872					-1;-1
40939_MH_MC	40939_MH_MC	1	1	1	40939_MH_MC	1	1	1	1	1.7	1.7	1.7	80.863	721	721	0.0056444	5.7258	0	1				747	778	TRUE	821	980	1107	1107					-1
40946_MH_MC;6469_MH_MC	40946_MH_MC;6469_MH_MC	4;2	4;2	4;2	40946_MH_MC;6469_MH_MC	2	4	4	4	6.9	6.9	6.9	87.517	763	763;104	0	25.452	104020000	4				748	540;1345;3062;3422	True;True;True;True	569;1418;3228;3608	692;1729;3865;4322	788;1949;4308;4839	788;1949;4308;4839					-1;-1
40947_MH_MC;7495_MH_MC	40947_MH_MC;7495_MH_MC	1;1	1;1	1;1	40947_MH_MC;7495_MH_MC	2	1	1	1	2.1	2.1	2.1	66.921	582	582;589	0	6.7815	10209000	1				749	1534	TRUE	1618	1958	2199	2199					-1;-1
40964_MH_MC	40964_MH_MC	1	1	1	40964_MH_MC	1	1	1	1	1.3	1.3	1.3	111.92	1011	1011	0	7.222	35151000	2				750	1242	TRUE	1314	1600;1601	1800;1801	1801					-1
40982_MH_MC	40982_MH_MC	1	1	1	40982_MH_MC	1	1	1	1	2.6	2.6	2.6	48.982	417	417	0.0091743	5.6651	14287000	1				751	539	TRUE	568	691	787	787					-1
40984_MH_MC;11437_MH_MC;137406_MH_MC	40984_MH_MC	6;1;1	6;1;1	6;1;1	40984_MH_MC	3	6	6	6	20	20	20	39.461	355	355;88;94	0	50.962	314760000	6				752	291;991;1374;1752;2053;3075	True;True;True;True;True;True	310;1049;1449;1844;2160;2161;3242	385;1279;1762;2243;2608;2609;3881	449;1447;1982;2516;2911;2912;4325	449;1447;1982;2516;2911;4325	171		80		-1;-1;-1
40986_MH_MC	40986_MH_MC	1	1	1	40986_MH_MC	1	1	1	1	3.7	3.7	3.7	30.788	268	268	0	6.2717	0	1				753	2934	TRUE	3097	3715	4140	4140					-1
40992_MH_MC	40992_MH_MC	1	1	1	40992_MH_MC	1	1	1	1	4.7	4.7	4.7	36.137	322	322	0	6.4967	39791000	1				754	1400	TRUE	1477	1799	2022	2022					-1
40999_MH_MC;7507_MH_MC;137642_MH_MC	40999_MH_MC;7507_MH_MC	4;4;1	4;4;1	4;4;1	40999_MH_MC;7507_MH_MC	3	4	4	4	13.5	13.5	13.5	36.128	327	327;297;78	0	23.695	23198000	5				755	163;1009;2305;2526	True;True;True;True	175;1068;2440;2671	228;1301;2940;3211	268;269;1470;3280;3581	269;1470;3280;3581					-1;-1;-1
41000_MH_MC	41000_MH_MC	1	1	1	41000_MH_MC	1	1	1	1	2.1	2.1	2.1	65.438	562	562	0	6.7812	11964000	1				756	804	TRUE	849	1017	1148	1148					-1
41003_MH_MC	41003_MH_MC	1	1	1	41003_MH_MC	1	1	1	1	1.9	1.9	1.9	61.99	532	532	0	6.1953	0	1				757	1818	TRUE	1911	2319	2599	2599					-1
7510_MH_MC;41009_MH_MC	7510_MH_MC;41009_MH_MC	1;1	1;1	1;1	7510_MH_MC;41009_MH_MC	2	1	1	1	2.5	2.5	2.5	52.59	474	474;488	0	6.5355	75469000	1				758	805	TRUE	850	1018	1149	1149					-1;-1
41032_MH_MC;13457_MH_MC;128631_MH_MC;20612_MH_MC	41032_MH_MC;13457_MH_MC;128631_MH_MC;20612_MH_MC	2;1;1;1	2;1;1;1	2;1;1;1	41032_MH_MC;13457_MH_MC;128631_MH_MC;20612_MH_MC	4	2	2	2	13	13	13	15.816	138	138;106;107;122	0	11.94	75607000	1				759	149;3370	True;True	161;3553	211;4257	246;4766	246;4766					-1;-1;-1;-1
41071_MH_MC	41071_MH_MC	9	9	6	41071_MH_MC	1	9	9	6	70.3	70.3	41.9	17.154	148	148	0	63.89	1254900000	14				760	133;302;411;779;1841;2211;2362;2523;2536	True;True;True;True;True;True;True;True;True	144;321;437;822;823;1934;2340;2499;2668;2681	190;191;399;529;981;982;983;2346;2810;3007;3206;3221	223;224;464;465;612;1108;1109;1110;2628;2629;3134;3353;3576;3591	224;464;612;1110;2628;3134;3353;3576;3591	39		94		-1
41104_MH_MC	41104_MH_MC	5	5	5	41104_MH_MC	1	5	5	5	29.8	29.8	29.8	19.134	168	168	0	38.503	121940000	4				761	54;537;548;2113;3085	True;True;True;True;True	56;566;578;2238;3252	72;689;703;2699;3893	92;785;800;3012;4340	92;785;800;3012;4340	172		111		-1
41112_MH_MC	41112_MH_MC	2	2	2	41112_MH_MC	1	2	2	2	15.1	15.1	15.1	22.08	199	199	0	17.374	90669000	2				762	2586;3004	True;True	2734;3170	3287;3799	3666;4232	3666;4232					-1
41133_MH_MC	41133_MH_MC	1	1	1	41133_MH_MC	1	1	1	1	7.6	7.6	7.6	17.219	158	158	0	9.6669	0	1				763	3099	TRUE	3267	3908	4355	4355					-1
41143_MH_MC;121711_MH_MC;23553_MH_MC	41143_MH_MC;121711_MH_MC;23553_MH_MC	7;6;4	7;6;4	7;6;4	41143_MH_MC;121711_MH_MC;23553_MH_MC	3	7	7	7	45.7	45.7	45.7	20.672	175	175;180;179	0	68.593	610130000	6				764	420;1104;1632;1896;2230;2481;2551	True;True;True;True;True;True;True	446;1170;1719;1996;2359;2624;2697	541;1430;2084;2418;2841;2842;3156;3240	627;1614;2341;2707;3166;3167;3524;3614	627;1614;2341;2707;3167;3524;3614					-1;-1;-1
41154_MH_MC	41154_MH_MC	5	1	0	41154_MH_MC	1	5	1	0	32	9	0	34.786	300	300	0	18.962	107140000	1				765	2367;2542;3047;3224;3404	False;True;False;False;False	2504;2688;3213;3395;3589	3012;3228;3847;4072;4073;4299;4300	3358;3599;4287;4541;4542;4543;4544;4811;4812	3358;3599;4287;4544;4811					-1
41156_MH_MC	41156_MH_MC	4	1	1	41156_MH_MC	1	4	1	1	29.8	9.3	9.3	28.797	248	248	0	19.325	26135000	2				766	170;1093;3047;3224	True;False;False;False	182;1159;3213;3395	235;1415;1416;3847;4072;4073	276;277;1596;1597;4287;4541;4542;4543;4544	277;1597;4287;4544					-1
412_MH_MC;27677_MH_MC;172037_MH_MC;101877_MH_MC	412_MH_MC;27677_MH_MC;172037_MH_MC;101877_MH_MC	3;2;2;2	3;2;2;2	2;1;1;1	412_MH_MC;27677_MH_MC;172037_MH_MC;101877_MH_MC	4	3	3	2	21.1	21.1	15.6	20.112	180	180;109;115;150	0	21.11	54442000	3				767	1428;2532;3155	True;True;True	1511;2677;3324	1841;3217;3980	2068;3587;4436	2068;3587;4436					-1;-1;-1;-1
41205_MH_MC	41205_MH_MC	7	7	1	41205_MH_MC	1	7	7	1	37.7	37.7	6.3	24.318	207	207	0	58.858	627560000	10				768	801;1138;1235;1353;2058;2424;2508	True;True;True;True;True;True;True	846;1208;1307;1426;2168;2566;2651	1013;1474;1593;1737;2618;3088;3089;3188	1144;1661;1662;1791;1957;2922;3447;3448;3449;3557	1144;1662;1791;1957;2922;3448;3557	56		1		-1
41220_MH_MC;27966_MH_MC;19161_MH_MC;70319_MH_MC	41220_MH_MC	10;3;3;2	10;3;3;2	10;3;3;2	41220_MH_MC	4	10	10	10	19.5	19.5	19.5	63.884	568	568;319;319;440	0	74.331	961130000	12				769	733;945;961;1024;1303;1865;2293;2365;2485;2902	True;True;True;True;True;True;True;True;True;True	772;773;1000;1018;1085;1375;1960;1961;2427;2428;2502;2628;3065	926;927;1208;1209;1229;1230;1322;1672;2375;2376;2927;2928;3010;3162;3163;3680	1048;1049;1371;1372;1393;1394;1493;1880;2661;2662;3264;3265;3356;3530;3531;4102	1049;1372;1393;1493;1880;2661;3264;3356;3530;4102	173;174;175		153;363;520		-1;-1;-1;-1
41239_MH_MC	41239_MH_MC	1	1	1	41239_MH_MC	1	1	1	1	1.3	1.3	1.3	80.3	696	696	0.0057034	5.7369	0	1				770	1365	TRUE	1438	1750	1970	1970					-1
41246_MH_MC;14264_MH_MC;111914_MH_MC;99957_MH_MC	41246_MH_MC;14264_MH_MC;111914_MH_MC	12;9;7;1	12;9;7;1	12;9;7;1	41246_MH_MC;14264_MH_MC;111914_MH_MC	4	12	12	12	15.4	15.4	15.4	100.09	865	865;665;617;204	0	75.91	254500000	11				771	337;356;456;605;959;1140;1408;1904;2024;2631;2825;3165	True;True;True;True;True;True;True;True;True;True;True;True	356;377;483;638;1016;1210;1488;2004;2128;2780;2983;3334	438;461;583;770;1226;1227;1476;1815;2428;2570;3342;3578;3993	510;534;671;874;1390;1391;1664;2041;2718;2868;3724;3988;4450	510;534;671;874;1390;1664;2041;2718;2868;3724;3988;4450					-1;-1;-1;-1
41289_MH_MC;123837_MH_MC;21107_MH_MC;25466_MH_MC;13945_MH_MC;17316_MH_MC;69498_MH_MC	41289_MH_MC	9;4;4;4;3;3;2	9;4;4;4;3;3;2	9;4;4;4;3;3;2	41289_MH_MC	7	9	9	9	13.6	13.6	13.6	99.461	863	863;198;225;423;168;387;333	0	57.877	124270000	10				772	340;704;753;1301;1862;2248;2451;2765;3389	True;True;True;True;True;True;True;True;True	359;741;793;1373;1956;2380;2594;2920;3572	441;890;950;1670;2371;2872;3119;3508;4280	513;1006;1074;1878;2656;3202;3482;3483;3910;4790	513;1006;1074;1878;2656;3202;3483;3910;4790					-1;-1;-1;-1;-1;-1;-1
41293_MH_MC;134548_MH_MC	41293_MH_MC;134548_MH_MC	3;2	3;2	3;2	41293_MH_MC;134548_MH_MC	2	3	3	3	66.7	66.7	66.7	7.9137	69	69;94	0	20.857	32639000	3				773	2321;2405;2657	True;True;True	2457;2545;2807	2961;3063;3381	3304;3416;3772	3304;3416;3772					-1;-1
41302_MH_MC	41302_MH_MC	1	1	1	41302_MH_MC	1	1	1	1	11.9	11.9	11.9	10.008	84	84	0	17.3	35154000	2				774	1171	TRUE	1241	1515	1707;1708	1708					-1
41374_MH_MC	41374_MH_MC	1	1	1	41374_MH_MC	1	1	1	1	19.2	19.2	19.2	8.4978	73	73	0	6.9593	0	1				775	1592	TRUE	1677	2036	2288	2288					-1
41455_MH_MC	41455_MH_MC	1	1	1	41455_MH_MC	1	1	1	1	6.7	6.7	6.7	17.247	149	149	0	6.0859	35303000	1				776	2952	TRUE	3115	3734	4160	4160					-1
41474_MH_MC;26965_MH_MC;95085_MH_MC;18380_MH_MC	41474_MH_MC;26965_MH_MC;95085_MH_MC;18380_MH_MC	8;6;5;4	8;6;5;4	8;6;5;4	41474_MH_MC;26965_MH_MC;95085_MH_MC;18380_MH_MC	4	8	8	8	24.5	24.5	24.5	44.203	384	384;458;362;366	0	150.58	954420000	9				777	213;244;1056;1060;1941;2307;2356;2976	True;True;True;True;True;True;True;True	228;229;260;1120;1126;2042;2442;2493;3140	290;291;327;1365;1373;2473;2942;3000;3765	340;341;385;1540;1550;2765;2766;3282;3345;4197	340;385;1540;1550;2765;3282;3345;4197	176		77		-1;-1;-1;-1
41484_MH_MC	41484_MH_MC	1	1	1	41484_MH_MC	1	1	1	1	4.3	4.3	4.3	33.645	299	299	0	6.3087	17589000	1				778	1322	TRUE	1394	1701	1919	1919					-1
41506_MH_MC	41506_MH_MC	5	5	5	41506_MH_MC	1	5	5	5	14.6	14.6	14.6	47.341	404	404	0	31.622	172610000	4				779	1471;1560;1732;3284;3409	True;True;True;True;True	1555;1645;1824;3457;3594	1890;1995;2218;4145;4305	2124;2242;2488;4636;4817	2124;2242;2488;4636;4817					-1
41508_MH_MC;158563_MH_MC	41508_MH_MC;158563_MH_MC	2;1	2;1	2;1	41508_MH_MC;158563_MH_MC	2	2	2	2	6.2	6.2	6.2	46.576	406	406;56	0	14.76	41541000	2				780	565;2643	True;True	596;2793	723;3366	822;3754	822;3754					-1;-1
41528_MH_MC;138945_MH_MC	41528_MH_MC	4;1	4;1	4;1	41528_MH_MC	2	4	4	4	18.8	18.8	18.8	29.916	271	271;69	0	38.961	333160000	5				781	1460;2462;2746;3128	True;True;True;True	1544;2605;2901;3297	1878;3132;3489;3946;3947	2112;3499;3889;4396;4397	2112;3499;3889;4396					-1;-1
41530_MH_MC;130732_MH_MC;20200_MH_MC	41530_MH_MC	3;1;1	3;1;1	3;1;1	41530_MH_MC	3	3	3	3	11.3	11.3	11.3	34.881	300	300;135;163	0	25.582	91283000	3				782	887;1181;1690	True;True;True	933;1251;1780	1112;1527;2162	1258;1721;2422	1258;1721;2422					-1;-1;-1
41543_MH_MC;137374_MH_MC	41543_MH_MC	8;2	8;2	8;2	41543_MH_MC	2	8	8	8	12.4	12.4	12.4	74.941	655	655;99	0	49.811	397970000	7				783	1106;1656;2151;2206;3025;3108;3407;3435	True;True;True;True;True;True;True;True	1172;1743;2278;2335;3191;3276;3592;3621	1432;2118;2742;2805;3822;3917;3918;4303;4336	1616;2377;3057;3129;4262;4366;4367;4815;4853	1616;2377;3057;3129;4262;4367;4815;4853					-1;-1
41547_MH_MC	41547_MH_MC	2	2	2	41547_MH_MC	1	2	2	2	3.4	3.4	3.4	82.667	706	706	0	19.29	33236000	2				784	325;3408	True;True	344;3593	425;4304	494;4816	494;4816					-1
7673_MH_MC;41548_MH_MC	7673_MH_MC;41548_MH_MC	1;1	1;1	1;1	7673_MH_MC;41548_MH_MC	2	1	1	1	2.2	2.2	2.2	60.668	550	550;567	0.0038536	5.7906	14891000	0				785	2896	TRUE	3059	3674	4096	4096					-1;-1
7675_MH_MC;41559_MH_MC	7675_MH_MC;41559_MH_MC	10;10	10;10	9;9	7675_MH_MC;41559_MH_MC	2	10	10	9	28.5	28.5	26.2	48.837	428	428;428	0	131.67	1032400000	16				786	331;391;890;1997;2112;2400;2440;2456;2477;2849	True;True;True;True;True;True;True;True;True;True	350;416;936;2101;2236;2237;2540;2582;2583;2599;2620;3010	432;506;1115;2540;2696;2697;2698;3057;3106;3107;3124;3150;3611	502;503;586;587;1262;2835;3008;3009;3010;3011;3410;3467;3468;3490;3518;4026	502;587;1262;2835;3010;3410;3468;3490;3518;4026	177;178		72;232		-1;-1
41577_MH_MC;46933_MH_MC;82124_MH_MC	41577_MH_MC;46933_MH_MC;82124_MH_MC	9;9;9	9;9;9	9;9;9	41577_MH_MC;46933_MH_MC;82124_MH_MC	3	9	9	9	7.2	7.2	7.2	153.25	1348	1348;1362;1370	0	59.335	396960000	9				787	8;81;679;1317;1778;2296;2652;3038;3217	True;True;True;True;True;True;True;True;True	9;84;716;1389;1870;2431;2802;3204;3388	10;106;862;1696;2274;2931;3375;3837;4064;4065	13;133;976;1913;2551;3268;3765;4277;4533;4534	13;133;976;1913;2551;3268;3765;4277;4534					-1;-1;-1
41584_MH_MC;21840_MH_MC;14675_MH_MC;90248_MH_MC;37275_MH_MC;6007_MH_MC	41584_MH_MC;21840_MH_MC;14675_MH_MC	10;7;5;3;1;1	10;7;5;3;1;1	10;7;5;3;1;1	41584_MH_MC;21840_MH_MC;14675_MH_MC	6	10	10	10	15.2	15.2	15.2	98.749	857	857;640;334;294;112;194	0	64.274	268010000	8				788	477;637;1284;2181;2322;2980;3013;3164;3238;3275	True;True;True;True;True;True;True;True;True;True	504;672;1356;2309;2458;3145;3179;3333;3409;3448	604;807;1650;2776;2962;3770;3809;3992;4089;4136	695;914;1855;3097;3305;4202;4244;4449;4562;4623	695;914;1855;3097;3305;4202;4244;4449;4562;4623	179		613		-1;-1;-1;-1;-1;-1
41589_MH_MC	41589_MH_MC	1	1	1	41589_MH_MC	1	1	1	1	2.9	2.9	2.9	39.822	345	345	0.0029528	5.8651	6979200	1				789	2907	TRUE	3070	3685	4107	4107					-1
41602_MH_MC	41602_MH_MC	4	4	4	41602_MH_MC	1	4	4	4	14.5	14.5	14.5	35.068	318	318	0	30.026	317850000	4				790	1574;1582;1869;1953	True;True;True;True	1659;1667;1966;2055	2015;2026;2382;2488	2266;2277;2669;2781	2266;2277;2669;2781					-1
41628_MH_MC	41628_MH_MC	1	1	1	41628_MH_MC	1	1	1	1	11.7	11.7	11.7	14.352	120	120	0	11.416	0	1				791	230	TRUE	246	308	362	362					-1
41641_MH_MC	41641_MH_MC	3	3	3	41641_MH_MC	1	3	3	3	20.6	20.6	20.6	19.133	160	160	0	18.829	97142000	3				792	515;1415;1820	True;True;True	544;1495;1913	660;661;1824;2321	755;756;2050;2601	755;2050;2601					-1
41642_MH_MC;108415_MH_MC	41642_MH_MC;108415_MH_MC	5;3	5;3	5;3	41642_MH_MC;108415_MH_MC	2	5	5	5	41.1	41.1	41.1	17.182	151	151;95	0	48.215	966930000	10				793	1417;2148;2920;3179;3453	True;True;True;True;True	1497;1498;2275;3083;3349;3639	1826;1827;2738;2739;3699;4013;4356	2052;2053;2054;3052;3053;4122;4472;4877;4878;4879	2053;3053;4122;4472;4879	180		98		-1;-1
41676_MH_MC	41676_MH_MC	1	1	1	41676_MH_MC	1	1	1	1	10.5	10.5	10.5	11.437	105	105	0	7.2884	34295000	1				794	2068	TRUE	2178	2629	2934	2934	181		1		-1
41694_MH_MC	41694_MH_MC	3	3	3	41694_MH_MC	1	3	3	3	27	27	27	17.096	148	148	0	21.145	467220000	4				795	938;1335;2105	True;True;True	993;1407;1408;2227	1198;1715;1716;2686	1357;1935;1936;2998	1357;1936;2998	182		121		-1
41704_MH_MC	41704_MH_MC	1	1	1	41704_MH_MC	1	1	1	1	5	5	5	23.017	200	200	0	6.5524	31427000	1				796	2582	TRUE	2730	3283	3662	3662					-1
41705_MH_MC	41705_MH_MC	2	2	2	41705_MH_MC	1	2	2	2	15.9	15.9	15.9	17.648	151	151	0	13.44	304960000	3				797	615;2357	True;True	648;649;2494	783;784;3001	888;889;3346	888;3346	183		93		-1
41723_MH_MC	41723_MH_MC	3	3	3	41723_MH_MC	1	3	3	3	16.3	16.3	16.3	23.208	203	203	0	20.422	181250000	4				798	1379;2974;3349	True;True;True	1455;3138;3531	1773;3762;3763;4231	1993;4194;4195;4735	1993;4194;4735					-1
41736_MH_MC;13097_MH_MC;20221_MH_MC;130633_MH_MC	41736_MH_MC;13097_MH_MC;20221_MH_MC;130633_MH_MC	4;3;2;2	4;3;2;2	4;3;2;2	41736_MH_MC;13097_MH_MC;20221_MH_MC;130633_MH_MC	4	4	4	4	31.5	31.5	31.5	16.519	146	146;134;122;142	0	30.385	134790000	4				799	1222;1827;2295;3113	True;True;True;True	1294;1920;2430;3282	1580;2328;2930;3926;3927	1777;2609;3267;4375;4376	1777;2609;3267;4376					-1;-1;-1;-1
41741_MH_MC;7719_MH_MC;136197_MH_MC;158371_MH_MC;11800_MH_MC	41741_MH_MC;7719_MH_MC	8;6;3;2;2	8;6;3;2;2	8;6;3;2;2	41741_MH_MC;7719_MH_MC	5	8	8	8	47.2	47.2	47.2	18.073	159	159;155;105;57;87	0	163.83	769400000	11				800	217;218;1487;1722;2066;2707;2708;3064	True;True;True;True;True;True;True;True	233;234;1571;1812;2176;2859;2860;3230	295;296;1908;2202;2627;3441;3442;3443;3867;3868	346;347;348;349;350;2143;2470;2932;3839;3840;3841;4310;4311	347;348;2143;2470;2932;3839;3841;4310	184;185		10;154		-1;-1;-1;-1;-1
41782_MH_MC	41782_MH_MC	1	1	1	41782_MH_MC	1	1	1	1	4.9	4.9	4.9	30.891	263	263	0	6.3469	9359100	1				801	432	TRUE	459	556	642	642					-1
41784_MH_MC;93782_MH_MC;25375_MH_MC;17257_MH_MC;159983_MH_MC	41784_MH_MC;93782_MH_MC;25375_MH_MC	5;4;4;2;1	5;4;4;2;1	5;4;4;2;1	41784_MH_MC;93782_MH_MC;25375_MH_MC	5	5	5	5	4.6	4.6	4.6	131.77	1143	1143;494;543;443;154	0	32.555	48433000	5				802	766;855;1496;1856;2425	True;True;True;True;True	808;901;1580;1950;2567	966;1077;1917;2365;3090	1090;1220;2152;2650;3450	1090;1220;2152;2650;3450					-1;-1;-1;-1;-1
41867_MH_MC;126665_MH_MC;26893_MH_MC;121244_MH_MC;18330_MH_MC	41867_MH_MC	7;3;3;2;1	7;3;3;2;1	7;3;3;2;1	41867_MH_MC	5	7	7	7	13.4	13.4	13.4	74.552	671	671;241;309;242;148	0	61.614	256110000	7				803	130;243;699;1332;1776;2522;2562	True;True;True;True;True;True;True	141;259;736;1404;1868;2667;2709	187;326;885;1712;2272;3205;3253;3254	220;384;1001;1931;2549;3575;3628;3629	220;384;1001;1931;2549;3575;3629					-1;-1;-1;-1;-1
41882_MH_MC;123667_MH_MC;21841_MH_MC	41882_MH_MC;123667_MH_MC;21841_MH_MC	3;2;2	3;2;2	3;2;2	41882_MH_MC;123667_MH_MC;21841_MH_MC	3	3	3	3	11.1	11.1	11.1	43.686	380	380;132;156	0	18.249	153370000	2				804	875;2385;2779	True;True;True	921;2524;2934	1098;3037;3522	1243;3387;3925	1243;3387;3925					-1;-1;-1
41946_MH_MC	41946_MH_MC	1	1	1	41946_MH_MC	1	1	1	1	35	35	35	9.3769	80	80	0	8.9732	96417000	1				805	3181	TRUE	3351	4016	4475	4475					-1
41976_MH_MC	41976_MH_MC	2	2	2	41976_MH_MC	1	2	2	2	10.2	10.2	10.2	31.778	275	275	0	14.401	60548000	2				806	1489;1947	True;True	1573;2048	1910;2481	2145;2774	2145;2774					-1
41996_MH_MC	41996_MH_MC	1	1	1	41996_MH_MC	1	1	1	1	12	12	12	13.832	117	117	0	13.325	34029000	1				807	2441	TRUE	2584	3108	3469	3469					-1
42054_MH_MC	42054_MH_MC	1	1	1	42054_MH_MC	1	1	1	1	11.8	11.8	11.8	16.392	144	144	0	10.085	0	1				808	1363	TRUE	1436	1748	1968	1968					-1
42061_MH_MC	42061_MH_MC	1	1	1	42061_MH_MC	1	1	1	1	8.4	8.4	8.4	10.751	95	95	0.0029615	5.8676	672200000	1				809	1388	TRUE	1464	1782;1783	2002;2003	2002					-1
42088_MH_MC	42088_MH_MC	5	5	5	42088_MH_MC	1	5	5	5	23.6	23.6	23.6	37.453	351	351	0	37.61	296730000	5				810	1089;1773;2673;3241;3262	True;True;True;True;True	1155;1865;2825;3412;3433	1410;2268;3401;4094;4116;4117	1590;2544;3794;4568;4600;4601	1590;2544;3794;4568;4600	186		334		-1
42089_MH_MC;125026_MH_MC	42089_MH_MC	14;6	14;6	11;6	42089_MH_MC	2	14	14	11	52.4	52.4	38.9	39.923	355	355;199	0	262.95	2519900000	22				811	330;489;1169;1208;1230;1232;1334;1427;1839;2048;2492;2517;3035;3095	True;True;True;True;True;True;True;True;True;True;True;True;True;True	349;517;1239;1278;1302;1304;1406;1510;1932;2154;2635;2662;3201;3262;3263	430;431;619;620;1513;1559;1560;1561;1588;1590;1714;1840;2342;2343;2344;2602;3170;3200;3833;3903;3904	499;500;501;711;712;1705;1753;1754;1755;1756;1785;1787;1788;1934;2067;2624;2625;2626;2905;3539;3569;3570;4273;4350;4351	500;711;1705;1753;1785;1788;1934;2067;2625;2905;3539;3570;4273;4350	187		314		-1;-1
42096_MH_MC	42096_MH_MC	3	1	1	42096_MH_MC	1	3	1	1	11.3	5.5	5.5	42.464	381	381	0.0030644	5.9668	129270000	1				812	381;1578;3018	False;False;True	405;1663;3184	493;2019;2020;3815	571;2270;2271;4252	571;2271;4252		69;70;71;72		104;108;115;118	-1
42101_MH_MC;170340_MH_MC;26670_MH_MC	42101_MH_MC;170340_MH_MC;26670_MH_MC	2;1;1	2;1;1	2;1;1	42101_MH_MC;170340_MH_MC;26670_MH_MC	3	2	2	2	5.9	5.9	5.9	45.677	393	393;195;218	0	16.03	30757000	3				813	1655;3076	True;True	1742;3243	2117;3882	2375;2376;4326	2376;4326					-1;-1;-1
42125_MH_MC	42125_MH_MC	2	2	2	42125_MH_MC	1	2	2	2	15.8	15.8	15.8	22.923	209	209	0	16.947	153300000	2				814	1336;2519	True;True	1409;2664	1717;3202	1937;3572	1937;3572					-1
42138_MH_MC;7856_MH_MC;18147_MH_MC;122991_MH_MC	42138_MH_MC;7856_MH_MC;18147_MH_MC;122991_MH_MC	4;4;2;2	4;4;2;2	4;4;2;2	42138_MH_MC;7856_MH_MC;18147_MH_MC;122991_MH_MC	4	4	4	4	19.3	19.3	19.3	31.998	280	280;289;157;189	0	35.299	333710000	6				815	416;587;1291;1965	True;True;True;True	442;618;1363;2067	536;747;748;1657;1658;2503	619;848;849;1863;1864;2796	619;848;1864;2796					-1;-1;-1;-1
42143_MH_MC	42143_MH_MC	3	3	3	42143_MH_MC	1	3	3	3	10.7	10.7	10.7	30.152	261	261	0	16.469	38909000	1				816	1016;1913;3167	True;True;True	1077;2014;3337	1311;2442;3998	1481;2732;4456	1481;2732;4456	188		224		-1
7863_MH_MC;42178_MH_MC;6315_MH_MC	7863_MH_MC;42178_MH_MC	4;4;1	4;4;1	4;4;1	7863_MH_MC;42178_MH_MC	3	4	4	4	10.8	10.8	10.8	47.939	437	437;436;150	0	26.586	236050000	2				817	75;1340;2392;2882	True;True;True;True	77;1413;2532;3045	96;1721;3046;3649	121;1941;3396;4068	121;1941;3396;4068	189		359		-1;-1;-1
42181_MH_MC;54338_MH_MC;28198_MH_MC;19322_MH_MC;19323_MH_MC;19321_MH_MC	42181_MH_MC;54338_MH_MC;28198_MH_MC	22;21;11;9;5;5	22;21;11;9;5;5	22;21;11;9;5;5	42181_MH_MC;54338_MH_MC;28198_MH_MC	6	22	22	22	28.5	28.5	28.5	113.93	1013	1013;977;586;343;179;413	0	234.84	1222600000	25				818	129;145;225;269;332;372;602;1214;1451;1583;2135;2264;2334;2366;2630;2695;2794;2965;3251;3330;3402;3447	True;True;True;True;True;True;True;True;True;True;True;True;True;True;True;True;True;True;True;True;True;True	140;156;241;288;351;394;635;1285;1535;1668;2262;2397;2471;2503;2779;2847;2949;3128;3422;3509;3586;3587;3633	186;204;303;360;433;482;767;1569;1867;1868;2027;2724;2889;2975;3011;3341;3427;3538;3750;4104;4203;4296;4297;4348	219;239;357;422;504;559;871;1764;2099;2100;2278;3038;3221;3319;3357;3723;3825;3943;4179;4582;4703;4808;4809;4867;4868	219;239;357;422;504;559;871;1764;2099;2278;3038;3221;3319;3357;3723;3825;3943;4179;4582;4703;4809;4868	190		515		-1;-1;-1;-1;-1;-1
42194_MH_MC;131245_MH_MC	42194_MH_MC	8;1	8;1	8;1	42194_MH_MC	2	8	8	8	10.7	10.7	10.7	97.321	873	873;182	0	72.932	206830000	5				819	313;362;1576;1601;1999;2031;2795;2960	True;True;True;True;True;True;True;True	332;384;1661;1686;2103;2135;2950;3123	413;469;2017;2046;2542;2543;2577;3539;3745	482;544;2268;2301;2837;2838;2875;3944;4173	482;544;2268;2301;2837;2875;3944;4173					-1;-1
42199_MH_MC;19075_MH_MC	42199_MH_MC;19075_MH_MC	4;3	4;3	4;3	42199_MH_MC;19075_MH_MC	2	4	4	4	15.5	15.5	15.5	41.27	354	354;341	0	28.284	297850000	6				820	469;824;1854;2373	True;True;True;True	496;869;1947;1948;2510	596;1041;2361;2362;2363;3020	687;1176;2645;2646;2647;3368	687;1176;2645;3368	191		157		-1;-1
42220_MH_MC	42220_MH_MC	1	1	1	42220_MH_MC	1	1	1	1	2.2	2.2	2.2	62.166	537	537	0	6.5308	0	1				821	2187	TRUE	2315	2782	3104	3104					-1
42300_MH_MC;21441_MH_MC	42300_MH_MC;21441_MH_MC	5;4	5;4	5;4	42300_MH_MC;21441_MH_MC	2	5	5	5	41.1	41.1	41.1	18.352	168	168;163	0	38.313	589580000	7				822	219;709;740;2970;3242	True;True;True;True;True	235;746;780;3134;3413	297;896;897;935;3758;4095	351;1012;1013;1057;4188;4189;4569	351;1012;1057;4189;4569	192		29		-1;-1
42303_MH_MC	42303_MH_MC	1	1	1	42303_MH_MC	1	1	1	1	7.3	7.3	7.3	23.199	206	206	0	7.4564	0	1				823	786	TRUE	830	992	1120	1120					-1
42357_MH_MC	42357_MH_MC	4	1	1	42357_MH_MC	1	4	1	1	26	7.7	7.7	25.966	235	235	0	8.34	42556000	1				824	885;2160;2751;3302	False;False;True;False	931;2287;2906;3475	1110;2751;3494;4165	1256;3070;3894;4657	1256;3070;3894;4657					-1
42368_MH_MC;10457_MH_MC	42368_MH_MC;10457_MH_MC	4;2	4;2	4;2	42368_MH_MC;10457_MH_MC	2	4	4	4	29.4	29.4	29.4	18.44	160	160;79	0	24.54	233460000	6				825	658;777;1137;3196	True;True;True;True	694;819;820;1207;3366	836;978;979;1473;4034	946;1104;1105;1106;1660;4495	946;1106;1660;4495	193;194		124;142		-1;-1
42393_MH_MC;26778_MH_MC	42393_MH_MC;26778_MH_MC	2;1	2;1	2;1	42393_MH_MC;26778_MH_MC	2	2	2	2	5.3	5.3	5.3	49.653	457	457;310	0	25.925	88289000	2				826	158;296	True;True	170;315	222;393	260;458	260;458					-1;-1
42417_MH_MC;7930_MH_MC;7929_MH_MC	42417_MH_MC;7930_MH_MC;7929_MH_MC	6;5;5	6;5;5	6;5;5	42417_MH_MC;7930_MH_MC;7929_MH_MC	3	6	6	6	41.1	41.1	41.1	17.26	151	151;158;170	0	40.853	2075600000	14				827	261;465;1402;1403;1479;2260	True;True;True;True;True;True	279;492;1479;1480;1481;1482;1483;1563;2393	348;592;1802;1803;1804;1805;1806;1807;1808;1809;1899;2885	408;682;2025;2026;2027;2028;2029;2030;2031;2032;2033;2034;2035;2134;3216	408;682;2026;2034;2134;3216	195;196		54;61		-1;-1;-1
42461_MH_MC;62881_MH_MC	42461_MH_MC;62881_MH_MC	7;6	7;6	2;2	42461_MH_MC;62881_MH_MC	2	7	7	2	21.2	21.2	6.4	39.883	359	359;306	0	51.416	2284800000	11				828	58;139;349;2447;2833;3142;3400	True;True;True;True;True;True;True	60;150;369;2590;2994;3311;3584	76;197;452;3115;3592;3965;3966;4293;4294	97;230;231;232;524;3476;3477;4004;4420;4421;4805;4806	97;231;524;3476;4004;4420;4805	89		97		-1;-1
42479_MH_MC	42479_MH_MC	1	1	1	42479_MH_MC	1	1	1	1	1.9	1.9	1.9	65.718	570	570	0	6.6611	0	1				829	3387	TRUE	3570	4278	4788	4788	197		427		-1
42485_MH_MC;13919_MH_MC;21085_MH_MC;124217_MH_MC	42485_MH_MC;13919_MH_MC;21085_MH_MC;124217_MH_MC	2;1;1;1	2;1;1;1	2;1;1;1	42485_MH_MC;13919_MH_MC;21085_MH_MC;124217_MH_MC	4	2	2	2	10.5	10.5	10.5	34.832	306	306;108;153;224	0	18.03	79525000	2				830	281;1892	True;True	300;1992	372;2414	434;2703	434;2703					-1;-1;-1;-1
42510_MH_MC	42510_MH_MC	1	1	1	42510_MH_MC	1	1	1	1	1.1	1.1	1.1	132.35	1158	1158	0	6.2515	14069000	0				831	1857	TRUE	1951	2366	2651	2651					-1
42542_MH_MC	42542_MH_MC	1	1	1	42542_MH_MC	1	1	1	1	11.6	11.6	11.6	11.262	95	95	0	6.9066	26173000	1				832	1595	TRUE	1680	2039	2291	2291					-1
42549_MH_MC;13681_MH_MC	42549_MH_MC;13681_MH_MC	5;3	5;3	4;2	42549_MH_MC;13681_MH_MC	2	5	5	4	19.6	19.6	16.9	33.585	301	301;270	0	31.985	367430000	6				833	927;1017;2275;2404;3344	True;True;True;True;True	980;1078;2408;2544;3526	1182;1183;1312;2902;3062;4223	1336;1337;1482;3236;3415;4724	1337;1482;3236;3415;4724					-1;-1
42550_MH_MC	42550_MH_MC	3	3	3	42550_MH_MC	1	3	3	3	28.4	28.4	28.4	10.562	88	88	0	25.373	149910000	2				834	610;1006;2476	True;True;True	643;1065;2619	776;1298;3149	881;1467;3517	881;1467;3517					-1
42582_MH_MC	42582_MH_MC	8	8	3	42582_MH_MC	1	8	8	3	34.6	34.6	15.9	23.977	208	208	0	60.498	2778200000	11				835	487;787;1246;1808;2363;2503;2610;3430	True;True;True;True;True;True;True;True	515;831;1318;1901;2500;2646;2759;3616	617;993;1606;2308;3008;3182;3317;3318;4330	709;1121;1806;1807;1808;2587;3354;3551;3697;3698;4847	709;1121;1807;2587;3354;3551;3697;4847					-1
42589_MH_MC	42589_MH_MC	3	3	3	42589_MH_MC	1	3	3	3	37.1	37.1	37.1	10.702	89	89	0	18.041	221330000	3				836	468;556;985	True;True;True	495;586;1043	595;711;1273	686;808;1441	686;808;1441					-1
42637_MH_MC;156041_MH_MC;113813_MH_MC	42637_MH_MC	5;1;1	5;1;1	5;1;1	42637_MH_MC	3	5	5	5	14.7	14.7	14.7	45.369	389	389;57;139	0	87.977	392850000	5				837	78;881;1382;2704;2783	True;True;True;True;True	80;927;1458;2856;2938	100;1105;1776;3436;3437;3526	125;1251;1996;3834;3835;3929	125;1251;1996;3835;3929					-1;-1;-1
42657_MH_MC	42657_MH_MC	3	3	3	42657_MH_MC	1	3	3	3	7.7	7.7	7.7	44.293	379	379	0	17.777	27248000	2				838	1223;1228;2493	True;True;True	1295;1300;2636	1581;1586;3171	1778;1783;3540	1778;1783;3540					-1
42693_MH_MC	42693_MH_MC	1	1	1	42693_MH_MC	1	1	1	1	4.9	4.9	4.9	29.909	263	263	0.0056391	5.7216	0	1				839	1550	TRUE	1635	1984	2231	2231					-1
42716_MH_MC	42716_MH_MC	13	13	13	42716_MH_MC	1	13	13	13	46.7	46.7	46.7	43.711	375	375	0	156.94	2677000000	29				840	83;186;380;670;1206;1477;1954;2090;2538;2574;2792;2818;3198	True;True;True;True;True;True;True;True;True;True;True;True;True	86;87;199;403;404;707;1276;1561;2056;2210;2211;2683;2684;2722;2947;2974;3368	108;109;110;111;257;491;492;850;1557;1897;2489;2490;2491;2666;2667;2668;3223;3224;3269;3270;3271;3536;3567;4037	135;136;137;138;139;302;568;569;570;960;961;1751;2132;2782;2783;2784;2974;2975;2976;2977;2978;3593;3594;3645;3646;3647;3648;3941;3976;4498;4499	136;302;569;961;1751;2132;2782;2977;3594;3646;3941;3976;4498	198;199;200;201		167;206;308;343		-1
42724_MH_MC	42724_MH_MC	1	1	1	42724_MH_MC	1	1	1	1	3.1	3.1	3.1	44.289	383	383	0.0029644	5.8681	21233000	1				841	1784	TRUE	1876	2281	2558	2558					-1
42745_MH_MC	42745_MH_MC	3	3	3	42745_MH_MC	1	3	3	3	17.5	17.5	17.5	29.734	268	268	0	73.595	242700000	4				842	2358;2412;3258	True;True;True	2495;2552;3429	3002;3070;4112	3347;3425;4595;4596	3347;3425;4595					-1
42754_MH_MC;8032_MH_MC;8033_MH_MC;16359_MH_MC	42754_MH_MC;8032_MH_MC;8033_MH_MC;16359_MH_MC	11;10;10;6	11;10;10;6	11;10;10;6	42754_MH_MC;8032_MH_MC;8033_MH_MC;16359_MH_MC	4	11	11	11	61.2	61.2	61.2	25.237	227	227;212;222;123	0	120.73	1713600000	25				843	639;947;1539;1630;1675;1691;1945;2061;2173;2467;2785	True;True;True;True;True;True;True;True;True;True;True	674;1002;1624;1717;1763;1781;2046;2171;2301;2610;2940	809;810;811;1211;1966;1967;1968;1969;1970;2081;2082;2143;2163;2164;2478;2621;2768;3138;3528	916;917;918;919;920;1374;1375;2208;2209;2210;2211;2212;2213;2214;2338;2339;2403;2423;2424;2425;2771;2925;2926;3089;3505;3931	917;1375;2212;2339;2403;2425;2771;2926;3089;3505;3931					-1;-1;-1;-1
42762_MH_MC	42762_MH_MC	2	2	2	42762_MH_MC	1	2	2	2	9.4	9.4	9.4	32.29	286	286	0	22.892	117330000	3				844	1263;2809	True;True	1335;2965	1626;3557;3558	1830;3964;3965	1830;3965					-1
42764_MH_MC;8036_MH_MC;138662_MH_MC	42764_MH_MC;8036_MH_MC	5;4;1	5;4;1	5;4;1	42764_MH_MC;8036_MH_MC	3	5	5	5	22.4	22.4	22.4	29.223	250	250;257;60	0	34.963	167590000	6				845	196;2074;2714;2984;3050	True;True;True;True;True	210;2185;2186;2867;3149;3216	269;2638;2639;3451;3774;3850	316;2943;2944;3850;4206;4290	316;2943;3850;4206;4290	202		231		-1;-1;-1
42768_MH_MC;131421_MH_MC;20057_MH_MC;12951_MH_MC	42768_MH_MC;131421_MH_MC;20057_MH_MC	15;9;9;7	15;9;9;7	15;9;9;7	42768_MH_MC;131421_MH_MC;20057_MH_MC	4	15	15	15	64	64	64	30.581	264	264;157;167;104	0	150.45	2892900000	22				846	45;66;148;757;2136;2212;2573;2654;2831;3036;3125;3126;3259;3318;3331	True;True;True;True;True;True;True;True;True;True;True;True;True;True;True	47;68;159;160;797;2263;2341;2721;2804;2991;2992;3202;3294;3295;3430;3494;3510	62;84;85;208;209;210;954;2725;2726;2811;3268;3377;3378;3589;3590;3834;3941;3942;3943;4113;4186;4204	80;107;108;243;244;245;1078;3039;3040;3135;3644;3767;3768;4001;4002;4274;4391;4392;4393;4597;4682;4683;4704	80;108;245;1078;3040;3135;3644;3768;4002;4274;4392;4393;4597;4683;4704	203;204		12;173		-1;-1;-1;-1
98719_MH_MC;46914_MH_MC;42770_MH_MC	98719_MH_MC;46914_MH_MC;42770_MH_MC	3;3;3	3;3;3	3;3;3	98719_MH_MC;46914_MH_MC;42770_MH_MC	3	3	3	3	12.2	12.2	12.2	29.74	270	270;279;279	0	42.13	133650000	5				847	551;1057;2171	True;True;True	581;1121;1122;2299	706;1366;1367;2765	803;1541;1542;3085;3086	803;1542;3086	205		50		-1;-1;-1
42776_MH_MC;116598_MH_MC;21324_MH_MC;17328_MH_MC;90862_MH_MC;168301_MH_MC	42776_MH_MC	12;5;5;4;3;3	12;5;5;4;3;3	12;5;5;4;3;3	42776_MH_MC	6	12	12	12	24.2	24.2	24.2	73.306	658	658;438;439;117;107;116	0	223.72	899590000	15				848	51;285;328;371;431;1043;1205;1409;1739;2183;2300;2568	True;True;True;True;True;True;True;True;True;True;True;True	53;304;347;393;458;1107;1275;1489;1831;2311;2435;2716	69;377;428;480;481;554;555;1350;1555;1556;1816;2225;2778;2935;3262	89;440;497;557;558;640;641;1523;1749;1750;2042;2495;3099;3275;3638	89;440;497;557;640;1523;1750;2042;2495;3099;3275;3638					-1;-1;-1;-1;-1;-1
42777_MH_MC;120972_MH_MC;6489_MH_MC;37704_MH_MC	42777_MH_MC;120972_MH_MC	8;4;1;1	8;4;1;1	5;1;0;1	42777_MH_MC;120972_MH_MC	4	8	8	5	14.9	14.9	7.6	81.746	719	719;376;119;227	0	67.054	1063100000	14				849	436;770;893;1397;1962;2470;2715;3308	True;True;True;True;True;True;True;True	463;812;939;1473;2064;2613;2868;2869;3482	561;562;970;971;1118;1794;2499;3141;3452;3453;3454;4172	647;648;1095;1096;1265;1266;2016;2792;3509;3851;3852;3853;4664;4665	647;1096;1265;2016;2792;3509;3852;4664	206		72		-1;-1;-1;-1
42781_MH_MC	42781_MH_MC	2	2	2	42781_MH_MC	1	2	2	2	3.2	3.2	3.2	75.38	654	654	0	16.055	81466000	3				850	1256;1780	True;True	1328;1872	1617;2276;2277	1820;2553;2554	1820;2553					-1
42795_MH_MC;18814_MH_MC;27534_MH_MC;15316_MH_MC	42795_MH_MC;18814_MH_MC;27534_MH_MC	5;3;3;2	5;3;3;2	5;3;3;2	42795_MH_MC;18814_MH_MC;27534_MH_MC	4	5	5	5	5.9	5.9	5.9	129.38	1128	1128;560;989;72	0	44.399	59337000	7				851	273;384;388;1810;2894	True;True;True;True;True	292;408;413;1903;3057	364;496;503;2310;3671;3672	426;574;582;583;2589;4092;4093	426;574;582;2589;4092					-1;-1;-1;-1
42820_MH_MC	42820_MH_MC	1	1	1	42820_MH_MC	1	1	1	1	4.1	4.1	4.1	33.542	296	296	0	6.2529	49081000	1				852	3352	TRUE	3534	4235	4739	4739					-1
42823_MH_MC	42823_MH_MC	2	2	2	42823_MH_MC	1	2	2	2	6.8	6.8	6.8	36.675	308	308	0	23.851	166150000	3				853	2244;2603	True;True	2376;2751	2867;3306;3307	3196;3685;3686	3196;3686					-1
42825_MH_MC;45546_MH_MC	42825_MH_MC;45546_MH_MC	2;1	2;1	2;1	42825_MH_MC;45546_MH_MC	2	2	2	2	4.3	4.3	4.3	46.969	415	415;408	0	12.516	125740000	2				854	1107;3110	True;True	1173;3279	1433;3923	1617;4372	1617;4372					-1;-1
42839_MH_MC;97343_MH_MC;83676_MH_MC	42839_MH_MC	7;3;1	7;3;1	7;3;1	42839_MH_MC	3	7	7	7	24.1	24.1	24.1	50.11	424	424;199;101	0	80.673	226650000	6				855	1468;1604;1876;1937;2044;2240;2933	True;True;True;True;True;True;True	1552;1689;1974;2038;2148;2372;3096	1887;2049;2390;2469;2595;2863;3714	2121;2304;2678;2761;2897;3192;4139	2121;2304;2678;2761;2897;3192;4139	207		405		-1;-1;-1
42873_MH_MC;254_MH_MC	42873_MH_MC	9;3	9;3	3;0	42873_MH_MC	2	9	9	3	28.6	28.6	9.9	42.918	385	385;150	0	70.84	2635800000	15				856	156;381;562;1079;1141;1176;1578;2397;2755	True;True;True;True;True;True;True;True;True	168;405;592;593;1145;1211;1246;1663;2537;2910	220;493;718;719;720;1400;1477;1520;1521;2019;2020;3053;3054;3498	258;571;817;818;819;1580;1665;1713;1714;1715;2270;2271;3405;3406;3407;3898;3899	258;571;817;1580;1665;1714;2271;3407;3898	208;209		327;335		-1;-1
42884_MH_MC	42884_MH_MC	1	1	1	42884_MH_MC	1	1	1	1	12.7	12.7	12.7	13.867	126	126	0	8.5201	65952000	1				857	1864	TRUE	1959	2374	2660	2660					-1
42893_MH_MC;138961_MH_MC	42893_MH_MC	6;1	6;1	6;1	42893_MH_MC	2	6	6	6	22.1	22.1	22.1	48.594	425	425;64	0	44.484	123770000	6				858	1237;1462;1750;2059;2197;3279	True;True;True;True;True;True	1309;1546;1842;2169;2326;3452	1595;1880;2241;2619;2794;4140	1793;2114;2514;2923;3117;4629	1793;2114;2514;2923;3117;4629					-1;-1
42907_MH_MC	42907_MH_MC	1	1	1	42907_MH_MC	1	1	1	1	7.6	7.6	7.6	18.498	157	157	0	6.2603	0	1				859	53	TRUE	55	71	91	91					-1
42924_MH_MC;132253_MH_MC	42924_MH_MC;132253_MH_MC	2;1	2;1	2;1	42924_MH_MC;132253_MH_MC	2	2	2	2	18.2	18.2	18.2	15.877	132	132;141	0	16.214	23542000	2				860	567;1731	True;True	598;1823	725;2217	824;2487	824;2487					-1;-1
42925_MH_MC	42925_MH_MC	1	1	1	42925_MH_MC	1	1	1	1	3.8	3.8	3.8	23.035	210	210	0	7.4051	745400000	2				861	1113	TRUE	1179;1180	1442;1443	1627;1628	1628	210		113		-1
42940_MH_MC;136871_MH_MC;11600_MH_MC	42940_MH_MC	3;1;1	3;1;1	3;1;1	42940_MH_MC	3	3	3	3	13.7	13.7	13.7	32.35	285	285;83;87	0	86.327	1173400000	11				862	2201;3109;3240	True;True;True	2330;3277;3278;3411	2798;2799;3919;3920;3921;3922;4091;4092;4093	3121;3122;3123;4368;4369;4370;4371;4564;4565;4566;4567	3121;4369;4566		73;74		102;106	-1;-1;-1
42974_MH_MC	42974_MH_MC	3	3	3	42974_MH_MC	1	3	3	3	20.2	20.2	20.2	20.555	178	178	0	22.808	147800000	4				863	205;1569;2429	True;True;True	219;1654;2571	281;2008;2009;3094	331;2258;2259;3454	331;2259;3454					-1
43034_MH_MC	43034_MH_MC	6	6	1	43034_MH_MC	1	6	6	1	30.7	30.7	6.9	26.735	231	231	0	63.083	412240000	8				864	287;571;2250;2280;2807;2998	True;True;True;True;True;True	306;602;2382;2413;2963;3164	379;380;730;2874;2908;3555;3792;3793	442;443;829;3204;3243;3962;4225;4226	442;829;3204;3243;3962;4226					-1
43045_MH_MC	43045_MH_MC	1	1	1	43045_MH_MC	1	1	1	1	10.2	10.2	10.2	15.477	137	137	0	7.8286	136790000	2				865	2064	TRUE	2174	2624;2625	2929;2930	2930					-1
43048_MH_MC;8130_MH_MC;13500_MH_MC;160550_MH_MC	43048_MH_MC;8130_MH_MC	3;3;1;1	3;3;1;1	3;3;1;1	43048_MH_MC;8130_MH_MC	4	3	3	3	5.9	5.9	5.9	61.927	539	539;546;241;260	0	18.078	29882000	3				866	1584;1679;1721	True;True;True	1669;1768;1811	2028;2148;2201	2279;2408;2469	2279;2408;2469					-1;-1;-1;-1
43086_MH_MC;131808_MH_MC;119709_MH_MC	43086_MH_MC	3;1;1	3;1;1	3;1;1	43086_MH_MC	3	3	3	3	7.6	7.6	7.6	54.589	474	474;60;109	0	17.382	64390000	3				867	176;1160;1543	True;True;True	188;1230;1628	244;1500;1976	288;1690;2222	288;1690;2222					-1;-1;-1
43093_MH_MC;137265_MH_MC;11479_MH_MC;75230_MH_MC;17785_MH_MC	43093_MH_MC;137265_MH_MC;11479_MH_MC;75230_MH_MC;17785_MH_MC	2;1;1;1;1	1;1;1;0;0	1;1;1;0;0	43093_MH_MC;137265_MH_MC;11479_MH_MC;75230_MH_MC;17785_MH_MC	5	2	1	1	1.9	0.7	0.7	128.71	1119	1119;74;85;744;1043	0.0048031	5.7833	10487000	1				868	2514;2679	True;False	2659;2831	3197;3407	3566;3802	3566;3802					-1;-1;-1;-1;-1
43101_MH_MC;156950_MH_MC;158169_MH_MC;139072_MH_MC	43101_MH_MC;156950_MH_MC;158169_MH_MC;139072_MH_MC	2;1;1;1	2;1;1;1	2;1;1;1	43101_MH_MC;156950_MH_MC;158169_MH_MC;139072_MH_MC	4	2	2	2	11.4	11.4	11.4	31.574	271	271;63;81;86	0	11.499	53508000	2				869	52;2742	True;True	54;2897	70;3484	90;3884	90;3884					-1;-1;-1;-1
43119_MH_MC;12754_MH_MC	43119_MH_MC	5;1	5;1	5;1	43119_MH_MC	2	5	5	5	29	29	29	28.05	238	238;120	0	37.046	290510000	5				870	314;884;1391;2122;2139	True;True;True;True;True	333;930;1467;2249;2266	414;1108;1109;1786;2710;2729	483;1254;1255;2006;3023;3043	483;1254;2006;3023;3043					-1;-1
43128_MH_MC	43128_MH_MC	1	1	1	43128_MH_MC	1	1	1	1	0.8	0.8	0.8	170.26	1463	1463	0.0030519	5.9558	0	1				871	1341	TRUE	1414	1722	1942	1942					-1
43138_MH_MC;130680_MH_MC	43138_MH_MC;130680_MH_MC	2;1	2;1	2;1	43138_MH_MC;130680_MH_MC	2	2	2	2	8.5	8.5	8.5	28.796	270	270;195	0	11.491	59310000	1				872	583;2996	True;True	614;3162	743;3790	844;4223	844;4223					-1;-1
43151_MH_MC	43151_MH_MC	1	1	1	43151_MH_MC	1	1	1	1	25	25	25	8.6312	76	76	0	7.2979	96153000	4				873	2056	TRUE	2165;2166	2614;2615;2616	2917;2918;2919;2920	2917	211		1		-1
43153_MH_MC	43153_MH_MC	1	1	1	43153_MH_MC	1	1	1	1	7.7	7.7	7.7	19.32	169	169	0	6.0521	26374000	1				874	437	TRUE	464	563	649	649					-1
43157_MH_MC	43157_MH_MC	2	2	2	43157_MH_MC	1	2	2	2	15.7	15.7	15.7	24.669	210	210	0	17.744	0	2				875	758;781	True;True	798;825	955;985	1079;1112	1079;1112					-1
43162_MH_MC;67814_MH_MC	43162_MH_MC	3;1	3;1	3;1	43162_MH_MC	2	3	3	3	40.5	40.5	40.5	9.3238	79	79;114	0	17.551	110070000	3				876	1545;2421;3017	True;True;True	1630;2563;3183	1978;3085;3814	2225;3444;4251	2225;3444;4251					-1;-1
43235_MH_MC	43235_MH_MC	2	1	1	43235_MH_MC	1	2	1	1	37.8	18.9	18.9	8.2844	74	74	0	8.4836	0	1				877	720;1047	False;True	757;1111	910;1354	1027;1527	1027;1527					-1
43266_MH_MC	43266_MH_MC	5	1	1	43266_MH_MC	1	5	1	1	54.3	8	8	15.528	138	138	0	11.365	0	1				878	1225;1453;2436;2690;2837	False;True;False;False;False	1297;1537;2578;2842;2998	1583;1871;3102;3419;3420;3421;3596;3597	1780;2104;3463;3815;3816;3817;3818;4008;4009	1780;2104;3463;3816;4009					-1
43283_MH_MC;12346_MH_MC	43283_MH_MC	10;3	10;3	2;1	43283_MH_MC	2	10	10	2	44.9	44.9	9.1	30.426	263	263;91	0	111.51	1397000000	14				879	59;142;256;762;1098;1127;1633;1644;3057;3320	True;True;True;True;True;True;True;True;True;True	61;153;274;803;1164;1196;1720;1731;3223;3497	77;200;201;342;960;1421;1422;1423;1461;2085;2086;2099;3858;3859;4190	98;235;236;400;1084;1602;1603;1604;1648;2342;2343;2356;4300;4301;4688	98;235;400;1084;1602;1648;2343;2356;4300;4688					-1;-1
43314_MH_MC;137740_MH_MC	43314_MH_MC;137740_MH_MC	3;2	3;2	3;2	43314_MH_MC;137740_MH_MC	2	3	3	3	9	9	9	44.601	388	388;99	0	18.488	234850000	4				880	996;1645;2702	True;True;True	1054;1732;2854	1285;2100;3434	1454;2357;2358;3832	1454;2358;3832					-1;-1
43316_MH_MC;155713_MH_MC;12312_MH_MC	43316_MH_MC	3;1;1	3;1;1	3;1;1	43316_MH_MC	3	3	3	3	9.1	9.1	9.1	42.483	385	385;50;135	0	69.516	163660000	2				881	1;1007;1023	True;True;True	1;1066;1084	1;1299;1321	1;1468;1492	1;1468;1492					-1;-1;-1
43330_MH_MC;17634_MH_MC;106342_MH_MC;105035_MH_MC;106341_MH_MC	43330_MH_MC	13;2;2;2;1	13;2;2;2;1	9;2;0;2;0	43330_MH_MC	5	13	13	9	38.4	38.4	26.1	53.043	471	471;114;117;129;93	0	145.15	1711600000	20				882	47;192;386;915;1058;1717;1929;2552;2927;3169;3192;3231;3293	True;True;True;True;True;True;True;True;True;True;True;True;True	49;205;410;964;1123;1124;1807;2030;2698;3090;3339;3362;3402;3466	64;263;499;1154;1155;1156;1368;1369;1370;2197;2460;3241;3708;4000;4001;4029;4080;4155;4156	83;310;577;578;1307;1308;1309;1543;1544;1545;2464;2751;3615;4132;4458;4459;4489;4490;4553;4646;4647	83;310;577;1308;1544;2464;2751;3615;4132;4459;4489;4553;4647	87;212		107;392		-1;-1;-1;-1;-1
43336_MH_MC;73974_MH_MC	43336_MH_MC	3;1	3;1	3;1	43336_MH_MC	2	3	3	3	9.5	9.5	9.5	36.381	304	304;66	0	18.629	82624000	3				883	746;1685;3052	True;True;True	786;1775;3218	942;943;2155;3853	1065;1066;2415;4294	1066;2415;4294					-1;-1
43340_MH_MC;26787_MH_MC;100831_MH_MC;18249_MH_MC	43340_MH_MC;26787_MH_MC;100831_MH_MC	8;6;4;2	8;6;4;2	8;6;4;2	43340_MH_MC;26787_MH_MC;100831_MH_MC	4	8	8	8	23.1	23.1	23.1	48.623	433	433;419;383;208	0	62.756	263990000	9				884	44;575;933;2147;2791;2992;3067;3132	True;True;True;True;True;True;True;True	46;606;986;2274;2946;3158;3233;3234;3301	61;734;1189;2737;3535;3785;3871;3872;3953	79;833;1344;3051;3940;4217;4315;4316;4406	79;833;1344;3051;3940;4217;4316;4406	213		214		-1;-1;-1;-1
43346_MH_MC;18896_MH_MC	43346_MH_MC;18896_MH_MC	3;2	3;2	3;2	43346_MH_MC;18896_MH_MC	2	3	3	3	15.4	15.4	15.4	30.965	266	266;239	0	64.954	52631000	3				885	270;633;1410	True;True;True	289;667;1490	361;802;1817	423;909;2043	423;909;2043					-1;-1
43383_MH_MC	43383_MH_MC	5	5	5	43383_MH_MC	1	5	5	5	23.8	23.8	23.8	23.716	210	210	0	40.091	648480000	7				886	626;668;1097;1472;2484	True;True;True;True;True	660;705;1163;1556;2627	795;848;1420;1891;1892;3160;3161	902;958;1601;2125;2126;3528;3529	902;958;1601;2126;3528					-1
43385_MH_MC	43385_MH_MC	2	2	2	43385_MH_MC	1	2	2	2	7.2	7.2	7.2	33.743	290	290	0	11.664	39809000	3				887	1783;2152	True;True	1875;2279	2280;2743	2557;3058;3059	2557;3059					-1
43394_MH_MC	43394_MH_MC	1	1	1	43394_MH_MC	1	1	1	1	1.2	1.2	1.2	70.398	643	643	0.0030211	5.9276	70859000	1				888	401	TRUE	427	518	600	600					-1
43395_MH_MC	43395_MH_MC	2	2	2	43395_MH_MC	1	2	2	2	3.2	3.2	3.2	77.228	663	663	0	14.575	118310000	1				889	748;2286	True;True	788;2419	945;2914	1069;3249	1069;3249					-1
43400_MH_MC;134970_MH_MC;25278_MH_MC	43400_MH_MC;134970_MH_MC;25278_MH_MC	2;1;1	2;1;1	2;1;1	43400_MH_MC;134970_MH_MC;25278_MH_MC	3	2	2	2	3.1	3.1	3.1	81.302	716	716;112;285	0	12.723	17656000	2				890	2312;3145	True;True	2447;3314	2948;3969	3289;4424	3289;4424					-1;-1;-1
43409_MH_MC;105933_MH_MC;23560_MH_MC;165217_MH_MC;15966_MH_MC;165215_MH_MC	43409_MH_MC;105933_MH_MC;23560_MH_MC	4;3;3;1;1;1	4;3;3;1;1;1	4;3;3;1;1;1	43409_MH_MC;105933_MH_MC;23560_MH_MC	6	4	4	4	9.2	9.2	9.2	51.914	455	455;404;439;54;140;192	0	23.405	77209000	4				891	297;1698;3245;3290	True;True;True;True	316;1788;3416;3463	394;2173;4098;4152	459;2435;4572;4643	459;2435;4572;4643					-1;-1;-1;-1;-1;-1
43416_MH_MC;127304_MH_MC;20810_MH_MC	43416_MH_MC	3;1;1	3;1;1	3;1;1	43416_MH_MC	3	3	3	3	4.8	4.8	4.8	87.714	790	790;237;253	0	21.745	49022000	3				892	564;2123;3248	True;True;True	595;2250;3419	722;2711;4101	821;3024;4577	821;3024;4577					-1;-1;-1
8256_MH_MC;43418_MH_MC	8256_MH_MC;43418_MH_MC	1;1	1;1	1;1	8256_MH_MC;43418_MH_MC	2	1	1	1	5.3	5.3	5.3	34.512	319	319;774	0	6.0621	0	1				893	2028	TRUE	2132	2574	2872	2872					-1;-1
43420_MH_MC;18365_MH_MC;26950_MH_MC;83215_MH_MC	43420_MH_MC	17;8;4;3	17;8;4;3	17;8;4;3	43420_MH_MC	4	17	17	17	11.8	11.8	11.8	192.58	1692	1692;823;239;186	0	122.79	595120000	18				894	87;320;674;1199;1562;1600;1662;1671;1688;1747;1874;1903;2035;2222;2840;2900;3083	True;True;True;True;True;True;True;True;True;True;True;True;True;True;True;True;True	91;339;711;1269;1647;1685;1750;1759;1778;1839;1971;1972;2003;2139;2351;3001;3063;3250	115;420;855;1549;1998;2045;2125;2137;2158;2238;2387;2388;2426;2427;2583;2830;2831;3600;3678;3891	143;489;966;1743;2246;2300;2384;2397;2418;2511;2675;2676;2716;2717;2883;3155;3156;4012;4100;4338	143;489;966;1743;2246;2300;2384;2397;2418;2511;2676;2717;2883;3156;4012;4100;4338	214		1254		-1;-1;-1;-1
43452_MH_MC	43452_MH_MC	4	4	4	43452_MH_MC	1	4	4	4	10.6	10.6	10.6	61.136	558	558	0	34.887	12461000	4				895	429;1357;3130;3134	True;True;True;True	455;1430;3299;3303	551;1741;3949;3955	637;1961;4400;4409	637;1961;4400;4409	215		535		-1
43453_MH_MC	43453_MH_MC	1	1	1	43453_MH_MC	1	1	1	1	2.3	2.3	2.3	51.299	444	444	0	6.6097	11505000	1				896	1109	TRUE	1175	1435	1619	1619					-1
43455_MH_MC	43455_MH_MC	1	1	1	43455_MH_MC	1	1	1	1	2.7	2.7	2.7	51.573	445	445	0.0029211	5.8276	39721000	2				897	2458	TRUE	2601	3126;3127	3492;3493	3493					-1
43457_MH_MC;138119_MH_MC;157503_MH_MC;133845_MH_MC;19584_MH_MC	43457_MH_MC;138119_MH_MC;157503_MH_MC;133845_MH_MC;19584_MH_MC	2;1;1;1;1	2;1;1;1;1	2;1;1;1;1	43457_MH_MC;138119_MH_MC;157503_MH_MC;133845_MH_MC;19584_MH_MC	5	2	2	2	3.3	3.3	3.3	80.905	723	723;70;97;137;159	0	16.1	27828000	2				898	526;1813	True;True	555;1906	672;2313	767;2593	767;2593					-1;-1;-1;-1;-1
43459_MH_MC;8271_MH_MC;138460_MH_MC;135903_MH_MC;39164_MH_MC;127666_MH_MC	43459_MH_MC;8271_MH_MC	4;4;1;1;1;1	4;4;1;1;1;1	4;4;1;1;1;1	43459_MH_MC;8271_MH_MC	6	4	4	4	11.7	11.7	11.7	53.205	496	496;497;69;104;125;233	0	24.578	109240000	2				899	306;2688;2774;2891	True;True;True;True	325;2840;2929;3054	406;3417;3517;3668	475;3812;3920;4089	475;3812;3920;4089					-1;-1;-1;-1;-1;-1
43473_MH_MC	43473_MH_MC	1	1	1	43473_MH_MC	1	1	1	1	1.5	1.5	1.5	61.855	546	546	0.0047893	5.773	28018000	1				900	2978	TRUE	3143	3768	4200	4200					-1
8274_MH_MC;43507_MH_MC	8274_MH_MC;43507_MH_MC	1;1	1;1	1;1	8274_MH_MC;43507_MH_MC	2	1	1	1	5.1	5.1	5.1	15.335	137	137;146	0.0092081	5.6772	41031000	2				901	248	TRUE	264	331;332	389;390	390					-1;-1
43524_MH_MC;19073_MH_MC;75147_MH_MC;27872_MH_MC;172347_MH_MC	43524_MH_MC;19073_MH_MC;75147_MH_MC;27872_MH_MC	5;3;3;3;2	5;3;3;3;2	5;3;3;3;2	43524_MH_MC;19073_MH_MC;75147_MH_MC;27872_MH_MC	5	5	5	5	6.2	6.2	6.2	146.45	1284	1284;899;969;1099;1000	0	54.01	345560000	9				902	262;1423;2309;2635;2763	True;True;True;True;True	280;1505;1506;2444;2784;2918	349;350;1834;1835;1836;2945;3347;3506	409;410;2061;2062;2063;3285;3730;3907;3908	409;2062;3285;3730;3908	216		433		-1;-1;-1;-1;-1
43533_MH_MC	43533_MH_MC	1	1	1	43533_MH_MC	1	1	1	1	1.7	1.7	1.7	118.32	1029	1029	0	6.4468	4048500	1				903	1390	TRUE	1466	1785	2005	2005					-1
43540_MH_MC;167591_MH_MC	43540_MH_MC;167591_MH_MC	2;1	2;1	2;1	43540_MH_MC;167591_MH_MC	2	2	2	2	23.6	23.6	23.6	14.458	127	127;125	0	13.775	44007000	2				904	168;549	True;True	180;579	233;704	274;801	274;801					-1;-1
43568_MH_MC	43568_MH_MC	2	2	2	43568_MH_MC	1	2	2	2	12	12	12	21.385	191	191	0	12.473	26790000	2				905	1533;3124	True;True	1617;3293	1957;3940	2198;4390	2198;4390					-1
43573_MH_MC	43573_MH_MC	3	3	3	43573_MH_MC	1	3	3	3	27.4	27.4	27.4	18.248	157	157	0	34.866	121700000	2				906	1405;1666;3385	True;True;True	1485;1754;3568	1811;2129;2130;4276	2037;2388;2389;4786	2037;2389;4786					-1
43581_MH_MC	43581_MH_MC	1	1	1	43581_MH_MC	1	1	1	1	4.2	4.2	4.2	24.677	214	214	0.0029557	5.8669	28441000	1				907	2093	TRUE	2214	2671	2981	2981					-1
43582_MH_MC	43582_MH_MC	1	1	1	43582_MH_MC	1	1	1	1	1.8	1.8	1.8	79.641	674	674	0	6.3526	0	1				908	2712	TRUE	2864	3447	3846	3846					-1
43588_MH_MC	43588_MH_MC	2	2	2	43588_MH_MC	1	2	2	2	12.6	12.6	12.6	22.307	190	190	0	20.188	19981000	2				909	2859;3061	True;True	3020;3227	3622;3864	4038;4307	4038;4307					-1
43605_MH_MC	43605_MH_MC	1	1	1	43605_MH_MC	1	1	1	1	16.3	16.3	16.3	10.378	92	92	0	6.5098	32429000	0				910	628	TRUE	662	797	904	904					-1
43611_MH_MC	43611_MH_MC	1	1	1	43611_MH_MC	1	1	1	1	1.8	1.8	1.8	106.01	908	908	0	7.2557	0	1				911	3103	TRUE	3271	3912	4359	4359					-1
43640_MH_MC	43640_MH_MC	1	1	1	43640_MH_MC	1	1	1	1	2.7	2.7	2.7	47.872	411	411	0.0092166	5.6789	31965000	1				912	533	TRUE	562	685	781	781					-1
43673_MH_MC	43673_MH_MC	2	2	2	43673_MH_MC	1	2	2	2	8.6	8.6	8.6	39.341	347	347	0	18.081	23096000	3				913	1360;1370	True;True	1433;1444;1445	1745;1757;1758	1965;1977;1978	1965;1978	217		137		-1
43694_MH_MC	43694_MH_MC	6	6	6	43694_MH_MC	1	6	6	6	11.9	11.9	11.9	59.08	514	514	0	43.95	320680000	6				914	732;1270;1709;1890;2333;2877	True;True;True;True;True;True	771;1342;1799;1990;2470;3039	925;1633;2185;2410;2411;2974;3643	1047;1838;2449;2699;2700;3318;4062	1047;1838;2449;2699;3318;4062					-1
43702_MH_MC;131252_MH_MC;12981_MH_MC;159851_MH_MC	43702_MH_MC;131252_MH_MC;12981_MH_MC;159851_MH_MC	6;5;5;5	6;5;5;5	6;5;5;5	43702_MH_MC;131252_MH_MC;12981_MH_MC;159851_MH_MC	4	6	6	6	40.6	40.6	40.6	22.244	207	207;166;199;219	0	76.656	516520000	7				915	731;1021;1899;2558;2741;2838	True;True;True;True;True;True	769;770;1082;1999;2704;2896;2999	923;924;1319;2421;3248;3483;3598	1045;1046;1490;2710;3622;3623;3883;4010	1046;1490;2710;3623;3883;4010	218		66		-1;-1;-1;-1
43723_MH_MC	43723_MH_MC	1	1	1	43723_MH_MC	1	1	1	1	3.1	3.1	3.1	44.88	392	392	0.003	5.905	0	1				916	108	TRUE	115	148	178	178					-1
43750_MH_MC;26516_MH_MC;170029_MH_MC;4049_MH_MC	43750_MH_MC	7;2;2;1	7;2;2;1	7;2;2;1	43750_MH_MC	4	7	7	7	16.9	16.9	16.9	56.725	527	527;121;183;127	0	45.381	280700000	7				917	435;611;1081;1643;2773;3034;3234	True;True;True;True;True;True;True	462;644;1147;1730;2928;3200;3405	559;560;777;1402;2098;3516;3832;4084	645;646;882;1582;2355;3919;4272;4557	646;882;1582;2355;3919;4272;4557					-1;-1;-1;-1
43774_MH_MC;8391_MH_MC	43774_MH_MC;8391_MH_MC	1;1	1;1	1;1	43774_MH_MC;8391_MH_MC	2	1	1	1	1.9	1.9	1.9	64.193	565	565;570	0.0020492	5.9809	20367000	1				918	559	TRUE	589	715	814	814					-1;-1
43779_MH_MC;17190_MH_MC	43779_MH_MC;17190_MH_MC	2;1	2;1	2;1	43779_MH_MC;17190_MH_MC	2	2	2	2	5.5	5.5	5.5	56.969	530	530;364	0	12.181	47787000	2				919	555;3233	True;True	585;3404	710;4082;4083	807;4555;4556	807;4556					-1;-1
43786_MH_MC;13641_MH_MC;127398_MH_MC;14480_MH_MC;133050_MH_MC	43786_MH_MC	5;2;2;1;1	5;2;2;1;1	5;2;2;1;1	43786_MH_MC	5	5	5	5	11.7	11.7	11.7	63.984	562	562;230;243;85;120	0	29.444	35215000	5				920	363;398;882;1275;1843	True;True;True;True;True	385;424;928;1347;1936	470;515;1106;1639;2348	545;596;1252;1844;2632	545;596;1252;1844;2632	219;220		226;373		-1;-1;-1;-1;-1
43796_MH_MC	43796_MH_MC	1	1	1	43796_MH_MC	1	1	1	1	10.6	10.6	10.6	11.063	94	94	0	8.1023	93933000	1				921	3350	TRUE	3532	4232;4233	4736;4737	4736					-1
43836_MH_MC;159088_MH_MC	43836_MH_MC	4;1	4;1	4;1	43836_MH_MC	2	4	4	4	11	11	11	40.029	344	344;41	0	28.179	73700000	4				922	2228;2632;3397;3398	True;True;True;True	2357;2781;3581;3582	2839;3343;4290;4291	3164;3725;4801;4802	3164;3725;4801;4802					-1;-1
43838_MH_MC	43838_MH_MC	2	1	1	43838_MH_MC	1	2	1	1	29.3	16.5	16.5	15.284	133	133	0	10.973	141260000	3				923	598;1570	False;True	630;1655	761;2010;2011	862;863;864;2260;2261;2262	864;2261					-1
43841_MH_MC	43841_MH_MC	1	1	1	43841_MH_MC	1	1	1	1	3.2	3.2	3.2	55.72	501	501	0	6.9115	34034000	1				924	1849	TRUE	1942	2355	2639	2639					-1
43852_MH_MC;13830_MH_MC;125430_MH_MC;124176_MH_MC	43852_MH_MC	7;3;2;1	7;3;2;1	7;3;2;1	43852_MH_MC	4	7	7	7	16.8	16.8	16.8	60.074	546	546;193;212;236	0	42.696	178660000	6				925	126;316;908;1202;2008;2625;2827	True;True;True;True;True;True;True	137;335;957;1272;2112;2774;2986;2987	183;416;1146;1552;2554;3336;3584;3585	216;485;1298;1746;2850;3718;3996;3997	216;485;1298;1746;2850;3718;3996	221		241		-1;-1;-1;-1
4386_MH_MC	4386_MH_MC	1	1	1	4386_MH_MC	1	1	1	1	16.9	16.9	16.9	8.0092	71	71	0.0029183	5.8211	41501000	0				926	2428	TRUE	2570	3093	3453	3453					-1
43921_MH_MC	43921_MH_MC	3	1	1	43921_MH_MC	1	3	1	1	30.1	18.6	18.6	18.369	156	156	0	10.533	18332000	1				927	407;2242;2698	False;False;True	433;2374;2850	524;2865;3430	607;3194;3828	607;3194;3828					-1
43926_MH_MC;171121_MH_MC;27127_MH_MC	43926_MH_MC;171121_MH_MC;27127_MH_MC	2;1;1	2;1;1	2;1;1	43926_MH_MC;171121_MH_MC;27127_MH_MC	3	2	2	2	13.6	13.6	13.6	25.129	220	220;117;156	0	19.995	27051000	2				928	1911;2125	True;True	2011;2252	2437;2713	2727;3026	2727;3026	222		168		-1;-1;-1
43958_MH_MC	43958_MH_MC	1	1	1	43958_MH_MC	1	1	1	1	4.6	4.6	4.6	42.833	390	390	0	6.0898	21130000	1				929	821	TRUE	866	1038	1173	1173					-1
43959_MH_MC;28081_MH_MC;66354_MH_MC	43959_MH_MC;28081_MH_MC	4;2;1	4;2;1	4;2;1	43959_MH_MC;28081_MH_MC	3	4	4	4	11.4	11.4	11.4	50.046	438	438;246;218	0	32.802	84682000	4				930	364;1383;1694;1990	True;True;True;True	386;1459;1784;2094	471;1777;2167;2532	546;1997;2428;2826	546;1997;2428;2826					-1;-1;-1
43965_MH_MC	43965_MH_MC	9	9	9	43965_MH_MC	1	9	9	9	26.5	26.5	26.5	48.097	412	412	0	58.089	249090000	7				931	588;703;1172;1174;1993;2055;2150;2217;2279	True;True;True;True;True;True;True;True;True	619;740;1242;1244;2097;2164;2277;2346;2412	749;889;1516;1518;2535;2613;2741;2819;2907	850;1005;1709;1711;2829;2916;3056;3144;3242	850;1005;1709;1711;2829;2916;3056;3144;3242					-1
8460_MH_MC;43968_MH_MC	8460_MH_MC;43968_MH_MC	1;1	1;1	1;1	8460_MH_MC;43968_MH_MC	2	1	1	1	13.2	13.2	13.2	12.683	114	114;114	0.0029821	5.8906	41579000	1				932	443	TRUE	470	570	656	656					-1;-1
43970_MH_MC;26658_MH_MC;79809_MH_MC	43970_MH_MC;26658_MH_MC;79809_MH_MC	5;3;3	5;3;3	5;3;3	43970_MH_MC;26658_MH_MC;79809_MH_MC	3	5	5	5	19.8	19.8	19.8	46.026	400	400;258;307	0	41.236	165060000	5				933	1461;1607;2127;2756;2757	True;True;True;True;True	1545;1692;2254;2911;2912	1879;2053;2715;3499;3500	2113;2308;2309;3028;3900;3901	2113;2309;3028;3900;3901					-1;-1;-1
43976_MH_MC	43976_MH_MC	1	1	1	43976_MH_MC	1	1	1	1	4.9	4.9	4.9	25.591	226	226	1	-2	167050000	0	+			934	1623	TRUE	1709	2071	2327	2327		75		74	-1
43980_MH_MC	43980_MH_MC	2	2	2	43980_MH_MC	1	2	2	2	7.6	7.6	7.6	28.006	236	236	0	12.033	61045000	2				935	581;3116	True;True	612;3285	741;3931	841;4380	841;4380					-1
43985_MH_MC;8464_MH_MC	43985_MH_MC;8464_MH_MC	4;3	4;3	1;0	43985_MH_MC;8464_MH_MC	2	4	4	1	26.5	26.5	6.5	19.062	170	170;150	0	26.29	218090000	3				936	137;1128;1319;3006	True;True;True;True	148;1197;1391;3172	195;1462;1698;3801	228;1649;1915;4234	228;1649;1915;4234					-1;-1
44009_MH_MC	44009_MH_MC	1	1	1	44009_MH_MC	1	1	1	1	4.2	4.2	4.2	27.602	239	239	0.0056127	5.7107	1042300000	1				937	135	TRUE	146	193	226	226	223;224		36;40		-1
44018_MH_MC	44018_MH_MC	3	3	3	44018_MH_MC	1	3	3	3	15.8	15.8	15.8	31.93	284	284	0	24.31	65402000	3				938	1377;1924;3191	True;True;True	1453;2025;3361	1771;2455;4028	1991;2746;4488	1991;2746;4488					-1
44028_MH_MC	44028_MH_MC	6	6	6	44028_MH_MC	1	6	6	6	15.7	15.7	15.7	69.939	611	611	0	65.389	78501000	7				939	224;274;596;2629;2722;3276	True;True;True;True;True;True	240;293;628;2778;2876;3449	302;365;759;3340;3461;3462;4137	356;427;860;3722;3860;3861;4624	356;427;860;3722;3860;4624					-1
44040_MH_MC;137003_MH_MC;106460_MH_MC;14295_MH_MC	44040_MH_MC;137003_MH_MC	3;2;1;1	3;2;1;1	3;2;1;1	44040_MH_MC;137003_MH_MC	4	3	3	3	3.5	3.5	3.5	118.17	1011	1011;91;686;733	0	23.294	19239000	3				940	820;1573;3395	True;True;True	865;1658;3579	1037;2014;4288	1172;2265;4799	1172;2265;4799					-1;-1;-1;-1
44041_MH_MC;65247_MH_MC;16657_MH_MC;24518_MH_MC;166796_MH_MC	44041_MH_MC;65247_MH_MC;16657_MH_MC;24518_MH_MC;166796_MH_MC	2;1;1;1;1	2;1;1;1;1	2;1;1;1;1	44041_MH_MC;65247_MH_MC;16657_MH_MC;24518_MH_MC;166796_MH_MC	5	2	2	2	2.2	2.2	2.2	114.04	1035	1035;179;201;229;485	0	13.998	53556000	1				941	1906;3427	True;True	2006;3613	2430;2431;4327	2720;2721;4844	2721;4844					-1;-1;-1;-1;-1
44043_MH_MC;28202_MH_MC;19331_MH_MC;53598_MH_MC;53601_MH_MC;53599_MH_MC;53600_MH_MC;172871_MH_MC;172874_MH_MC	44043_MH_MC;28202_MH_MC	9;6;3;2;2;1;1;1;1	9;6;3;2;2;1;1;1;1	9;6;3;2;2;1;1;1;1	44043_MH_MC;28202_MH_MC	9	9	9	9	8.2	8.2	8.2	136.94	1205	1205;1101;916;194;480;193;345;507;826	0	57.886	323430000	9				942	152;642;654;672;983;1091;1815;2030;2185	True;True;True;True;True;True;True;True;True	164;677;690;709;1041;1157;1908;2134;2313	215;216;814;830;852;1271;1413;2316;2576;2780	252;253;254;923;939;963;1439;1594;2596;2874;3102	253;923;939;963;1439;1594;2596;2874;3102	225		1050		-1;-1;-1;-1;-1;-1;-1;-1;-1
44045_MH_MC;18104_MH_MC;98849_MH_MC;26586_MH_MC	44045_MH_MC	5;2;1;1	5;2;1;1	5;2;1;1	44045_MH_MC	4	5	5	5	6.2	6.2	6.2	113.59	992	992;634;679;701	0	35.922	87257000	5				943	730;808;1956;2186;3442	True;True;True;True;True	768;853;2058;2314;3628	922;1022;2493;2781;4343	1044;1154;2786;3103;4861	1044;1154;2786;3103;4861					-1;-1;-1;-1
44049_MH_MC	44049_MH_MC	1	1	1	44049_MH_MC	1	1	1	1	1.7	1.7	1.7	81.264	701	701	0	6.3903	20460000	1				944	856	TRUE	902	1078	1221	1221					-1
44052_MH_MC;87216_MH_MC;165923_MH_MC;24057_MH_MC;16318_MH_MC;24058_MH_MC;6116_MH_MC	44052_MH_MC;87216_MH_MC;165923_MH_MC;24057_MH_MC;16318_MH_MC	13;11;11;9;9;2;1	13;11;11;9;9;2;1	13;11;11;9;9;2;1	44052_MH_MC;87216_MH_MC;165923_MH_MC;24057_MH_MC;16318_MH_MC	7	13	13	13	18.3	18.3	18.3	100.13	873	873;420;965;342;696;483;200	0	83.784	646310000	14				945	292;1069;1087;1144;1167;1180;1212;1647;1824;2828;3100;3123;3323	True;True;True;True;True;True;True;True;True;True;True;True;True	311;1135;1153;1214;1237;1250;1283;1734;1917;2988;3268;3292;3501	386;1388;1408;1481;1511;1526;1567;2102;2325;3586;3909;3939;4195	450;1568;1588;1670;1702;1703;1720;1762;2360;2605;2606;3998;4356;4389;4694	450;1568;1588;1670;1703;1720;1762;2360;2605;3998;4356;4389;4694					-1;-1;-1;-1;-1;-1;-1
44053_MH_MC	44053_MH_MC	1	1	1	44053_MH_MC	1	1	1	1	1.7	1.7	1.7	85.849	763	763	0	6.0482	14553000	0				946	643	TRUE	678	815	924	924					-1
44056_MH_MC	44056_MH_MC	2	2	2	44056_MH_MC	1	2	2	2	6.1	6.1	6.1	41.058	359	359	0	12.487	46255000	0				947	3272;3412	True;True	3445;3598	4133;4311	4620;4824	4620;4824					-1
44063_MH_MC;64086_MH_MC	44063_MH_MC;64086_MH_MC	11;10	11;10	11;10	44063_MH_MC;64086_MH_MC	2	11	11	11	45.7	45.7	45.7	41.217	370	370;384	0	143.36	1103300000	20				948	161;490;623;1241;1891;2169;2236;2262;2313;2691;2937	True;True;True;True;True;True;True;True;True;True;True	173;518;657;1313;1991;2297;2366;2367;2395;2448;2843;3100	225;226;621;792;1599;2412;2413;2763;2855;2856;2887;2949;3422;3423;3718	263;264;265;266;713;714;899;1798;1799;2701;2702;3083;3184;3185;3218;3290;3819;3820;3821;4143	264;713;899;1799;2702;3083;3184;3218;3290;3820;4143	226		229		-1;-1
44072_MH_MC	44072_MH_MC	14	14	14	44072_MH_MC	1	14	14	14	50.9	50.9	50.9	37.428	338	338	0	289.97	10065000000	40				949	13;27;361;491;721;895;1308;1621;1905;2100;2119;2540;2639;3295	True;True;True;True;True;True;True;True;True;True;True;True;True;True	14;28;383;519;758;941;1380;1707;2005;2221;2246;2686;2789;3468	16;42;43;467;468;622;911;1120;1121;1122;1123;1124;1125;1126;1680;1681;2069;2429;2680;2707;3226;3355;3356;3357;3358;3359;3360;3361;3362;4158	19;54;55;56;57;58;540;541;542;543;715;1028;1029;1030;1031;1032;1268;1269;1270;1271;1272;1273;1274;1275;1276;1277;1890;1891;2325;2719;2992;3020;3596;3597;3741;3742;3743;3744;3745;3746;3747;3748;3749;3750;4649	19;56;541;715;1030;1269;1890;2325;2719;2992;3020;3597;3742;4649	227		246		-1
44074_MH_MC;21832_MH_MC;14666_MH_MC;76191_MH_MC	44074_MH_MC	5;2;2;2	5;2;2;2	5;2;2;2	44074_MH_MC	4	5	5	5	20.1	20.1	20.1	36.646	328	328;214;214;238	0	32.526	116380000	5				950	1611;2029;2239;2408;3097	True;True;True;True;True	1697;2133;2371;2548;3265	2058;2575;2861;2862;3066;3906	2314;2873;3190;3191;3420;4353	2314;2873;3191;3420;4353					-1;-1;-1;-1
44093_MH_MC;134450_MH_MC;134294_MH_MC;12356_MH_MC;19477_MH_MC	44093_MH_MC	14;4;1;1;1	14;4;1;1;1	14;4;1;1;1	44093_MH_MC	5	14	14	14	31.9	31.9	31.9	58.5	518	518;151;139;149;154	0	118.6	1089600000	17				951	345;472;743;799;1198;1606;1812;2050;2729;2747;2748;3049;3074;3157	True;True;True;True;True;True;True;True;True;True;True;True;True;True	364;499;783;844;1268;1691;1905;2156;2883;2902;2903;3215;3241;3326	447;599;939;1011;1548;2051;2052;2312;2604;3470;3490;3491;3849;3880;3983	519;690;1062;1142;1742;2306;2307;2591;2592;2907;3870;3890;3891;4289;4324;4439;4440	519;690;1062;1142;1742;2307;2592;2907;3870;3890;3891;4289;4324;4440	228		208		-1;-1;-1;-1;-1
44094_MH_MC	44094_MH_MC	1	1	1	44094_MH_MC	1	1	1	1	9	9	9	14.194	122	122	0	6.6753	0	1				952	326	TRUE	345	426	495	495					-1
44097_MH_MC	44097_MH_MC	2	2	2	44097_MH_MC	1	2	2	2	19.4	19.4	19.4	16.895	155	155	0	46.956	839850000	7				953	1100;3166	True;True	1166;3335;3336	1426;3994;3995;3996;3997	1609;1610;4451;4452;4453;4454;4455	1610;4454	229		66		-1
44122_MH_MC	44122_MH_MC	3	3	3	44122_MH_MC	1	3	3	3	19.5	19.5	19.5	19.797	164	164	0	24.058	333160000	4				954	862;3094;3380	True;True;True	908;3261;3563	1084;3902;4267;4268	1227;4349;4777;4778	1227;4349;4777					-1
8491_MH_MC;44137_MH_MC;121821_MH_MC	8491_MH_MC;44137_MH_MC;121821_MH_MC	2;2;1	2;2;1	2;2;1	8491_MH_MC;44137_MH_MC;121821_MH_MC	3	2	2	2	15	15	15	17.022	153	153;144;59	0	12.6	27091000	2				955	1967;2145	True;True	2069;2272	2505;2735	2798;3049	2798;3049					-1;-1;-1
44141_MH_MC	44141_MH_MC	1	1	1	44141_MH_MC	1	1	1	1	12.8	12.8	12.8	9.4528	78	78	0	6.1418	83876000	0				956	1316	TRUE	1388	1695	1912	1912					-1
44160_MH_MC	44160_MH_MC	1	1	1	44160_MH_MC	1	1	1	1	7.2	7.2	7.2	17.476	153	153	0	12.769	21018000	1				957	264	TRUE	282	353	413	413					-1
44183_MH_MC;124902_MH_MC	44183_MH_MC;124902_MH_MC	2;1	2;1	2;1	44183_MH_MC;124902_MH_MC	2	2	2	2	7.4	7.4	7.4	28.286	242	242;135	0	11.668	18150000	1				958	534;2819	True;True	563;2975	686;3568	782;3977	782;3977					-1;-1
44186_MH_MC;156183_MH_MC	44186_MH_MC	6;2	6;2	6;2	44186_MH_MC	2	6	6	6	36.3	36.3	36.3	23.339	201	201;39	0	79.276	1319400000	9				959	40;622;931;2320;2587;3285	True;True;True;True;True;True	42;656;984;2455;2456;2735;3458	57;791;1187;2959;2960;3288;4146;4147	74;898;1341;1342;3302;3303;3667;4637;4638	74;898;1341;3303;3667;4637	230		16		-1;-1
8509_MH_MC;8508_MH_MC;44195_MH_MC	8509_MH_MC;8508_MH_MC;44195_MH_MC	1;1;1	1;1;1	1;1;1	8509_MH_MC;8508_MH_MC;44195_MH_MC	3	1	1	1	7.3	7.3	7.3	19.253	165	165;182;185	0	6.2884	50497000	1				960	3292	TRUE	3465	4154	4645	4645					-1;-1;-1
44196_MH_MC	44196_MH_MC	7	7	7	44196_MH_MC	1	7	7	7	48.5	48.5	48.5	21.717	196	196	0	108.04	738470000	12				961	235;329;1159;1283;1375;1745;2188	True;True;True;True;True;True;True	251;348;1229;1355;1450;1837;2316	314;315;429;1498;1499;1648;1649;1763;1764;2233;2234;2783	370;371;498;1687;1688;1689;1853;1854;1983;1984;2505;2506;3105	370;498;1689;1853;1984;2506;3105					-1
44197_MH_MC	44197_MH_MC	1	1	1	44197_MH_MC	1	1	1	1	6.9	6.9	6.9	23.195	203	203	0	6.3171	36225000	2				962	943	TRUE	998	1205;1206	1367;1368	1368					-1
44208_MH_MC	44208_MH_MC	1	1	1	44208_MH_MC	1	1	1	1	4	4	4	25.334	226	226	0.0020555	6.0138	0	1				963	1449	TRUE	1533	1864	2095	2095					-1
44224_MH_MC;10035_MH_MC	44224_MH_MC	3;1	3;1	3;1	44224_MH_MC	2	3	3	3	22.3	22.3	22.3	17.132	148	148;63	0	18.433	169370000	4				964	874;1676;2607	True;True;True	920;1764;1765;2755	1097;2144;2145;3312	1242;2404;2405;3692	1242;2404;3692	231		50		-1;-1
44234_MH_MC;13028_MH_MC;130969_MH_MC	44234_MH_MC;13028_MH_MC;130969_MH_MC	4;3;2	4;3;2	4;3;2	44234_MH_MC;13028_MH_MC;130969_MH_MC	3	4	4	4	16.8	16.8	16.8	21.898	190	190;169;93	0	28.587	850970000	5				965	1620;2143;2667;3185	True;True;True;True	1706;2270;2819;3355	2068;2733;3394;3395;4021	2324;3047;3787;3788;4481	2324;3047;3787;4481					-1;-1;-1
44240_MH_MC	44240_MH_MC	3	3	3	44240_MH_MC	1	3	3	3	15.2	15.2	15.2	19.933	171	171	0	16.976	142980000	2				966	1591;2805;3218	True;True;True	1676;2961;3389	2035;3553;4066	2287;3960;4535	2287;3960;4535					-1
44261_MH_MC;75586_MH_MC;8532_MH_MC;27256_MH_MC;18594_MH_MC;75585_MH_MC;27255_MH_MC;8531_MH_MC	44261_MH_MC;75586_MH_MC;8532_MH_MC	7;4;4;3;2;2;1;1	7;4;4;3;2;2;1;1	7;4;4;3;2;2;1;1	44261_MH_MC;75586_MH_MC;8532_MH_MC	8	7	7	7	6.7	6.7	6.7	203.1	1793	1793;873;1103;711;311;359;170;742	0	46.249	199130000	8				967	404;601;648;705;1492;1868;2803	True;True;True;True;True;True;True	430;634;683;742;1576;1965;2959	521;766;820;891;1913;2381;3549	603;604;870;929;1007;2148;2668;3954	604;870;929;1007;2148;2668;3954					-1;-1;-1;-1;-1;-1;-1;-1
44277_MH_MC;112881_MH_MC;27517_MH_MC;171789_MH_MC	44277_MH_MC;112881_MH_MC;27517_MH_MC;171789_MH_MC	2;1;1;1	2;1;1;1	2;1;1;1	44277_MH_MC;112881_MH_MC;27517_MH_MC;171789_MH_MC	4	2	2	2	2.1	2.1	2.1	121.03	1055	1055;347;396;487	0	11.727	25715000	1				968	782;2535	True;True	826;2680	986;3220	1113;3590	1113;3590					-1;-1;-1;-1
44473_MH_MC	44473_MH_MC	1	1	1	44473_MH_MC	1	1	1	1	11.2	11.2	11.2	11.262	98	98	0	8.5716	12346000	1				969	619	TRUE	653	788	894	894					-1
44518_MH_MC	44518_MH_MC	1	1	1	44518_MH_MC	1	1	1	1	9.9	9.9	9.9	14.24	121	121	0	7.4999	0	1				970	2664	TRUE	2816	3390	3783	3783					-1
8615_MH_MC;44559_MH_MC	8615_MH_MC;44559_MH_MC	5;5	5;5	5;5	8615_MH_MC;44559_MH_MC	2	5	5	5	26.3	26.3	26.3	24.151	198	198;199	0	32.47	320450000	5				971	891;1108;1240;2674;3200	True;True;True;True;True	937;1174;1312;2826;3370	1116;1434;1598;3402;4039	1263;1618;1796;1797;3795;4501	1263;1618;1797;3795;4501					-1;-1
44587_MH_MC;133228_MH_MC	44587_MH_MC	19;4	19;4	19;4	44587_MH_MC	2	19	19	19	64.2	64.2	64.2	43.432	383	383;106	0	231.39	3452200000	32				972	140;229;252;653;937;1000;1239;1393;1523;1547;1727;2163;2164;2371;2507;2572;2895;3177;3452	True;True;True;True;True;True;True;True;True;True;True;True;True;True;True;True;True;True;True	151;245;268;688;689;992;1059;1311;1469;1607;1632;1818;2290;2291;2508;2650;2720;3058;3347;3638	198;307;336;827;828;829;1196;1197;1290;1291;1597;1788;1789;1947;1980;2210;2211;2212;2754;2755;2756;2757;3016;3187;3266;3267;3673;4010;4011;4355	233;361;394;936;937;938;1355;1356;1459;1460;1795;2008;2009;2010;2187;2227;2480;2481;2482;3073;3074;3075;3076;3362;3363;3556;3642;3643;4094;4095;4468;4469;4876	233;361;394;938;1356;1460;1795;2008;2187;2227;2480;3075;3076;3363;3556;3642;4094;4468;4876	232		316		-1;-1
44588_MH_MC;137592_MH_MC;12170_MH_MC	44588_MH_MC	17;4;4	17;4;4	17;4;4	44588_MH_MC	3	17	17	17	63	63	63	41.58	368	368;87;122	0	304.67	2056100000	24				973	169;460;570;741;803;818;1262;1352;1502;1548;1674;1988;2097;2276;2473;2570;3418	True;True;True;True;True;True;True;True;True;True;True;True;True;True;True;True;True	181;487;601;781;848;863;1334;1425;1586;1633;1762;2092;2218;2409;2616;2718;3604	234;587;729;936;937;1016;1034;1035;1624;1625;1736;1924;1981;1982;2141;2142;2529;2530;2676;2903;3145;3264;4317;4318	275;676;677;828;1058;1059;1147;1169;1170;1828;1829;1956;2161;2228;2229;2401;2402;2823;2824;2987;2988;3237;3513;3640;4833;4834	275;676;828;1059;1147;1169;1829;1956;2161;2229;2401;2823;2988;3237;3513;3640;4833					-1;-1;-1
8626_MH_MC;44618_MH_MC;8627_MH_MC;8628_MH_MC	8626_MH_MC;44618_MH_MC;8627_MH_MC;8628_MH_MC	1;1;1;1	1;1;1;1	1;1;1;1	8626_MH_MC;44618_MH_MC;8627_MH_MC;8628_MH_MC	4	1	1	1	2	2	2	46.489	409	409;409;413;416	0.0010363	6.0406	0	1				974	1652	TRUE	1739	2114	2372	2372					-1;-1;-1;-1
44628_MH_MC	44628_MH_MC	8	8	4	44628_MH_MC	1	8	8	4	74.7	74.7	48.3	19.616	178	178	0	92.214	1546100000	11				975	55;499;883;1552;2547;2556;2724;2924	True;True;True;True;True;True;True;True	57;527;929;1637;2693;2702;2878;3087	73;640;1107;1986;3234;3245;3246;3465;3704;3705	93;734;735;1253;2233;3606;3619;3620;3864;4128;4129	93;735;1253;2233;3606;3620;3864;4128					-1
44633_MH_MC;137665_MH_MC	44633_MH_MC	7;1	7;1	7;1	44633_MH_MC	2	7	7	7	35.2	35.2	35.2	25.744	230	230;75	0	73.99	764900000	10				976	625;718;790;916;1738;2005;2575	True;True;True;True;True;True;True	659;755;834;965;1830;2109;2723	794;908;996;997;1157;2224;2549;2550;3272;3273	901;1025;1124;1125;1310;2494;2845;2846;3649;3650	901;1025;1124;1310;2494;2845;3649					-1;-1
44652_MH_MC;130775_MH_MC;20181_MH_MC;13072_MH_MC	44652_MH_MC;130775_MH_MC;20181_MH_MC	4;2;2;1	4;2;2;1	4;2;2;1	44652_MH_MC;130775_MH_MC;20181_MH_MC	4	4	4	4	22.5	22.5	22.5	20.938	187	187;115;134;93	0	24.635	252140000	6				977	488;870;969;3078	True;True;True;True	516;916;1027;3245	618;1092;1252;3885	710;1236;1419;4329;4330;4331	710;1236;1419;4330					-1;-1;-1;-1
44675_MH_MC;138103_MH_MC;158699_MH_MC	44675_MH_MC	15;2;1	15;2;1	15;2;1	44675_MH_MC	3	15	15	15	43.5	43.5	43.5	52.538	464	464;92;50	0	123.64	1469300000	24				978	579;645;992;1131;1724;1850;2087;2247;2448;2497;3263;3322;3383;3419;3451	True;True;True;True;True;True;True;True;True;True;True;True;True;True;True	610;680;1050;1201;1814;1815;1943;2206;2379;2591;2640;3434;3500;3566;3605;3637	739;817;1280;1281;1466;2204;2205;2356;2357;2662;2870;2871;3116;3175;3176;4118;4194;4272;4273;4274;4319;4354	839;926;1448;1449;1653;2472;2473;2640;2641;2970;3199;3200;3201;3478;3544;3545;4602;4692;4693;4782;4783;4784;4835;4875	839;926;1449;1653;2473;2641;2970;3201;3478;3545;4602;4693;4783;4835;4875	233		308		-1;-1;-1
44679_MH_MC;121970_MH_MC;135703_MH_MC;11953_MH_MC	44679_MH_MC	10;4;1;1	10;4;1;1	10;4;1;1	44679_MH_MC	4	10	10	10	29.5	29.5	29.5	56.302	508	508;152;109;111	0	76.482	520850000	13				979	114;1425;1439;1521;2154;2310;2858;2892;3009;3193	True;True;True;True;True;True;True;True;True;True	125;1508;1522;1523;1605;2281;2445;3019;3055;3175;3363	162;1838;1852;1853;1945;2745;2946;3621;3669;3804;4030;4031	195;2065;2081;2082;2185;3061;3286;4037;4090;4238;4239;4491;4492	195;2065;2082;2185;3061;3286;4037;4090;4239;4491	234		290		-1;-1;-1;-1
44681_MH_MC	44681_MH_MC	7	7	7	44681_MH_MC	1	7	7	7	18.1	18.1	18.1	53.954	463	463	0	44.784	326110000	9				980	147;1035;1680;2000;2166;2301;3249	True;True;True;True;True;True;True	158;1097;1769;2104;2293;2436;3420	206;207;1339;2149;2544;2759;2936;4102	241;242;1512;2409;2839;2840;3078;3276;4578	242;1512;2409;2839;3078;3276;4578					-1
44691_MH_MC;24935_MH_MC;88448_MH_MC;16937_MH_MC;32781_MH_MC	44691_MH_MC	43;18;16;7;3	43;18;16;7;3	43;18;16;7;3	44691_MH_MC	5	43	43	43	31.4	31.4	31.4	184.12	1597	1597;693;624;275;445	0	323.31	5305100000	55				981	89;94;233;396;593;597;1037;1038;1095;1096;1121;1135;1217;1244;1304;1351;1478;1544;1616;1634;1695;1710;1711;1925;1966;1976;2054;2146;2208;2220;2278;2434;2608;2638;2656;2665;2676;2736;2752;2909;3176;3225;3232	True;True;True;True;True;True;True;True;True;True;True;True;True;True;True;True;True;True;True;True;True;True;True;True;True;True;True;True;True;True;True;True;True;True;True;True;True;True;True;True;True;True;True	93;94;99;249;422;625;629;1099;1100;1161;1162;1190;1205;1288;1316;1376;1424;1562;1629;1702;1721;1785;1800;1801;2026;2068;2080;2162;2163;2273;2337;2349;2411;2576;2756;2788;2806;2817;2828;2890;2907;3072;3346;3396;3403	117;118;119;125;311;312;513;755;760;1341;1342;1418;1419;1454;1455;1470;1573;1603;1604;1673;1674;1735;1898;1977;2064;2087;2088;2168;2169;2186;2187;2456;2504;2517;2610;2611;2612;2736;2807;2828;2905;2906;3100;3313;3354;3380;3391;3404;3477;3495;3687;4008;4009;4074;4081	145;146;147;153;366;367;368;594;856;861;1514;1515;1599;1600;1641;1642;1657;1768;1803;1804;1881;1882;1883;1955;2133;2223;2224;2320;2344;2345;2429;2430;2431;2450;2451;2747;2797;2811;2913;2914;2915;3050;3131;3153;3239;3240;3241;3461;3693;3740;3771;3784;3797;3877;3895;4109;4466;4467;4545;4554	147;153;367;594;856;861;1514;1515;1599;1600;1642;1657;1768;1804;1882;1955;2133;2224;2320;2344;2431;2450;2451;2747;2797;2811;2914;3050;3131;3153;3241;3461;3693;3740;3771;3784;3797;3877;3895;4109;4466;4545;4554	235;236		359;916		-1;-1;-1;-1;-1
44692_MH_MC;18170_MH_MC;170360_MH_MC;92132_MH_MC;92131_MH_MC;26681_MH_MC	44692_MH_MC	7;2;2;2;1;1	7;2;2;2;1;1	7;2;2;2;1;1	44692_MH_MC	6	7	7	7	2.8	2.8	2.8	303.14	2594	2594;192;446;646;311;406	0	44.903	89004000	7				982	434;977;1331;1445;1510;2049;3273	True;True;True;True;True;True;True	461;1035;1403;1529;1594;2155;3446	558;1264;1711;1860;1933;2603;4134	644;1432;1930;2090;2171;2906;4621	644;1432;1930;2090;2171;2906;4621					-1;-1;-1;-1;-1;-1
44694_MH_MC	44694_MH_MC	3	3	3	44694_MH_MC	1	3	3	3	3.2	3.2	3.2	116.66	1037	1037	0	17.88	54366000	2				983	346;1515;1707	True;True;True	365;1599;1797	448;1938;2183	520;2176;2447	520;2176;2447					-1
44700_MH_MC	44700_MH_MC	1	1	1	44700_MH_MC	1	1	1	1	3	3	3	74.631	641	641	0	7.7771	45748000	1				984	1586	TRUE	1671	2030	2281	2281					-1
44709_MH_MC;169813_MH_MC;104841_MH_MC	44709_MH_MC	3;1;1	3;1;1	3;1;1	44709_MH_MC	3	3	3	3	19	19	19	26.164	221	221;55;127	0	24.966	35837000	2				985	174;2252;3010	True;True;True	186;2384;3176	242;2876;3805	286;3207;4240	286;3207;4240					-1;-1;-1
44717_MH_MC;24128_MH_MC;55282_MH_MC;16372_MH_MC;55283_MH_MC	44717_MH_MC;24128_MH_MC;55282_MH_MC	11;8;6;5;2	11;8;6;5;2	11;8;6;5;2	44717_MH_MC;24128_MH_MC;55282_MH_MC	5	11	11	11	39.2	39.2	39.2	42.667	370	370;311;235;180;102	0	114.37	838940000	16				986	70;303;826;828;829;1305;1593;1908;2274;2822;3304	True;True;True;True;True;True;True;True;True;True;True	72;322;871;873;874;1377;1678;2008;2407;2978;3477;3478	89;400;401;1043;1045;1046;1675;1676;2037;2433;2901;3572;4167;4168	113;466;467;468;1179;1181;1182;1884;1885;1886;2289;2723;3235;3982;4659;4660	113;468;1179;1181;1182;1884;2289;2723;3235;3982;4660	237		308		-1;-1;-1;-1;-1
44727_MH_MC;121291_MH_MC;14078_MH_MC	44727_MH_MC;121291_MH_MC;14078_MH_MC	10;7;7	10;7;7	10;7;7	44727_MH_MC;121291_MH_MC;14078_MH_MC	3	10	10	10	21.5	21.5	21.5	60.456	548	548;377;405	0	61.718	305620000	9				987	1053;1084;1238;2014;2319;2487;2498;3030;3056;3092	True;True;True;True;True;True;True;True;True;True	1117;1150;1310;2118;2454;2630;2641;3196;3222;3259	1361;1405;1596;2560;2958;3165;3177;3827;3828;3857;3900	1536;1585;1794;2856;3301;3533;3546;4267;4268;4299;4347	1536;1585;1794;2856;3301;3533;3546;4268;4299;4347					-1;-1;-1
44729_MH_MC;126775_MH_MC	44729_MH_MC	10;2	10;2	9;2	44729_MH_MC	2	10	10	9	24.8	24.8	22.5	58.875	516	516;178	0	68.415	382210000	9				988	485;501;680;1116;1179;1279;1917;2023;2618;2647	True;True;True;True;True;True;True;True;True;True	513;529;717;1184;1249;1351;2018;2127;2767;2797	615;642;863;1447;1525;1644;2447;2569;3327;3370	707;737;977;1632;1719;1849;2737;2867;3707;3759	707;737;977;1632;1719;1849;2737;2867;3707;3759					-1;-1
89404_MH_MC;44737_MH_MC	89404_MH_MC;44737_MH_MC	2;2	2;2	2;2	89404_MH_MC;44737_MH_MC	2	2	2	2	12.8	12.8	12.8	21.947	187	187;548	0	25.872	20241000	1				989	1851;2598	True;True	1944;2746	2358;3301	2642;3680	2642;3680					-1;-1
44753_MH_MC	44753_MH_MC	1	1	1	44753_MH_MC	1	1	1	1	5.3	5.3	5.3	19.47	170	170	0.0091659	5.6582	66133000	1				990	2602	TRUE	2750	3305	3684	3684					-1
44774_MH_MC;11434_MH_MC;137400_MH_MC	44774_MH_MC;11434_MH_MC;137400_MH_MC	2;1;1	2;1;1	2;1;1	44774_MH_MC;11434_MH_MC;137400_MH_MC	3	2	2	2	25.6	25.6	25.6	17.484	156	156;87;96	0	13.444	37239000	1				991	146;1805	True;True	157;1898	205;2304	240;2582	240;2582					-1;-1;-1
44816_MH_MC	44816_MH_MC	3	3	3	44816_MH_MC	1	3	3	3	17.3	17.3	17.3	22	196	196	0	18.381	129410000	3				992	397;1853;1860	True;True;True	423;1946;1954	514;2360;2369	595;2644;2654	595;2644;2654					-1
44817_MH_MC;15222_MH_MC	44817_MH_MC;15222_MH_MC	2;1	2;1	2;1	44817_MH_MC;15222_MH_MC	2	2	2	2	12.5	12.5	12.5	22.905	200	200;91	0	54.899	448010000	3				993	82;400	True;True	85;426	107;517	134;598;599	134;599					-1;-1
44844_MH_MC;139109_MH_MC;162709_MH_MC;107088_MH_MC	44844_MH_MC;139109_MH_MC;162709_MH_MC;107088_MH_MC	5;4;4;4	5;4;4;4	5;4;4;4	44844_MH_MC;139109_MH_MC;162709_MH_MC;107088_MH_MC	4	5	5	5	27.1	27.1	27.1	25.082	214	214;87;98;128	0	55.553	864630000	7				994	194;995;1628;1670;2870	True;True;True;True;True	207;208;1053;1715;1758;3032	265;266;1284;2079;2135;2136;3636	312;313;1453;2336;2395;2396;4054	313;1453;2336;2395;4054	238		34		-1;-1;-1;-1
44852_MH_MC;127940_MH_MC	44852_MH_MC	4;1	4;1	4;1	44852_MH_MC	2	4	4	4	37.7	37.7	37.7	18.048	159	159;116	0	56.528	2068100000	11				995	527;2390;3278;3420	True;True;True;True	556;2530;3451;3606	673;674;675;676;677;3043;3044;4139;4320	768;769;770;771;772;3393;3394;4627;4628;4836;4837	770;3393;4627;4836					-1;-1
44863_MH_MC	44863_MH_MC	5	5	5	44863_MH_MC	1	5	5	5	39.2	39.2	39.2	17.894	158	158	0	33.129	216160000	5				996	504;513;1012;1367;2543	True;True;True;True;True	532;542;1072;1440;2689	645;658;1305;1752;1753;3229	740;753;1474;1972;1973;3600	740;753;1474;1973;3600					-1
44866_MH_MC;137560_MH_MC	44866_MH_MC	9;2	9;2	9;2	44866_MH_MC	2	9	9	9	93	93	93	13.679	129	129;66	0	100.57	1254000000	14				997	105;180;352;1561;1799;2072;2745;2749;2903	True;True;True;True;True;True;True;True;True	112;192;373;1646;1891;1892;2183;2900;2904;3066	144;145;248;457;1996;1997;2297;2298;2636;3487;3488;3492;3681	174;175;293;529;530;2243;2244;2245;2575;2576;2941;3887;3888;3892;4103	175;293;529;2244;2575;2941;3887;3892;4103	239;240		19;53		-1;-1
44879_MH_MC;116737_MH_MC	44879_MH_MC	3;1	3;1	3;1	44879_MH_MC	2	3	3	3	20.3	20.3	20.3	21.015	182	182;114	0	23.269	131460000	2				998	775;1326;2057	True;True;True	817;1398;2167	976;1705;2617	1102;1923;2921	1102;1923;2921	241		109		-1;-1
44884_MH_MC	44884_MH_MC	2	2	2	44884_MH_MC	1	2	2	2	11.9	11.9	11.9	17.913	160	160	0	12.674	67905000	2				999	1190;1551	True;True	1260;1636	1537;1985	1731;2232	1731;2232	242		147		-1
44904_MH_MC	44904_MH_MC	4	4	4	44904_MH_MC	1	4	4	4	25.3	25.3	25.3	20.453	174	174	0	25.768	241740000	4				1000	841;1755;2025;2830	True;True;True;True	886;1847;2129;2990	1058;2246;2571;3588	1196;2519;2869;4000	1196;2519;2869;4000					-1
45079_MH_MC	45079_MH_MC	19	4	0	45079_MH_MC	1	19	4	0	25.4	5.5	0	95.396	849	849	0	114.62	2509600000	7				1001	177;360;417;493;960;1211;2001;2038;2671;2677;2728;2812;2826;2955;3115;3117;3143;3211;3229	False;True;False;False;True;False;False;False;False;True;False;False;False;False;False;False;False;True;False	189;381;382;443;521;1017;1282;2105;2142;2823;2829;2882;2968;2984;2985;3118;3284;3286;3312;3382;3400	245;465;466;537;538;624;625;626;627;1228;1566;2545;2586;2587;3399;3405;3469;3561;3579;3580;3581;3582;3583;3738;3930;3932;3967;4057;4078	289;290;538;539;620;621;622;623;717;718;719;720;721;1392;1761;2841;2886;2887;2888;3792;3798;3799;3800;3868;3869;3969;3970;3989;3990;3991;3992;3993;3994;3995;4164;4379;4381;4382;4422;4523;4550;4551	290;539;621;720;1392;1761;2841;2887;3792;3799;3869;3969;3992;4164;4379;4382;4422;4523;4550	92;93		49;298		-1
45092_MH_MC;18440_MH_MC;170940_MH_MC;27048_MH_MC;94394_MH_MC;133232_MH_MC	45092_MH_MC;18440_MH_MC;170940_MH_MC;27048_MH_MC	3;2;2;2;1;1	3;2;2;2;1;1	3;2;2;2;1;1	45092_MH_MC;18440_MH_MC;170940_MH_MC;27048_MH_MC	6	3	3	3	9.6	9.6	9.6	49.252	446	446;152;167;195;120;160	0	24.325	668310000	6				1002	96;120;3079	True;True;True	101;102;131;3246	128;129;174;175;3886;3887	157;158;207;208;4332;4333	158;208;4332	243		148		-1;-1;-1;-1;-1;-1
45117_MH_MC;12144_MH_MC	45117_MH_MC	4;1	4;1	4;1	45117_MH_MC	2	4	4	4	8.7	8.7	8.7	57.377	508	508;159	0	24.527	78004000	4				1003	1247;1919;1980;2165	True;True;True;True	1319;2020;2084;2292	1607;2449;2521;2758	1809;2739;2815;3077	1809;2739;2815;3077					-1;-1
8942_MH_MC;45126_MH_MC	8942_MH_MC;45126_MH_MC	4;4	2;2	2;2	8942_MH_MC;45126_MH_MC	2	4	2	2	40.2	24.7	24.7	10.579	97	97;126	0	52.902	642260000	7				1004	109;522;1085;1836	True;False;False;True	116;117;118;551;1151;1929	149;150;151;152;668;1406;2338;2339	179;180;181;182;763;1586;2619;2620;2621	180;763;1586;2620	244;245		25;28		-1;-1
45190_MH_MC;5191_MH_MC	45190_MH_MC	4;1	3;0	3;0	45190_MH_MC	2	4	3	3	34.4	27.6	27.6	18.474	163	163;68	0	24.279	148580000	4				1005	239;1376;1744;2192	True;False;True;True	255;1451;1452;1836;2320	322;1765;1766;1767;1768;1769;1770;2231;2232;2788	379;1985;1986;1987;1988;1989;1990;2502;2503;2504;3111	379;1988;2503;3111	246		47		-1;-1
45257_MH_MC	45257_MH_MC	11	4	3	45257_MH_MC	1	11	4	3	31.7	13.6	7.1	47.253	420	420	0	42.006	2135400000	11				1006	22;23;199;200;350;385;1624;2420;3219;3315;3369	False;False;True;True;True;False;True;False;False;False;False	23;24;213;214;370;371;409;1710;1711;2560;2561;2562;3390;3490;3551;3552	36;37;273;274;275;453;454;455;497;498;2072;2073;3078;3079;3080;3081;3082;3083;3084;4067;4182;4253;4254;4255;4256	46;47;48;49;320;321;322;323;324;525;526;527;575;576;2328;2329;2330;3435;3436;3437;3438;3439;3440;3441;3442;3443;4536;4677;4678;4761;4762;4763;4764;4765	46;49;320;324;525;575;2330;3443;4536;4678;4764	80;81;82	76;77	146;148;159	229;326	-1
45346_MH_MC	45346_MH_MC	1	1	1	45346_MH_MC	1	1	1	1	12.1	12.1	12.1	10.519	91	91	0	6.3125	0	1				1007	1484	TRUE	1568	1905	2140	2140					-1
45347_MH_MC	45347_MH_MC	1	1	1	45347_MH_MC	1	1	1	1	23.3	23.3	23.3	8.723	73	73	0	11.085	34998000	1				1008	816	TRUE	861	1032	1167	1167					-1
45407_MH_MC	45407_MH_MC	3	3	3	45407_MH_MC	1	3	3	3	25.1	25.1	25.1	18.968	167	167	0	19.191	141300000	4				1009	175;442;1236	True;True;True	187;469;1308	243;568;569;1594	287;654;655;1792	287;655;1792					-1
45497_MH_MC	45497_MH_MC	3	3	3	45497_MH_MC	1	3	3	3	19.6	19.6	19.6	19.488	168	168	0	20.558	104920000	3				1010	1126;1637;3252	True;True;True	1195;1724;3423	1460;2091;4105	1647;2348;4583;4584	1647;2348;4583					-1
45627_MH_MC	45627_MH_MC	1	1	1	45627_MH_MC	1	1	1	1	14.1	14.1	14.1	9.6613	85	85	0	9.3573	106710000	1				1011	392	TRUE	417	507	588	588					-1
45694_MH_MC;26858_MH_MC	45694_MH_MC;26858_MH_MC	4;2	4;2	4;2	45694_MH_MC;26858_MH_MC	2	4	4	4	28.3	28.3	28.3	17.251	152	152;451	0	33.726	1820800000	7				1012	1068;1156;2071;2932	True;True;True;True	1134;1226;2181;2182;3095	1387;1495;2632;2633;2634;2635;3713	1567;1684;2937;2938;2939;2940;4138	1567;1684;2940;4138	247		112		-1;-1
45762_MH_MC	45762_MH_MC	1	1	1	45762_MH_MC	1	1	1	1	11.8	11.8	11.8	18.985	170	170	0	8.6643	0	1				1013	35	TRUE	37	52	69	69					-1
45828_MH_MC	45828_MH_MC	1	1	1	45828_MH_MC	1	1	1	1	14.8	14.8	14.8	12.72	108	108	0	7.0955	86782000	1				1014	1918	TRUE	2019	2448	2738	2738					-1
45837_MH_MC;106419_MH_MC;162673_MH_MC	45837_MH_MC	15;5;3	15;5;3	15;5;3	45837_MH_MC	3	15	15	15	71.4	71.4	71.4	27.663	248	248;126;71	0	235.35	16514000000	44				1015	387;506;896;932;1541;1725;1823;2566;2636;2786;2863;2884;3194;3321;3444	True;True;True;True;True;True;True;True;True;True;True;True;True;True;True	411;412;535;942;985;1626;1816;1916;2713;2714;2785;2786;2941;3024;3025;3047;3364;3498;3499;3630	500;501;502;648;649;1127;1188;1972;1973;2206;2207;2208;2324;3258;3259;3260;3348;3349;3350;3351;3529;3530;3626;3627;3628;3651;3652;3653;3654;3655;3656;3657;3658;3659;3660;4032;4191;4192;4193;4345	579;580;581;743;744;1278;1279;1343;2216;2217;2218;2219;2474;2475;2476;2477;2478;2604;3633;3634;3635;3636;3731;3732;3733;3734;3735;3932;3933;4043;4044;4045;4046;4070;4071;4072;4073;4074;4075;4076;4077;4078;4079;4080;4081;4493;4689;4690;4691;4863;4864	580;743;1279;1343;2217;2478;2604;3634;3735;3933;4044;4072;4493;4690;4864	248;249;250;251;252		137;162;174;194;209		-1;-1;-1
45856_MH_MC	45856_MH_MC	3	3	3	45856_MH_MC	1	3	3	3	26.9	26.9	26.9	12.933	108	108	0	18.576	71825000	3				1016	184;814;823	True;True;True	197;859;868	255;1029;1040	300;1163;1175	300;1163;1175					-1
45892_MH_MC;156367_MH_MC;10531_MH_MC	45892_MH_MC;156367_MH_MC;10531_MH_MC	2;1;1	2;1;1	2;1;1	45892_MH_MC;156367_MH_MC;10531_MH_MC	3	2	2	2	57.4	57.4	57.4	7.5334	68	68;55;63	0	89.409	224140000	4				1017	24;50	True;True	25;52	38;67;68	50;86;87;88	50;87					-1;-1;-1
45927_MH_MC;139141_MH_MC	45927_MH_MC;139141_MH_MC	3;2	2;1	2;1	45927_MH_MC;139141_MH_MC	2	3	2	2	31.7	22	22	9.8785	82	82;75	0	11.893	177330000	2				1018	652;1726;2067	True;False;True	687;1817;2177	826;2209;2628	935;2479;2933	935;2479;2933					-1;-1
45974_MH_MC	45974_MH_MC	1	1	1	45974_MH_MC	1	1	1	1	15.6	15.6	15.6	11.628	109	109	0	6.5165	27413000	0				1019	863	TRUE	909	1085	1228	1228					-1
46018_MH_MC	46018_MH_MC	2	2	2	46018_MH_MC	1	2	2	2	1.5	1.5	1.5	129.09	1366	1366	0	45.668	2421200000	13				1020	922;923	True;True	971;972;973;974;975;976	1166;1167;1168;1169;1170;1171;1172;1173;1174;1175;1176;1177;1178	1319;1320;1321;1322;1323;1324;1325;1326;1327;1328;1329;1330;1331;1332	1322;1325		78;79;80		363;368;372	-1
46020_MH_MC	46020_MH_MC	5	5	4	46020_MH_MC	1	5	5	4	4.2	4.2	3.6	138.91	1464	1464	0	62.453	2472500000	12				1021	935;939;1010;1027;1041	True;True;True;True;True	988;989;990;994;1069;1070;1088;1105	1191;1192;1193;1194;1199;1302;1303;1325;1348	1346;1347;1348;1349;1350;1351;1352;1353;1358;1471;1472;1496;1521	1346;1358;1471;1496;1521		58;59;60;81;82;83;84;85;86;87;88;89;90;91		222;223;226;313;316;318;771;772;774;778;973;976;978;982	-1
46116_MH_MC	46116_MH_MC	5	1	1	46116_MH_MC	1	5	1	1	31.4	8.4	8.4	27.248	239	239	0	17.269	0	1				1022	1042;1861;2432;2815;3413	False;False;True;False;False	1106;1955;2574;2971;3599	1349;2370;3097;3564;4312	1522;2655;3457;3973;4825	1522;2655;3457;3973;4825					-1
46239_MH_MC	46239_MH_MC	3	3	2	46239_MH_MC	1	3	3	2	3.2	3.2	2.2	109.29	1201	1201	0	20.274	4753600000	6				1023	904;925;1039	True;True;True	951;952;978;1101;1102;1103	1137;1138;1139;1180;1343;1344;1345;1346	1289;1290;1291;1334;1516;1517;1518;1519	1289;1334;1519	253	92;93;94;95;96	474	408;410;471;477;479	-1
46451_MH_MC	46451_MH_MC	1	1	1	46451_MH_MC	1	1	1	1	26.8	26.8	26.8	8.1467	71	71	0	12.245	26463000	1				1024	2681	TRUE	2833	3409	3804	3804					-1
4658_MH_MC	4658_MH_MC	2	2	2	4658_MH_MC	1	2	2	2	7.7	7.7	7.7	42.456	388	388	0	12.962	92087000	0				1025	1347;2557	True;True	1420;2703	1731;3247	1951;3621	1951;3621					-1
46789_MH_MC;134647_MH_MC	46789_MH_MC	3;1	3;1	3;1	46789_MH_MC	2	3	3	3	32.4	32.4	32.4	13.142	111	111;93	0	19.763	180360000	4				1026	122;1348;1930	True;True;True	133;1421;2031	177;1732;2461	210;1952;2752;2753	210;1952;2753					-1;-1
46849_MH_MC;8044_MH_MC;42811_MH_MC;14287_MH_MC;161548_MH_MC;161549_MH_MC	46849_MH_MC;8044_MH_MC;42811_MH_MC;14287_MH_MC	4;3;3;3;1;1	4;3;3;3;1;1	4;3;3;3;1;1	46849_MH_MC;8044_MH_MC;42811_MH_MC;14287_MH_MC	6	4	4	4	16	16	16	34.729	313	313;309;313;320;46;110	0	25.916	73499000	5				1027	160;798;1473;2193	True;True;True;True	172;843;1557;2321;2322	224;1010;1893;2789;2790	262;1141;2127;3112;3113	262;1141;2127;3113	254		203		-1;-1;-1;-1;-1;-1
47101_MH_MC	47101_MH_MC	1	1	1	47101_MH_MC	1	1	1	1	7.7	7.7	7.7	29.017	246	246	0.0074143	5.6895	0	1				1028	3375	TRUE	3558	4262	4772	4772	255	97;98	213	214;222	-1
48670_MH_MC	48670_MH_MC	1	1	1	48670_MH_MC	1	1	1	1	14.1	14.1	14.1	10.488	85	85	0.0010288	6.0278	45694000	0				1029	1677	TRUE	1766	2146	2406	2406					-1
48817_MH_MC	48817_MH_MC	1	1	1	48817_MH_MC	1	1	1	1	20.3	20.3	20.3	7.6373	64	64	0.0056818	5.7313	336050000	1				1030	2418	TRUE	2558	3076	3432	3432					-1
5056_MH_MC;131949_MH_MC;134541_MH_MC;128752_MH_MC	5056_MH_MC	5;1;1;1	5;1;1;1	5;1;1;1	5056_MH_MC	4	5	5	5	10.4	10.4	10.4	94.53	830	830;87;92;181	0	40.705	115680000	6				1031	1768;1897;1898;2251;2682	True;True;True;True;True	1860;1997;1998;2383;2834	2262;2419;2420;2875;3410	2536;2708;2709;3205;3206;3805	2536;2708;2709;3206;3805					-1;-1;-1;-1
5075_MH_MC	5075_MH_MC	1	1	1	5075_MH_MC	1	1	1	1	6.4	6.4	6.4	13.107	140	140	0	6.7566	267480000	1				1032	1022	TRUE	1083	1320	1491	1491					-1
53048_MH_MC	53048_MH_MC	1	1	1	53048_MH_MC	1	1	1	1	12.3	12.3	12.3	7.9544	65	65	0.0020534	6.0082	0	1				1033	2512	TRUE	2657	3195	3564	3564					-1
5317_MH_MC	5317_MH_MC	1	1	1	5317_MH_MC	1	1	1	1	14.5	14.5	14.5	9.6045	83	83	0	6.5097	21299000	1				1034	1438	TRUE	1521	1851	2080	2080					-1
53719_MH_MC	53719_MH_MC	1	1	1	53719_MH_MC	1	1	1	1	6.1	6.1	6.1	21.389	180	180	0.0091491	5.6562	0	1				1035	1699	TRUE	1789	2174	2436	2436		99		25	-1
542_MH_MC	542_MH_MC	1	1	1	542_MH_MC	1	1	1	1	2.5	2.5	2.5	67.95	611	611	0	7.9596	0	2				1036	3012	TRUE	3178	3807;3808	4242;4243	4243					-1
5667_MH_MC	5667_MH_MC	1	1	1	5667_MH_MC	1	1	1	1	6.8	6.8	6.8	24.863	222	222	0	7.006	54100000	1				1037	2851	TRUE	3012	3613	4028	4028					-1
5697_MH_MC;4996_MH_MC;8200_MH_MC;9314_MH_MC;9313_MH_MC;102793_MH_MC;25791_MH_MC;23724_MH_MC	5697_MH_MC;4996_MH_MC;8200_MH_MC;9314_MH_MC;9313_MH_MC;102793_MH_MC;25791_MH_MC;23724_MH_MC	2;1;1;1;1;1;1;1	2;1;1;1;1;1;1;1	2;1;1;1;1;1;1;1	5697_MH_MC;4996_MH_MC;8200_MH_MC;9314_MH_MC;9313_MH_MC;102793_MH_MC;25791_MH_MC;23724_MH_MC	8	2	2	2	15.1	15.1	15.1	21.533	192	192;70;189;191;200;204;236;270	0	12.864	62224000	2				1038	227;2304	True;True	243;2439	305;2939	359;3279	359;3279	256		175		-1;-1;-1;-1;-1;-1;-1;-1
57026_MH_MC	57026_MH_MC	1	1	1	57026_MH_MC	1	1	1	1	4	4	4	41.817	351	351	0	6.0997	101500000	0				1039	2178	TRUE	2306	2773	3094	3094					-1
5703_MH_MC	5703_MH_MC	1	1	1	5703_MH_MC	1	1	1	1	6.7	6.7	6.7	24.193	210	210	0	6.1731	30590000	0				1040	3140	TRUE	3309	3963	4418	4418					-1
5827_MH_MC	5827_MH_MC	5	5	4	5827_MH_MC	1	5	5	4	37.6	37.6	31.7	21.362	189	189	0	39.828	1195300000	15				1041	576;843;1253;1376;1746	True;True;True;True;True	607;888;1325;1451;1452;1838	735;736;1061;1613;1614;1765;1766;1767;1768;1769;1770;2235;2236;2237	834;835;836;1200;1201;1815;1816;1817;1985;1986;1987;1988;1989;1990;2507;2508;2509;2510	835;1201;1816;1988;2508	246		32		-1
5955_MH_MC	5955_MH_MC	1	1	1	5955_MH_MC	1	1	1	1	1.9	1.9	1.9	57.157	525	525	0	6.2223	0	1				1042	2718	TRUE	2872	3457	3856	3856					-1
6016_MH_MC;6017_MH_MC;10130_MH_MC;12028_MH_MC;135460_MH_MC	6016_MH_MC;6017_MH_MC	3;3;1;1;1	3;3;1;1;1	3;3;1;1;1	6016_MH_MC;6017_MH_MC	5	3	3	3	29.2	29.2	29.2	12.309	106	106;107;70;112;121	0	18.829	127270000	3				1043	99;586;2318	True;True;True	106;617;2453	137;746;2957	167;847;3300	167;847;3300					-1;-1;-1;-1;-1
6170_MH_MC	6170_MH_MC	2	2	2	6170_MH_MC	1	2	2	2	17.5	17.5	17.5	17.477	154	154	0	12.475	16710000	2				1044	986;1011	True;True	1044;1071	1274;1304	1442;1473	1442;1473					-1
6288_MH_MC	6288_MH_MC	1	1	1	6288_MH_MC	1	1	1	1	18.6	18.6	18.6	10.757	97	97	0	8.8989	16180000	0				1045	2431	TRUE	2573	3096	3456	3456					-1
63634_MH_MC	63634_MH_MC	1	1	1	63634_MH_MC	1	1	1	1	7.1	7.1	7.1	16.685	141	141	0.002997	5.9043	62041000	1				1046	2966	TRUE	3129	3751	4180	4180					-1
6397_MH_MC	6397_MH_MC	1	1	1	6397_MH_MC	1	1	1	1	16.2	16.2	16.2	8.5341	74	74	0	6.2679	15943000	1				1047	1729	TRUE	1821	2215	2485	2485					-1
6471_MH_MC	6471_MH_MC	1	1	1	6471_MH_MC	1	1	1	1	10.8	10.8	10.8	14.748	130	130	0	6.0658	15423000	1				1048	1111	TRUE	1177	1440	1625	1625					-1
6803_MH_MC;6804_MH_MC	6803_MH_MC;6804_MH_MC	1;1	1;1	1;1	6803_MH_MC;6804_MH_MC	2	1	1	1	3.7	3.7	3.7	30.141	270	270;273	0.0030395	5.9405	8642800	1				1049	439	TRUE	466	565	651	651					-1;-1
68055_MH_MC	68055_MH_MC	1	1	1	68055_MH_MC	1	1	1	1	14.5	14.5	14.5	8.7662	76	76	0	6.6692	28237000	0				1050	1830	TRUE	1923	2331	2612	2612					-1
6813_MH_MC	6813_MH_MC	1	1	1	6813_MH_MC	1	1	1	1	13.1	13.1	13.1	10.943	99	99	0	9.1949	138800000	1				1051	1970	TRUE	2072	2508	2801	2801					-1
68359_MH_MC	68359_MH_MC	1	1	1	68359_MH_MC	1	1	1	1	12.1	12.1	12.1	11.333	99	99	0.0029126	5.8127	457990000	1				1052	2675	TRUE	2827	3403	3796	3796					-1
69163_MH_MC	69163_MH_MC	1	1	1	69163_MH_MC	1	1	1	1	2.8	2.8	2.8	38.173	327	327	0.003055	5.9565	34007000	0				1053	357	TRUE	378	462	535	535					-1
69850_MH_MC	69850_MH_MC	1	1	1	69850_MH_MC	1	1	1	1	11.9	11.9	11.9	7.0224	59	59	1	-2	42057000	1	+			1054	1221	TRUE	1293	1579	1776	1776	257		22		-1
71719_MH_MC	71719_MH_MC	6	6	6	71719_MH_MC	1	6	6	6	35.1	35.1	35.1	21.792	194	194	0	39.652	939710000	7				1055	535;1074;2076;2502;3137;3312	True;True;True;True;True;True	564;1140;2188;2189;2645;3306;3487	687;1393;2641;2642;3181;3959;4179	783;1573;2946;2947;3550;4413;4674	783;1573;2946;3550;4413;4674	258		131		-1
72965_MH_MC	72965_MH_MC	1	1	1	72965_MH_MC	1	1	1	1	9.9	9.9	9.9	9.6155	81	81	0.005698	5.7347	0	2				1056	1368	TRUE	1441;1442	1754;1755	1974;1975	1975	259		50		-1
7313_MH_MC;12814_MH_MC	7313_MH_MC;12814_MH_MC	2;1	2;1	2;1	7313_MH_MC;12814_MH_MC	2	2	2	2	5.6	5.6	5.6	39.903	360	360;125	0	11.365	0	2				1057	1299;3199	True;True	1371;3369	1667;4038	1874;4500	1874;4500					-1;-1
7326_MH_MC;12595_MH_MC;133321_MH_MC;19723_MH_MC	7326_MH_MC;12595_MH_MC;133321_MH_MC;19723_MH_MC	2;1;1;1	2;1;1;1	2;1;1;1	7326_MH_MC;12595_MH_MC;133321_MH_MC;19723_MH_MC	4	2	2	2	16.8	16.8	16.8	21.4	191	191;108;131;149	0	15.17	47807000	3				1058	2437;3355	True;True	2579;3537	3103;4238	3464;4742;4743	3464;4743					-1;-1;-1;-1
7327_MH_MC	7327_MH_MC	2	2	2	7327_MH_MC	1	2	2	2	13.1	13.1	13.1	23.92	222	222	0	15.095	172150000	5				1059	80;706	True;True	82;83;743	103;104;105;892	129;130;131;132;1008	131;1008	260		76		-1
7426_MH_MC;114029_MH_MC	7426_MH_MC	3;1	3;1	3;1	7426_MH_MC	2	3	3	3	21.6	21.6	21.6	17.781	162	162;124	0	18.39	60027000	2				1060	678;919;2776	True;True;True	715;968;2931	861;1162;3519	975;1315;3922	975;1315;3922					-1;-1
7482_MH_MC;129960_MH_MC;13226_MH_MC;20366_MH_MC	7482_MH_MC;129960_MH_MC	7;4;3;3	7;4;3;3	7;4;3;3	7482_MH_MC;129960_MH_MC	4	7	7	7	29.8	29.8	29.8	29.427	262	262;177;135;172	0	233.04	1681300000	11				1061	68;410;423;1871;1964;2101;2479	True;True;True;True;True;True;True	70;436;449;1968;2066;2222;2622	87;527;528;544;545;2384;2501;2502;2681;3154	110;610;611;630;631;2671;2672;2794;2795;2993;3522	110;611;631;2672;2794;2993;3522					-1;-1;-1;-1
7499_MH_MC;7500_MH_MC;160244_MH_MC;5330_MH_MC	7499_MH_MC;7500_MH_MC	7;7;1;1	7;7;1;1	7;7;1;1	7499_MH_MC;7500_MH_MC	4	7	7	7	16.9	16.9	16.9	51.819	472	472;474;51;165	0	74.484	2105600000	10				1062	56;599;1055;3111;3153;3265;3357	True;True;True;True;True;True;True	58;631;632;1119;3280;3322;3436;3539	74;762;763;1363;1364;3924;3978;4120;4121;4240	94;865;866;1538;1539;4373;4434;4604;4605;4745	94;866;1538;4373;4434;4605;4745	261;262;263;264		77;89;91;405		-1;-1;-1;-1
7512_MH_MC	7512_MH_MC	3	3	3	7512_MH_MC	1	3	3	3	22.2	22.2	22.2	18.026	158	158	0	18.269	47714000	2				1063	1733;1859;2963	True;True;True	1825;1953;3126	2219;2368;3748	2489;2653;4176	2489;2653;4176					-1
7531_MH_MC;14692_MH_MC;21867_MH_MC;21866_MH_MC;59270_MH_MC	7531_MH_MC;14692_MH_MC;21867_MH_MC;21866_MH_MC;59270_MH_MC	2;1;1;1;1	2;1;1;1;1	2;1;1;1;1	7531_MH_MC;14692_MH_MC;21867_MH_MC;21866_MH_MC;59270_MH_MC	5	2	2	2	10.9	10.9	10.9	23.38	201	201;90;111;120;240	0	15.692	71193000	2				1064	1407;3014	True;True	1487;3180	1813;1814;3810	2039;2040;4245	2039;4245					-1;-1;-1;-1;-1
7544_MH_MC;7543_MH_MC	7544_MH_MC;7543_MH_MC	2;2	2;2	2;2	7544_MH_MC;7543_MH_MC	2	2	2	2	16.3	16.3	16.3	11.408	104	104;111	0	11.569	111230000	2				1065	1003;1429	True;True	1062;1512	1295;1842	1464;2069	1464;2069					-1;-1
7562_MH_MC	7562_MH_MC	1	1	1	7562_MH_MC	1	1	1	1	3.2	3.2	3.2	42.375	370	370	0	6.6387	101140000	2				1066	1667	TRUE	1755	2131	2390;2391	2390					-1
7572_MH_MC	7572_MH_MC	1	1	1	7572_MH_MC	1	1	1	1	4.9	4.9	4.9	37.546	327	327	0	7.3207	0	1				1067	1422	TRUE	1504	1833	2060	2060					-1
7581_MH_MC	7581_MH_MC	2	2	2	7581_MH_MC	1	2	2	2	14.9	14.9	14.9	20.339	174	174	0	11.659	14507000	2				1068	1434;3298	True;True	1517;3471	1847;4161	2075;4652	2075;4652					-1
7819_MH_MC	7819_MH_MC	1	1	1	7819_MH_MC	1	1	1	1	10.4	10.4	10.4	10.595	96	96	0	6.1881	31127000	0				1069	463	TRUE	490	590	680	680					-1
7849_MH_MC	7849_MH_MC	1	1	1	7849_MH_MC	1	1	1	1	3.5	3.5	3.5	48.605	434	434	0.0038499	5.7906	21779000	1				1070	2918	TRUE	3081	3697	4120	4120					-1
78712_MH_MC	78712_MH_MC	2	2	2	78712_MH_MC	1	2	2	2	9	9	9	28.125	245	245	0	13.021	626800000	3				1071	167;909	True;True	179;958	232;1147;1148	273;1299;1300	273;1300					-1
7873_MH_MC;7875_MH_MC;7874_MH_MC	7873_MH_MC;7875_MH_MC;7874_MH_MC	1;1;1	1;1;1	1;1;1	7873_MH_MC;7875_MH_MC;7874_MH_MC	3	1	1	1	15.5	15.5	15.5	15.193	129	129;134;135	0	10.019	27940000	1				1072	127	TRUE	138	184	217	217					-1;-1;-1
7882_MH_MC	7882_MH_MC	6	6	6	7882_MH_MC	1	6	6	6	28.9	28.9	28.9	23.132	201	201	0	45.58	580870000	6				1073	210;246;651;1193;2388;2753	True;True;True;True;True;True	224;262;686;1263;2528;2908	286;329;824;825;1541;3041;3496	336;387;933;934;1735;3391;3896	336;387;934;1735;3391;3896					-1
7909_MH_MC;7910_MH_MC;12132_MH_MC	7909_MH_MC;7910_MH_MC	3;3;1	3;3;1	3;3;1	7909_MH_MC;7910_MH_MC	3	3	3	3	5.8	5.8	5.8	54.468	484	484;484;98	0	18.931	285120000	4				1074	1441;1559;3393	True;True;True	1525;1644;3577	1855;1994;4286	2084;2085;2241;4796	2085;2241;4796					-1;-1;-1
79093_MH_MC	79093_MH_MC	1	1	1	79093_MH_MC	1	1	1	1	10	10	10	9.6764	80	80	0	6.1031	26968000	1				1075	2947	TRUE	3110	3728	4154	4154					-1
7999_MH_MC	7999_MH_MC	8	8	8	7999_MH_MC	1	8	8	8	49.3	49.3	49.3	16.04	138	138	0	73.039	404470000	9				1076	1302;1622;1648;2255;2273;2282;2344;3226	True;True;True;True;True;True;True;True	1374;1708;1735;2388;2406;2415;2481;3397	1671;2070;2103;2104;2880;2900;2910;2986;4075	1879;2326;2361;2362;3211;3234;3245;3331;4546;4547	1879;2326;2362;3211;3234;3245;3331;4546					-1
8027_MH_MC;13910_MH_MC;161097_MH_MC;124356_MH_MC	8027_MH_MC;13910_MH_MC;161097_MH_MC	9;5;5;4	9;5;5;4	9;5;5;4	8027_MH_MC;13910_MH_MC;161097_MH_MC	4	9	9	9	29.3	29.3	29.3	48.261	451	451;310;324;266	0	74.687	418850000	11				1077	19;166;430;545;1330;1483;1665;2735;3183	True;True;True;True;True;True;True;True;True	20;178;456;457;574;1402;1567;1753;2889;3353	33;231;552;553;697;1710;1903;1904;2128;3476;4019	43;272;638;639;793;1929;2138;2139;2387;3876;4479	43;272;638;793;1929;2139;2387;3876;4479	265		195		-1;-1;-1;-1
8030_MH_MC;164764_MH_MC;15864_MH_MC;19055_MH_MC;100876_MH_MC	8030_MH_MC	3;1;1;1;1	3;1;1;1;1	3;1;1;1;1	8030_MH_MC	5	3	3	3	15.3	15.3	15.3	27.481	242	242;73;81;83;122	0	24.58	57421000	2				1078	1605;1939;2006	True;True;True	1690;2040;2110	2050;2471;2551	2305;2763;2847	2305;2763;2847					-1;-1;-1;-1;-1
8043_MH_MC;26887_MH_MC;170705_MH_MC;95609_MH_MC	8043_MH_MC;26887_MH_MC;170705_MH_MC;95609_MH_MC	13;11;10;9	13;11;10;9	13;11;10;9	8043_MH_MC;26887_MH_MC;170705_MH_MC;95609_MH_MC	4	13	13	13	31.4	31.4	31.4	67.565	609	609;534;462;521	0	193.51	1033400000	17				1079	62;72;375;484;500;512;1166;1280;1944;2016;2567;2869;3414	True;True;True;True;True;True;True;True;True;True;True;True;True	64;74;397;511;512;528;541;1236;1352;2045;2120;2715;3031;3600	80;92;93;485;611;612;613;614;641;657;1509;1510;1645;2476;2477;2562;3261;3634;3635;4313	101;116;117;562;702;703;704;705;706;736;752;1700;1701;1850;2769;2770;2858;3637;4052;4053;4826	101;116;562;705;736;752;1700;1850;2770;2858;3637;4052;4826	266		264		-1;-1;-1;-1
8047_MH_MC;19949_MH_MC	8047_MH_MC	19;5	19;5	14;5	8047_MH_MC	2	19	19	14	35.7	35.7	27.9	70.2	602	602;159	0	227.97	5252500000	38				1080	344;369;421;448;796;844;1260;1448;1531;1900;2134;2172;2302;2372;2483;2699;3058;3204;3411	True;True;True;True;True;True;True;True;True;True;True;True;True;True;True;True;True;True;True	363;391;447;475;840;841;889;1332;1532;1615;2000;2261;2300;2437;2509;2626;2851;3224;3374;3597	446;476;477;542;575;1005;1006;1007;1008;1062;1622;1863;1955;2422;2723;2766;2767;2937;3017;3018;3019;3158;3159;3431;3860;4044;4045;4309;4310	518;553;554;628;661;662;1133;1134;1135;1136;1137;1138;1139;1202;1203;1826;2094;2195;2196;2711;3037;3087;3088;3277;3364;3365;3366;3367;3526;3527;3829;4302;4303;4508;4509;4510;4821;4822;4823	518;553;628;661;1138;1202;1826;2094;2196;2711;3037;3088;3277;3365;3527;3829;4302;4508;4823		100		353	-1;-1
8050_MH_MC;28259_MH_MC;172980_MH_MC;19370_MH_MC	8050_MH_MC;28259_MH_MC;172980_MH_MC	6;4;3;2	6;4;3;2	6;4;3;2	8050_MH_MC;28259_MH_MC;172980_MH_MC	4	6	6	6	25.5	25.5	25.5	40.019	364	364;166;151;90	0	52.627	190400000	6				1081	101;854;972;1516;1762;3301	True;True;True;True;True;True	108;900;1030;1600;1854;3474	140;1076;1257;1258;1939;2254;4164	170;1219;1424;1425;2177;2528;4656	170;1219;1424;2177;2528;4656					-1;-1;-1;-1
80931_MH_MC	80931_MH_MC	1	1	1	80931_MH_MC	1	1	1	1	21.2	21.2	21.2	9.3428	80	80	0	66.784	118770000	2				1082	747	TRUE	787	944	1067;1068	1068					-1
8126_MH_MC;8127_MH_MC	8126_MH_MC;8127_MH_MC	1;1	1;1	1;1	8126_MH_MC;8127_MH_MC	2	1	1	1	3.2	3.2	3.2	48.438	437	437;441	0.0010352	6.0397	0	1				1083	1772	TRUE	1864	2267	2543	2543					-1;-1
8142_MH_MC;163679_MH_MC;136318_MH_MC	8142_MH_MC	4;1;1	4;1;1	4;1;1	8142_MH_MC	3	4	4	4	19.6	19.6	19.6	28.321	245	245;49;75	0	26.83	111030000	6				1084	1413;2108;2844;3188	True;True;True;True	1493;2230;2231;3005;3358	1821;2689;2690;3604;3605;4025	2047;3001;3002;4016;4017;4485	2047;3002;4016;4485	267;268;269		129;132;171		-1;-1;-1
8248_MH_MC;8247_MH_MC;13847_MH_MC;21022_MH_MC	8248_MH_MC;8247_MH_MC;13847_MH_MC;21022_MH_MC	9;8;7;6	9;8;7;6	9;8;7;6	8248_MH_MC;8247_MH_MC;13847_MH_MC;21022_MH_MC	4	9	9	9	50.7	50.7	50.7	24.294	209	209;209;208;209	0	127.69	1908900000	17				1085	259;405;544;811;1615;1922;2019;2648;3114	True;True;True;True;True;True;True;True;True	277;431;573;856;1701;2023;2123;2798;3283	345;522;696;1025;1026;2062;2063;2452;2453;2565;3371;3928;3929	404;405;605;792;1157;1158;1159;2318;2319;2743;2744;2862;2863;3760;3761;4377;4378	405;605;792;1158;2319;2743;2863;3761;4377					-1;-1;-1;-1
82806_MH_MC	82806_MH_MC	1	1	1	82806_MH_MC	1	1	1	1	11.8	11.8	11.8	13.536	110	110	0.0029297	5.8343	0	1				1086	1845	TRUE	1938	2351	2635	2635					-1
8298_MH_MC	8298_MH_MC	1	1	1	8298_MH_MC	1	1	1	1	1.9	1.9	1.9	64.963	577	577	0	6.9775	0	1				1087	2179	TRUE	2307	2774	3095	3095					-1
8469_MH_MC	8469_MH_MC	7	7	7	8469_MH_MC	1	7	7	7	29.5	29.5	29.5	28.259	244	244	0	82.959	1583700000	9				1088	334;638;2268;2525;2941;3209;3365	True;True;True;True;True;True;True	353;673;2401;2670;3104;3380;3547	435;808;2893;2894;3209;3210;3722;4055;4249	506;915;3225;3226;3579;3580;4148;4521;4756	506;915;3226;3579;4148;4521;4756					-1
8487_MH_MC;8488_MH_MC;14808_MH_MC;162603_MH_MC;22023_MH_MC;117212_MH_MC	8487_MH_MC;8488_MH_MC;14808_MH_MC;162603_MH_MC;22023_MH_MC;117212_MH_MC	12;12;11;11;11;10	12;12;11;11;11;10	9;9;8;8;8;7	8487_MH_MC;8488_MH_MC;14808_MH_MC;162603_MH_MC;22023_MH_MC;117212_MH_MC	6	12	12	9	36.6	36.6	27.8	50.202	454	454;458;394;395;410;426	0	297.52	1033900000	18				1089	141;315;408;446;453;675;1310;1706;2191;2427;2581;3089	True;True;True;True;True;True;True;True;True;True;True;True	152;334;434;473;480;712;1382;1796;2319;2569;2729;3256	199;415;525;573;580;856;857;1683;1684;2182;2786;2787;3092;3282;3897	234;484;608;659;668;967;968;969;1893;1894;1895;2445;2446;3109;3110;3452;3660;3661;4344	234;484;608;659;668;968;1893;2445;3109;3452;3661;4344					-1;-1;-1;-1;-1;-1
8504_MH_MC	8504_MH_MC	3	3	3	8504_MH_MC	1	3	3	3	21.6	21.6	21.6	19.655	176	176	0	25.823	25171000	3				1090	845;913;2328	True;True;True	890;962;2464	1063;1152;2968	1204;1305;3312	1204;1305;3312					-1
8516_MH_MC	8516_MH_MC	2	2	2	8516_MH_MC	1	2	2	2	12.4	12.4	12.4	18.969	170	170	0	11.652	44345000	2				1091	406;1991	True;True	432;2095	523;2533	606;2827	606;2827					-1
8544_MH_MC;165675_MH_MC;107437_MH_MC	8544_MH_MC;165675_MH_MC;107437_MH_MC	5;4;3	5;4;3	5;4;3	8544_MH_MC;165675_MH_MC;107437_MH_MC	3	5	5	5	26.4	26.4	26.4	29.913	250	250;234;208	0	33.741	98371000	3				1092	323;902;2592;3339;3346	True;True;True;True;True	342;949;2740;3520;3528	423;1135;3293;4216;4228	492;1287;3672;4716;4732	492;1287;3672;4716;4732					-1;-1;-1
8635_MH_MC;8634_MH_MC;65325_MH_MC;14687_MH_MC;36488_MH_MC	8635_MH_MC;8634_MH_MC;65325_MH_MC	5;5;3;1;1	5;5;3;1;1	5;5;3;1;1	8635_MH_MC;8634_MH_MC;65325_MH_MC	5	5	5	5	27.3	27.3	27.3	30.428	267	267;277;253;67;286	0	41.578	317180000	8				1093	335;1002;2096;2270;3384	True;True;True;True;True	354;1061;2217;2403;3567	436;1293;1294;2674;2675;2897;4275	507;1462;1463;2984;2985;2986;3230;4785	507;1463;2986;3230;4785					-1;-1;-1;-1;-1
8642_MH_MC;5013_MH_MC;5014_MH_MC;9195_MH_MC;37911_MH_MC;4628_MH_MC;9220_MH_MC;13388_MH_MC;20532_MH_MC	8642_MH_MC	8;2;2;2;1;1;1;1;1	8;2;2;2;1;1;1;1;1	8;2;2;2;1;1;1;1;1	8642_MH_MC	9	8	8	8	15.8	15.8	15.8	74.41	678	678;189;194;428;92;106;217;241;248	0	54.039	270770000	10				1094	151;624;688;1333;2149;2399;3044;3222	True;True;True;True;True;True;True;True	163;658;725;1405;2276;2539;3210;3393	214;793;872;1713;2740;3056;3844;4070	251;900;987;1932;1933;3054;3055;3409;4284;4539	251;900;987;1933;3055;3409;4284;4539					-1;-1;-1;-1;-1;-1;-1;-1;-1
8693_MH_MC	8693_MH_MC	2	2	2	8693_MH_MC	1	2	2	2	11.1	11.1	11.1	26.026	226	226	0	26.281	167560000	1				1095	409;1832	True;True	435;1925	526;2333	609;2614	609;2614					-1
91737_MH_MC;8757_MH_MC;23268_MH_MC	91737_MH_MC;8757_MH_MC;23268_MH_MC	2;2;1	2;2;1	2;2;1	91737_MH_MC;8757_MH_MC;23268_MH_MC	3	2	2	2	14.4	14.4	14.4	17.917	153	153;187;171	0	11.857	65807000	3				1096	620;3133	True;True	654;3302	789;3954	895;4407;4408	895;4407					-1;-1;-1
889_MH_MC;156335_MH_MC	889_MH_MC	4;1	4;1	4;1	889_MH_MC	2	4	4	4	33	33	33	21.922	191	191;47	0	49.563	1571500000	10				1097	1015;2083;2912;2989	True;True;True;True	1075;1076;2199;2200;3075;3155	1308;1309;1310;2655;2656;3690;3781;3782	1477;1478;1479;1480;2962;2963;2964;4112;4213;4214	1480;2964;4112;4213	270;271		16;151		-1;-1
9024_MH_MC	9024_MH_MC	1	1	1	9024_MH_MC	1	1	1	1	1.2	1.2	1.2	181.01	1626	1626	0.0056711	5.729	391430000	1				1098	1686	TRUE	1776	2156	2416	2416		101;102;103;104		1581;1583;1584;1585	-1
90437_MH_MC	90437_MH_MC	1	1	1	90437_MH_MC	1	1	1	1	11	11	11	20.255	173	173	1	-2	140680000	1	+			1099	2316	TRUE	2451	2955	3298	3298	272;273	105;106	165;168	162;173	-1
90957_MH_MC	90957_MH_MC	1	1	1	90957_MH_MC	1	1	1	1	12.4	12.4	12.4	10.492	89	89	0	6.4243	6268500	1				1100	2666	TRUE	2818	3392;3393	3785;3786	3786					-1
9136_MH_MC	9136_MH_MC	4	1	1	9136_MH_MC	1	4	1	1	47.9	12.4	12.4	13.858	121	121	0	6.0528	74075000	1				1101	667;2073;2116;2203	False;False;False;True	703;704;2184;2242;2332	845;846;847;2637;2703;2801	955;956;957;2942;3016;3125	957;2942;3016;3125		32;33		59;66	-1
91476_MH_MC	91476_MH_MC	2	2	2	91476_MH_MC	1	2	2	2	9.8	9.8	9.8	28.121	245	245	0	11.809	29425000	0				1102	1157;2588	True;True	1227;2736	1496;3289	1685;3668	1685;3668					-1
91507_MH_MC	91507_MH_MC	1	1	1	91507_MH_MC	1	1	1	1	7.5	7.5	7.5	12.5	107	107	1	-2	0	1	+			1103	764	TRUE	806	964	1088	1088		107		11	-1
93633_MH_MC;166210_MH_MC;16432_MH_MC;24210_MH_MC;45251_MH_MC	93633_MH_MC;166210_MH_MC;16432_MH_MC;24210_MH_MC;45251_MH_MC	2;1;1;1;1	2;1;1;1;1	2;1;1;1;1	93633_MH_MC;166210_MH_MC;16432_MH_MC;24210_MH_MC;45251_MH_MC	5	2	2	2	6.8	6.8	6.8	45.135	385	385;196;316;405;628	0	11.762	44128000	1				1104	479;2797	True;True	506;2952	606;3541	697;3946	697;3946					-1;-1;-1;-1;-1
9670_MH_MC	9670_MH_MC	4	4	3	9670_MH_MC	1	4	4	3	34.9	34.9	25.6	19.128	172	172	0	59.227	2145600000	16				1105	1033;1626;2289;2595	True;True;True;True	1094;1095;1713;2423;2743	1331;1332;1333;1334;1335;2075;2076;2077;2919;2920;2921;2922;3298	1502;1503;1504;1505;1506;1507;1508;2332;2333;2334;3254;3255;3256;3257;3258;3259;3677	1504;2332;3255;3677	274		112		-1
9791_MH_MC	9791_MH_MC	1	1	1	9791_MH_MC	1	1	1	1	21.6	21.6	21.6	10.094	88	88	0	8.431	18946000	1				1106	2801	TRUE	2957	3547	3952	3952					-1
9852_MH_MC	9852_MH_MC	1	1	1	9852_MH_MC	1	1	1	1	5.7	5.7	5.7	24.052	211	211	0	6.2859	0	1				1107	1681	TRUE	1770	2150	2410	2410		108		201	-1
99279_MH_MC;28077_MH_MC;19237_MH_MC	99279_MH_MC;28077_MH_MC;19237_MH_MC	6;5;4	1;1;1	1;1;1	99279_MH_MC;28077_MH_MC;19237_MH_MC	3	6	1	1	34.8	11	11	18.894	164	164;176;94	0	10.949	0	1				1108	487;787;1246;2363;2610;3429	False;False;False;False;False;True	515;831;1318;2500;2759;3615	617;993;1606;3008;3317;3318;4329	709;1121;1806;1807;1808;3354;3697;3698;4846	709;1121;1807;3354;3697;4846	275		140		-1;-1;-1
99426_MH_MC	99426_MH_MC	1	1	1	99426_MH_MC	1	1	1	1	11	11	11	18.298	163	163	0	27.572	0	1				1109	103	TRUE	110	142	172	172					-1
CON__P00761	CON__P00761	4	4	4		1	4	4	4	25.1	25.1	25.1	24.409	231	231	0	130.51	3114200000	9			+	1110	1344;1743;1958;3019	True;True;True;True	1417;1835;2060;3185	1727;1728;2229;2230;2495;3816	1947;1948;2499;2500;2501;2788;4253;4254;4255	1948;2501;2788;4254					-1
CON__P02533;CON__Q04695;CON__Q9QWL7;CON__Q6IFX2;CON__A2A4G1;CON__Q61782;CON__P19012;CON__Q7Z3Y9	CON__P02533	10;3;3;3;2;1;1;1	9;3;3;3;1;1;1;0	6;2;2;2;0;1;0;0		8	10	9	6	27.8	25.8	19.3	51.621	472	472;432;433;452;456;93;456;468	0	87.402	372050000	9			+	1111	26;144;232;613;1386;1518;1821;2176;3121;3228	True;True;True;True;True;True;True;True;True;False	27;155;248;646;1462;1602;1914;2304;3290;3399	40;41;203;310;779;1780;1941;2322;2771;3937;4077	52;53;238;365;884;2000;2180;2602;3092;4387;4549	52;238;365;884;2000;2180;2602;3092;4387;4549					-1;-1;-1;-1;-1;-1;-1;-1
CON__P48668;CON__P04259;CON__P02538;CON__Q8VED5;CON__O95678;CON__P19013	CON__P48668;CON__P04259;CON__P02538	15;15;15;6;6;2	8;8;8;1;2;0	2;2;2;0;0;0	;;	6	15	8	2	25.4	16.7	5.1	60.024	564	564;564;564;531;551;594	0	94.308	332140000	6			+	1112	30;34;132;393;663;1044;1651;1700;2204;2205;2210;2442;2768;3281;3327	True;True;False;True;False;True;False;True;False;False;False;True;True;True;False	31;36;143;418;699;1108;1738;1790;2333;2334;2339;2585;2923;3454;3506	46;51;189;508;841;1351;2110;2111;2112;2113;2175;2802;2803;2804;2809;3109;3511;4142;4200	62;68;222;589;951;1524;2368;2369;2370;2371;2437;3126;3127;3128;3133;3470;3914;4633;4699	62;68;222;589;951;1524;2369;2437;3126;3128;3133;3470;3914;4633;4699					-1;-1;-1;-1;-1;-1
CON__P02676	CON__P02676	1	1	1		1	1	1	1	2	2	2	56.44	495	495	0	6.9177	198160000	2			+	1113	450	TRUE	477	577	664;665	664					-1
CON__P04258	CON__P04258	3	2	2		1	3	2	2	2.7	1.8	1.8	138.44	1466	1466	0	11.177	38751000	1			+	1114	1020;1029;1039	True;True;False	1081;1090;1101;1102;1103	1318;1327;1343;1344;1345;1346	1489;1498;1516;1517;1518;1519	1489;1498;1519	253	94;95;96;109;110;111;112	578	500;575;581;583;1084;1085;1087	-1
CON__P04264;CON__H-INV:HIT000016045;CON__H-INV:HIT000292931	CON__P04264	26;3;1	26;3;1	17;0;0		3	26	26	17	51.2	51.2	40.2	66.017	644	644;99;443	0	323.31	7269300000	44			+	1115	33;418;772;836;949;1051;1231;1650;1872;2099;2204;2205;2238;2419;2527;2560;2597;2605;2615;2633;2644;2848;2922;3270;3327;3328	True;True;True;True;True;True;True;True;True;True;True;True;True;True;True;True;True;True;True;True;True;True;True;True;True;True	35;444;814;881;1004;1115;1303;1737;1969;2220;2333;2334;2369;2370;2559;2672;2707;2745;2753;2764;2782;2794;3009;3085;3443;3506;3507	50;539;973;1053;1213;1359;1589;2107;2108;2109;2385;2678;2679;2802;2803;2804;2858;2859;2860;3077;3212;3251;3300;3309;3323;3324;3344;3345;3367;3609;3610;3701;3702;4131;4200;4201	67;624;625;1098;1099;1190;1191;1377;1532;1533;1534;1786;2365;2366;2367;2673;2990;2991;3126;3127;3128;3187;3188;3189;3433;3434;3582;3626;3679;3689;3703;3704;3726;3727;3728;3755;4022;4023;4024;4025;4124;4125;4126;4617;4618;4699;4700;4701	67;624;1099;1190;1377;1534;1786;2365;2673;2991;3126;3128;3187;3433;3582;3626;3679;3689;3703;3726;3755;4025;4126;4617;4699;4701	276		262		-1;-1;-1
CON__P08727;CON__P19001;CON__P05784;36872_MH_MC	CON__P08727;CON__P19001;CON__P05784;36872_MH_MC	2;2;1;1	1;1;1;1	1;1;1;1	;;;36872_MH_MC	4	2	1	1	4.5	2.2	2.2	44.091	400	400;403;423;437	0	6.5143	33872000	1			+	1116	1564;3121	True;False	1649;3290	2000;3937	2248;4387	2248;4387					-1;-1;-1;-1
CON__P08779;CON__Q9Z2K1;CON__Q3ZAW8	CON__P08779	10;4;4	6;2;2	6;2;2		3	10	6	6	26.4	18	18	51.267	473	473;469;474	0	42.182	103070000	5			+	1117	123;144;1040;1311;1518;2175;2460;2878;3121;3228	True;False;True;True;False;True;True;True;False;False	134;155;1104;1383;1602;2303;2603;3040;3290;3399	178;203;1347;1685;1941;2770;3129;3644;3937;4077	211;238;1520;1896;2180;3091;3496;4063;4387;4549	211;238;1520;1896;2180;3091;3496;4063;4387;4549					-1;-1;-1
CON__P13645;CON__P02535-1;CON__Q7Z3Z0;CON__Q7Z3Y8;CON__Q148H6;CON__Q7Z3Y7;CON__ENSEMBL:ENSP00000377550;CON__P08730-1;CON__P13646-1;CON__Q2M2I5	CON__P13645	18;6;2;2;2;2;1;1;1;1	18;6;2;2;2;2;1;1;1;1	17;5;1;1;1;1;1;1;1;1		10	18	18	17	44	44	42.5	59.51	593	593;570;450;459;464;486;420;437;458;525	0	323.31	3064100000	31			+	1118	46;84;231;558;1046;1048;1350;2269;2315;2317;2454;2457;2528;2627;2684;2685;3228;3314	True;True;True;True;True;True;True;True;True;True;True;True;True;True;True;True;True;True	48;88;247;588;1110;1112;1423;2402;2450;2452;2597;2600;2673;2776;2836;2837;3399;3489	63;112;309;713;714;1353;1355;1356;1734;2895;2896;2951;2952;2953;2954;2956;3122;3125;3213;3338;3413;3414;4077;4181	81;82;140;363;364;810;811;812;813;1526;1528;1529;1954;3227;3228;3229;3292;3293;3294;3295;3296;3297;3299;3486;3487;3491;3583;3720;3808;3809;4549;4676	82;140;364;813;1526;1529;1954;3227;3293;3299;3486;3491;3583;3720;3808;3809;4549;4676					-1;-1;-1;-1;-1;-1;-1;-1;-1;-1
CON__P13647;CON__Q5XKE5	CON__P13647	14;4	5;0	1;0		2	14	5	1	21.2	8.6	1.5	62.378	590	590;535	0	30.698	187480000	5			+	1119	131;393;646;663;1094;1651;2204;2205;2210;2237;2383;2442;3281;3327	True;False;True;False;True;False;False;False;False;True;True;False;False;False	142;418;681;699;1160;1738;2333;2334;2339;2368;2521;2585;3454;3506	188;508;818;841;1417;2110;2111;2112;2113;2802;2803;2804;2809;2857;3034;3109;4142;4200	221;589;927;951;1598;2368;2369;2370;2371;3126;3127;3128;3133;3186;3384;3470;4633;4699	221;589;927;951;1598;2369;3126;3128;3133;3186;3384;3470;4633;4699					-1;-1
CON__P35527	CON__P35527	21	21	21		1	21	21	21	48.8	48.8	48.8	62.129	623	623	0	323.31	3678400000	39			+	1120	295;358;507;696;838;953;954;1110;1469;1470;1599;2106;2324;2394;2398;2407;2466;2511;2898;3197;3309	True;True;True;True;True;True;True;True;True;True;True;True;True;True;True;True;True;True;True;True;True	314;379;536;733;883;1008;1009;1176;1553;1554;1684;2228;2460;2534;2538;2547;2609;2654;2655;2656;3061;3367;3483;3484	391;392;463;650;651;882;1055;1217;1218;1436;1437;1438;1439;1888;1889;2044;2687;2964;3048;3049;3050;3055;3065;3137;3191;3192;3193;3194;3676;4035;4036;4173;4174;4175;4176	456;457;536;745;746;998;1193;1381;1382;1620;1621;1622;1623;1624;2122;2123;2297;2298;2299;2999;3307;3308;3398;3399;3400;3401;3408;3419;3504;3560;3561;3562;3563;4098;4496;4497;4666;4667;4668;4669;4670	456;536;745;998;1193;1381;1382;1622;2122;2123;2298;2999;3308;3399;3408;3419;3504;3561;4098;4496;4669	277;278;279;280		269;276;286;411		-1
CON__P35908v2;CON__P35908;CON__Q7Z794;CON__Q9R0H5;CON__Q6NXH9	CON__P35908v2;CON__P35908	20;20;3;2;2	17;17;1;1;1	10;10;0;0;0	;	5	20	17	10	41.2	38	26.9	65.432	639	639;645;578;524;539	0	119.88	1392300000	23			+	1121	132;663;724;772;941;955;1231;1638;1651;1873;2210;2346;2347;2606;2948;3032;3033;3162;3327;3378	True;True;True;False;True;True;False;True;True;True;True;True;True;True;True;True;True;True;False;True	143;699;762;814;996;1010;1303;1725;1738;1970;2339;2483;2484;2754;3111;3198;3199;3331;3506;3561	189;841;915;973;1202;1219;1589;2092;2093;2110;2111;2112;2113;2386;2809;2988;2989;2990;3310;3311;3729;3730;3830;3831;3990;4200;4265	222;951;1036;1098;1099;1362;1383;1786;2349;2350;2368;2369;2370;2371;2674;3133;3333;3334;3335;3690;3691;4155;4156;4270;4271;4447;4699;4775	222;951;1036;1099;1362;1383;1786;2349;2369;2674;3133;3334;3335;3691;4155;4270;4271;4447;4699;4775					-1;-1;-1;-1;-1
CON__Q86YZ3	CON__Q86YZ3	1	1	1		1	1	1	1	0.8	0.8	0.8	282.39	2850	2850	0	8.5963	14551000	1			+	1122	924	TRUE	977	1179	1333	1333					-1
REV__113835_MH_MC	REV__113835_MH_MC	1	1	1	113835_MH_MC	1	1	1	1	0	0	0	9.1485	76	76	0.0065116	5.6952	72146000	1		+		1123	1659	TRUE	1746	2121	2380	2380					-1
REV__134450_MH_MC;REV__44093_MH_MC	REV__134450_MH_MC;REV__44093_MH_MC	1;1	1;1	1;1	134450_MH_MC;44093_MH_MC	2	1	1	1	0	0	0	16.989	151	151;518	0.0030675	5.9669	27465000	1		+		1124	1736	TRUE	1828	2222	2492	2492					-1;-1
REV__136357_MH_MC	REV__136357_MH_MC	1	1	1	136357_MH_MC	1	1	1	1	0	0	0	7.5969	66	66	0.003876	5.8053	15248000	1		+		1125	1339	TRUE	1412	1720	1940	1940					-1
REV__21965_MH_MC	REV__21965_MH_MC	1	1	1	21965_MH_MC	1	1	1	1	0	0	0	12.566	108	108	1	-2	27089000	0	+	+		1126	2545	TRUE	2691	3231	3602	3602	281		19		-1
REV__36846_MH_MC	REV__36846_MH_MC	1	1	1	36846_MH_MC	1	1	1	1	0	0	0	46.876	406	406	0.0048077	5.7853	8637300	1		+		1127	2972	TRUE	3136	3760	4191	4191					-1
REV__38848_MH_MC	REV__38848_MH_MC	1	1	1	38848_MH_MC	1	1	1	1	0	0	0	371.71	3194	3194	0.0074349	5.6919	24986000	1		+		1128	1885	TRUE	1985	2404	2693	2693					-1
REV__42546_MH_MC	REV__42546_MH_MC	1	1	1	42546_MH_MC	1	1	1	1	0	0	0	8.9365	75	75	1	-2	29835000	1	+	+		1129	2098	TRUE	2219	2677	2989	2989	282		75		-1
REV__45319_MH_MC;REV__9044_MH_MC	REV__45319_MH_MC;REV__9044_MH_MC	1;1	1;1	1;1	45319_MH_MC;9044_MH_MC	2	1	1	1	0	0	0	7.2765	63	63;111	0.0083256	5.6869	22059000	1		+		1130	91	TRUE	96	121	149	149					-1;-1
REV__48692_MH_MC	REV__48692_MH_MC	1	1	1	48692_MH_MC	1	1	1	1	0	0	0	29.188	244	244	0.0092251	5.679	58709000	2		+		1131	1785	TRUE	1877	2282	2559;2560	2559					-1
REV__59595_MH_MC	REV__59595_MH_MC	1	1	1	59595_MH_MC	1	1	1	1	0	0	0	10.074	85	85	0.0057307	5.7526	0	1		+		1132	1796	TRUE	1888	2294	2572	2572					-1
REV__60367_MH_MC	REV__60367_MH_MC	1	1	1	60367_MH_MC	1	1	1	1	0	0	0	13.063	111	111	1	-2	37495000	0	+	+		1133	1920	TRUE	2021	2450	2740	2740		113		15	-1
REV__70004_MH_MC	REV__70004_MH_MC	1	1	1	70004_MH_MC	1	1	1	1	0	0	0	15.13	129	129	0.0020576	6.0156	9138300	1		+		1134	1369	TRUE	1443	1756	1976	1976					-1
REV__9395_MH_MC	REV__9395_MH_MC	1	1	1	9395_MH_MC	1	1	1	1	0	0	0	29.145	264	264	0.0010395	6.047	0	1		+		1135	3439	TRUE	3625	4340	4857	4857					-1

## Sheet: M.honghuensis_1_proteinGroups
Protein IDs	Majority protein IDs	Peptide counts (all)	Peptide counts (razor+unique)	Peptide counts (unique)	Fasta headers	Number of proteins	Peptides	Razor + unique peptides	Unique peptides	Sequence coverage [%]	Unique + razor sequence coverage [%]	Unique sequence coverage [%]	Mol. weight [kDa]	Sequence length	Sequence lengths	Q-value	Score	Intensity	MS/MS count	Only identified by site	Reverse	Potential contaminant	id	Peptide IDs	Peptide is razor	Mod. peptide IDs	Evidence IDs	MS/MS IDs	Best MS/MS	Oxidation (M) site IDs	Oxidation (P) site IDs	Oxidation (M) site positions	Oxidation (P) site positions	Taxonomy IDs
28423_MH_MC;39351_MH_MC;99_MH_MC;100_MH_MC;160410_MH_MC;20546_MH_MC	28423_MH_MC;39351_MH_MC;99_MH_MC;100_MH_MC;160410_MH_MC;20546_MH_MC	2;2;2;2;1;1	2;2;2;2;1;1	2;2;2;2;1;1	28423_MH_MC;39351_MH_MC;99_MH_MC;100_MH_MC;160410_MH_MC;20546_MH_MC	6	2	2	2	6.1	6.1	6.1	38.696	342	342;367;394;399;186;201	0	15.643	141720000	2				0	1077;2511	True;True	1128;2627	1405;3184	1581;3553	1581;3553					-1;-1;-1;-1;-1;-1
16783_MH_MC;100783_MH_MC;24694_MH_MC;41434_MH_MC;167072_MH_MC	16783_MH_MC;100783_MH_MC;24694_MH_MC;41434_MH_MC;167072_MH_MC	9;9;9;9;7	9;9;9;9;7	9;9;9;9;7	16783_MH_MC;100783_MH_MC;24694_MH_MC;41434_MH_MC;167072_MH_MC	5	9	9	9	24.1	24.1	24.1	49.288	449	449;516;530;716;254	0	98.98	1955700000	14				1	58;184;1083;1475;1539;2473;3123;3129;3297	True;True;True;True;True;True;True;True;True	60;196;1134;1542;1607;2589;3256;3262;3439	81;269;1411;1907;1977;3143;3929;3935;4151;4152	97;98;311;1587;2144;2221;3507;4372;4373;4379;4634;4635;4636;4637	98;311;1587;2144;2221;3507;4373;4379;4635					-1;-1;-1;-1;-1
40436_MH_MC;100870_MH_MC	40436_MH_MC;100870_MH_MC	2;2	2;2	2;2	40436_MH_MC;100870_MH_MC	2	2	2	2	31.9	31.9	31.9	12.433	119	119;140	0	38.016	1809600000	6				2	279;3397	True;True	292;3549;3550	380;4285;4286;4287	439;4791;4792;4793;4794;4795	439;4792	0		76		-1;-1
101_MH_MC;28424_MH_MC;102_MH_MC	101_MH_MC;28424_MH_MC;102_MH_MC	2;2;2	2;2;2	2;2;2	101_MH_MC;28424_MH_MC;102_MH_MC	3	2	2	2	5.2	5.2	5.2	49.201	445	445;451;452	0	11.632	93111000	2				3	513;2253	True;True	533;2359	666;667;2862	752;753;3191	752;3191					-1;-1;-1
101374_MH_MC;22145_MH_MC;43448_MH_MC	101374_MH_MC;22145_MH_MC;43448_MH_MC	1;1;1	1;1;1	1;1;1	101374_MH_MC;22145_MH_MC;43448_MH_MC	3	1	1	1	4.4	4.4	4.4	34.408	297	297;454;813	0	7.5739	14137000	1				4	2071	TRUE	2158	2636	2939	2939					-1;-1;-1
17458_MH_MC;101534_MH_MC	17458_MH_MC;101534_MH_MC	1;1	1;1	1;1	17458_MH_MC;101534_MH_MC	2	1	1	1	8.8	8.8	8.8	22.179	193	193;215	0	7.1969	0	1				5	1588	TRUE	1657	2050	2302	2302					-1;-1
18182_MH_MC;101830_MH_MC;26701_MH_MC;44693_MH_MC	18182_MH_MC;101830_MH_MC;26701_MH_MC;44693_MH_MC	1;1;1;1	1;1;1;1	1;1;1;1	18182_MH_MC;101830_MH_MC;26701_MH_MC;44693_MH_MC	4	1	1	1	4	4	4	36.642	325	325;377;402;1026	0	7.5189	11032000	1				6	633	TRUE	657	807	903	903					-1;-1;-1;-1
102932_MH_MC;18361_MH_MC;26946_MH_MC;170784_MH_MC;42190_MH_MC	102932_MH_MC;18361_MH_MC;26946_MH_MC;170784_MH_MC;42190_MH_MC	1;1;1;1;1	1;1;1;1;1	1;1;1;1;1	102932_MH_MC;18361_MH_MC;26946_MH_MC;170784_MH_MC;42190_MH_MC	5	1	1	1	1.8	1.8	1.8	61.157	542	542;564;712;848;862	0.006654	5.8888	10522000	1				7	2461	TRUE	2577	3129	3490	3490					-1;-1;-1;-1;-1
3248_MH_MC;3246_MH_MC;3247_MH_MC;3249_MH_MC;102956_MH_MC	3248_MH_MC;3246_MH_MC;3247_MH_MC;3249_MH_MC;102956_MH_MC	2;2;2;2;2	2;2;2;2;2	2;2;2;2;2	3248_MH_MC;3246_MH_MC;3247_MH_MC;3249_MH_MC;102956_MH_MC	5	2	2	2	17.8	17.8	17.8	13.577	118	118;120;121;122;165	0	14.464	66651000	2				8	1680;2004	True;True	1753;2089	2161;2553	2422;2850	2422;2850					-1;-1;-1;-1;-1
102962_MH_MC	102962_MH_MC	1	1	1	102962_MH_MC	1	1	1	1	13.3	13.3	13.3	6.6396	60	60	0.0066414	5.8829	225090000	2				9	1817	TRUE	1893	2323	2594;2595	2594					-1
103101_MH_MC;44722_MH_MC	103101_MH_MC;44722_MH_MC	1;1	1;1	1;1	103101_MH_MC;44722_MH_MC	2	1	1	1	10	10	10	17.604	160	160;568	0	10.969	16098000	1				10	2243	TRUE	2349	2850	3176	3176					-1;-1
103419_MH_MC	103419_MH_MC	1	1	1	103419_MH_MC	1	1	1	1	12.8	12.8	12.8	10.746	94	94	0	8.243	160640000	1				11	2626	TRUE	2746	3328	3709	3709		0		61	-1
103738_MH_MC	103738_MH_MC	1	1	1	103738_MH_MC	1	1	1	1	25.4	25.4	25.4	7.5381	63	63	1	-2	26554000	0	+			12	3218	TRUE	3355	4052	4516	4516		1;2		12;16	-1
40705_MH_MC;12048_MH_MC;30196_MH_MC;1038_MH_MC	40705_MH_MC;12048_MH_MC;30196_MH_MC;1038_MH_MC	1;1;1;1	1;1;1;1	1;1;1;1	40705_MH_MC;12048_MH_MC;30196_MH_MC;1038_MH_MC	4	1	1	1	7.4	7.4	7.4	10.824	94	94;132;175;176	0.008427	5.8364	36530000	1				13	443	TRUE	461	569	647	647					-1;-1;-1;-1
10419_MH_MC;33370_MH_MC;33373_MH_MC	10419_MH_MC;33370_MH_MC;33373_MH_MC	1;1;1	1;1;1	1;1;1	10419_MH_MC;33370_MH_MC;33373_MH_MC	3	1	1	1	13.6	13.6	13.6	8.8033	81	81;147;152	0	6.5978	19892000	1				14	664	TRUE	689	847	949	949					-1;-1;-1
22284_MH_MC;105025_MH_MC;14998_MH_MC;40975_MH_MC	22284_MH_MC;105025_MH_MC;14998_MH_MC;40975_MH_MC	1;1;1;1	1;1;1;1	1;1;1;1	22284_MH_MC;105025_MH_MC;14998_MH_MC;40975_MH_MC	4	1	1	1	1.3	1.3	1.3	71.206	627	627;651;664;908	0.0038948	5.9582	0	1				15	1767	TRUE	1843	2266	2533	2533					-1;-1;-1;-1
105061_MH_MC	105061_MH_MC	1	1	1	105061_MH_MC	1	1	1	1	8.2	8.2	8.2	12.585	110	110	0.0010204	6.1085	55222000	1				16	1333	TRUE	1388	1726	1942	1942					-1
105403_MH_MC;14431_MH_MC	105403_MH_MC;14431_MH_MC	11;7	1;0	0;0	105403_MH_MC;14431_MH_MC	2	11	1	0	24.7	4.6	0	65.711	584	584;483	0	11.283	229430000	2				17	20;364;875;1642;1802;2206;2451;3263;3340;3349;3402	False;False;False;True;False;False;False;False;False;False;False	21;380;912;1712;1713;1878;2310;2565;2566;2567;3403;3485;3496;3555;3556	36;476;1117;2108;2109;2307;2806;3112;3113;3114;3115;3116;4108;4208;4222;4292;4293	46;547;1253;2365;2366;2578;3126;3470;3471;3472;3473;3474;3475;4581;4702;4716;4717;4800;4801;4802	46;547;1253;2366;2578;3126;3475;4581;4702;4717;4802	1;2;3	3	150;152;163	233	-1;-1
138066_MH_MC;1055_MH_MC;110564_MH_MC	138066_MH_MC;1055_MH_MC;110564_MH_MC	1;1;1	1;1;1	1;1;1	138066_MH_MC;1055_MH_MC;110564_MH_MC	3	1	1	1	10	10	10	10.278	90	90;95;128	0	6.6598	53245000	1				18	2816	TRUE	2942	3564	3968	3968					-1;-1;-1
30756_MH_MC;162521_MH_MC;30757_MH_MC;106573_MH_MC;21966_MH_MC	30756_MH_MC;162521_MH_MC;30757_MH_MC;106573_MH_MC;21966_MH_MC	1;1;1;1;1	1;1;1;1;1	1;1;1;1;1	30756_MH_MC;162521_MH_MC;30757_MH_MC;106573_MH_MC;21966_MH_MC	5	1	1	1	7.7	7.7	7.7	15.628	130	130;147;175;304;341	0	7.1773	0	1				19	1365	TRUE	1421	1763	1984	1984					-1;-1;-1;-1;-1
17616_MH_MC;107263_MH_MC;44720_MH_MC	17616_MH_MC;107263_MH_MC;44720_MH_MC	3;3;3	3;3;3	3;3;3	17616_MH_MC;107263_MH_MC;44720_MH_MC	3	3	3	3	21.9	21.9	21.9	14.783	137	137;159;285	0	16.764	304890000	3				20	1157;1408;1964	True;True;True	1211;1467;2048	1509;1820;2507	1697;2050;2801	1697;2050;2801					-1;-1;-1
107437_MH_MC;165675_MH_MC;8544_MH_MC	107437_MH_MC;165675_MH_MC;8544_MH_MC	2;2;2	2;2;2	2;2;2	107437_MH_MC;165675_MH_MC;8544_MH_MC	3	2	2	2	12	12	12	24.313	208	208;234;250	0	13.049	35431000	1				21	894;3372	True;True	932;3522	1143;4254	1284;4757	1284;4757					-1;-1;-1
27240_MH_MC;42789_MH_MC;107473_MH_MC	27240_MH_MC;42789_MH_MC;107473_MH_MC	1;1;1	1;1;1	1;1;1	27240_MH_MC;42789_MH_MC;107473_MH_MC	3	1	1	1	2.4	2.4	2.4	55.442	491	491;503;519	0.0039409	5.9891	0	1				22	1749	TRUE	1824	2242	2509	2509					-1;-1;-1
107965_MH_MC;28631_MH_MC;28630_MH_MC;22488_MH_MC	107965_MH_MC;28631_MH_MC;28630_MH_MC;22488_MH_MC	2;2;2;1	2;2;2;1	2;2;2;1	107965_MH_MC;28631_MH_MC;28630_MH_MC;22488_MH_MC	4	2	2	2	10.8	10.8	10.8	25.384	212	212;428;436;220	0	13.287	23901000	2				23	764;1400	True;True	797;1458	973;1810	1093;2036	1093;2036					-1;-1;-1;-1
108345_MH_MC	108345_MH_MC	1	1	1	108345_MH_MC	1	1	1	1	10.1	10.1	10.1	8.381	69	69	0.0047755	5.9107	16422000	1				24	1226	TRUE	1281	1594	1789	1789					-1
27423_MH_MC;108598_MH_MC;43988_MH_MC	27423_MH_MC;108598_MH_MC;43988_MH_MC	2;2;2	2;2;2	2;2;2	27423_MH_MC;108598_MH_MC;43988_MH_MC	3	2	2	2	36.3	36.3	36.3	11.635	102	102;114;197	0	21.957	277040000	9				25	139;3292	True;True	150;3434	208;209;4144;4145;4146	239;240;241;4624;4625;4626;4627;4628;4629	241;4628					-1;-1;-1
10920_MH_MC	10920_MH_MC	5	1	1	10920_MH_MC	1	5	1	1	80.4	32	32	10.678	97	97	0	8.9901	127430000	1				26	491;873;1555;2579;2771	False;False;False;True;False	510;910;1624;2697;2896	639;1114;2009;3266;3513	723;724;1250;2257;3641;3911	724;1250;2257;3641;3911					-1
109731_MH_MC	109731_MH_MC	1	1	1	109731_MH_MC	1	1	1	1	8.4	8.4	8.4	12.026	107	107	0	6.4788	9074500	1				27	2215	TRUE	2320	2820	3143	3143					-1
170596_MH_MC;26830_MH_MC;110150_MH_MC	170596_MH_MC;26830_MH_MC;110150_MH_MC	1;1;1	1;1;1	1;1;1	170596_MH_MC;26830_MH_MC;110150_MH_MC	3	1	1	1	6.7	6.7	6.7	15.478	135	135;474;478	0.0010256	6.1315	0	1				28	865	TRUE	902	1104	1240	1240					-1;-1;-1
30309_MH_MC;30308_MH_MC;1103_MH_MC;1102_MH_MC;41422_MH_MC;16281_MH_MC;2772_MH_MC	30309_MH_MC;30308_MH_MC;1103_MH_MC;1102_MH_MC;41422_MH_MC;16281_MH_MC;2772_MH_MC	3;3;3;3;2;2;2	1;1;1;1;0;0;0	1;1;1;1;0;0;0	30309_MH_MC;30308_MH_MC;1103_MH_MC;1102_MH_MC;41422_MH_MC;16281_MH_MC;2772_MH_MC	7	3	1	1	37	17.4	17.4	10.186	92	92;95;128;165;120;185;266	0	19.6	35348000	1				29	479;599;2915	False;False;True	498;622;3042	609;766;767;3680	690;858;859;4094	690;858;4094					-1;-1;-1;-1;-1;-1;-1
11020_MH_MC;138637_MH_MC	11020_MH_MC;138637_MH_MC	5;4	5;4	5;4	11020_MH_MC;138637_MH_MC	2	5	5	5	66.3	66.3	66.3	10.144	86	86;70	0	36.681	504280000	5				30	1190;1458;1469;1879;1961	True;True;True;True;True	1244;1525;1536;1956;2044	1548;1888;1900;2399;2502	1739;2124;2137;2675;2795	1739;2124;2137;2675;2795					-1;-1
11053_MH_MC;1676_MH_MC;31572_MH_MC	11053_MH_MC;1676_MH_MC;31572_MH_MC	3;3;3	3;3;3	3;3;3	11053_MH_MC;1676_MH_MC;31572_MH_MC	3	3	3	3	43.5	43.5	43.5	7.9229	69	69;84;128	0	28.42	154350000	3				31	2560;2977;3222	True;True;True	2677;3106;3359	3243;3756;4058	3614;4176;4522	3614;4176;4522					-1;-1;-1
110791_MH_MC	110791_MH_MC	1	1	1	110791_MH_MC	1	1	1	1	15.2	15.2	15.2	9.079	79	79	1	-2	520150000	1	+			32	1169	TRUE	1223	1524	1715	1715		4		13	-1
110878_MH_MC;15603_MH_MC;23081_MH_MC;40960_MH_MC	110878_MH_MC;15603_MH_MC;23081_MH_MC;40960_MH_MC	4;4;4;4	4;4;4;4	4;4;4;4	110878_MH_MC;15603_MH_MC;23081_MH_MC;40960_MH_MC	4	4	4	4	7.8	7.8	7.8	63.093	554	554;561;632;828	0	22.659	0	4				33	130;1278;1382;2408	True;True;True;True	140;1333;1439;2520	195;1656;1783;3060	226;1860;2005;3411	226;1860;2005;3411	4		311		-1;-1;-1;-1
46885_MH_MC;42599_MH_MC;110972_MH_MC;15295_MH_MC	46885_MH_MC;42599_MH_MC;110972_MH_MC;15295_MH_MC	1;1;1;1	1;1;1;1	1;1;1;1	46885_MH_MC;42599_MH_MC;110972_MH_MC;15295_MH_MC	4	1	1	1	6.8	6.8	6.8	21.614	190	190;209;317;322	0	7.0987	6116800	2				34	778	TRUE	811;812	994;995	1119;1120	1119	5		22		-1;-1;-1;-1
23980_MH_MC;1112_MH_MC;1110_MH_MC;1108_MH_MC;1111_MH_MC;16266_MH_MC;77988_MH_MC;30340_MH_MC	23980_MH_MC;1112_MH_MC;1110_MH_MC;1108_MH_MC;1111_MH_MC	3;3;2;2;2;1;1;1	3;3;2;2;2;1;1;1	3;3;2;2;2;1;1;1	23980_MH_MC;1112_MH_MC;1110_MH_MC;1108_MH_MC;1111_MH_MC	8	3	3	3	10.7	10.7	10.7	38.539	337	337;512;187;208;519;146;343;401	0	25.53	105400000	2				35	2089;3080;3112	True;True;True	2176;3212;3245	2655;3877;3914	2961;4316;4355	2961;4316;4355					-1;-1;-1;-1;-1;-1;-1;-1
111408_MH_MC;38044_MH_MC;22783_MH_MC	111408_MH_MC;38044_MH_MC;22783_MH_MC	1;1;1	1;1;1	1;1;1	111408_MH_MC;38044_MH_MC;22783_MH_MC	3	1	1	1	15.9	15.9	15.9	10.397	88	88;117;222	0.0047801	5.9119	12518000	1				36	3388	TRUE	3539	4275	4780	4780					-1;-1;-1
112083_MH_MC	112083_MH_MC	1	1	1	112083_MH_MC	1	1	1	1	5.4	5.4	5.4	17.544	148	148	0.0010235	6.129	13167000	1				37	1395	TRUE	1453	1802	2027	2027					-1
11218_MH_MC;43598_MH_MC	11218_MH_MC;43598_MH_MC	1;1	1;1	1;1	11218_MH_MC;43598_MH_MC	2	1	1	1	12.8	12.8	12.8	8.7648	78	78;125	0.0084191	5.8273	20699000	1				38	625	TRUE	649	798	894	894					-1;-1
11248_MH_MC;7601_MH_MC	11248_MH_MC;7601_MH_MC	1;1	1;1	1;1	11248_MH_MC;7601_MH_MC	2	1	1	1	14.7	14.7	14.7	10.963	95	95;183	0	7.6573	0	1				39	1297	TRUE	1352	1676	1881	1881					-1;-1
1130_MH_MC;30374_MH_MC;1131_MH_MC;CON__ENSEMBL:ENSBTAP00000025008;8791_MH_MC;8790_MH_MC;1132_MH_MC	1130_MH_MC;30374_MH_MC;1131_MH_MC;CON__ENSEMBL:ENSBTAP00000025008	3;3;2;2;1;1;1	1;1;0;0;1;1;0	1;1;0;0;1;1;0	1130_MH_MC;30374_MH_MC;1131_MH_MC;	7	3	1	1	6.5	2.3	2.3	48.018	429	429;444;290;536;74;86;92	1	-2	0	1	+		+	40	1484;1491;1677	False;True;False	1551;1558;1749;1750	1916;1923;2155;2156;2157	2154;2161;2416;2417;2418	2154;2161;2418	6;7		259;390		-1;-1;-1;-1;-1;-1;-1
28659_MH_MC;28660_MH_MC;113238_MH_MC;22432_MH_MC	28659_MH_MC;28660_MH_MC;113238_MH_MC;22432_MH_MC	1;1;1;1	1;1;1;1	1;1;1;1	28659_MH_MC;28660_MH_MC;113238_MH_MC;22432_MH_MC	4	1	1	1	28.6	28.6	28.6	8.2052	70	70;106;155;186	0	7.4784	15450000	1				41	2204	TRUE	2308	2804	3124	3124					-1;-1;-1;-1
1134_MH_MC;1135_MH_MC;13357_MH_MC	1134_MH_MC;1135_MH_MC;13357_MH_MC	2;2;2	2;2;2	2;2;2	1134_MH_MC;1135_MH_MC;13357_MH_MC	3	2	2	2	19.5	19.5	19.5	15.779	133	133;141;166	0	23.189	69705000	3				42	1049;2300	True;True	1099;2408;2409	1365;2930;2931	1534;3269;3270	1534;3269	8		88		-1;-1;-1
11374_MH_MC;40432_MH_MC	11374_MH_MC;40432_MH_MC	1;1	1;1	1;1	11374_MH_MC;40432_MH_MC	2	1	1	1	23.1	23.1	23.1	10.66	104	104;116	0	6.492	14801000	1				43	1300	TRUE	1355	1680	1885	1885					-1;-1
114109_MH_MC;21773_MH_MC	114109_MH_MC;21773_MH_MC	1;1	1;1	1;1	114109_MH_MC;21773_MH_MC	2	1	1	1	2.6	2.6	2.6	43.453	384	384;509	0	6.4431	0	1				44	840	TRUE	877	1076	1209	1209					-1;-1
114371_MH_MC;40683_MH_MC	114371_MH_MC;40683_MH_MC	2;2	2;2	2;2	114371_MH_MC;40683_MH_MC	2	2	2	2	11.8	11.8	11.8	25.299	221	221;226	0	21.155	18784000	2				45	902;2499	True;True	941;2615	1156;3171	1298;3539	1298;3539					-1;-1
11522_MH_MC;157965_MH_MC;40938_MH_MC	11522_MH_MC;157965_MH_MC;40938_MH_MC	1;1;1	1;1;1	1;1;1	11522_MH_MC;157965_MH_MC;40938_MH_MC	3	1	1	1	14.2	14.2	14.2	13.292	120	120;123;305	0	19.081	0	1				46	489	TRUE	508	635	719	719					-1;-1;-1
6628_MH_MC;6629_MH_MC;115578_MH_MC;22009_MH_MC	6628_MH_MC;6629_MH_MC;115578_MH_MC;22009_MH_MC	2;2;2;1	2;2;2;1	1;1;1;0	6628_MH_MC;6629_MH_MC;115578_MH_MC;22009_MH_MC	4	2	2	1	34.2	34.2	11	7.9961	73	73;93;149;108	0	12.25	128060000	2				47	150;1829	True;True	161;1905	223;2339	260;2612	260;2612					-1;-1;-1;-1
11567_MH_MC	11567_MH_MC	1	1	1	11567_MH_MC	1	1	1	1	12.7	12.7	12.7	11.75	102	102	0	6.553	35898000	0				48	455	TRUE	473	581	660	660					-1
11589_MH_MC;158063_MH_MC;36749_MH_MC	11589_MH_MC;158063_MH_MC;36749_MH_MC	1;1;1	1;1;1	1;1;1	11589_MH_MC;158063_MH_MC;36749_MH_MC	3	1	1	1	10.7	10.7	10.7	14.003	122	122;129;372	0	7.1118	0	2				49	1990	TRUE	2074	2534;2535	2830;2831	2831					-1;-1;-1
44641_MH_MC;116057_MH_MC;21503_MH_MC;14382_MH_MC	44641_MH_MC;116057_MH_MC;21503_MH_MC;14382_MH_MC	2;2;1;1	2;2;1;1	2;2;1;1	44641_MH_MC;116057_MH_MC;21503_MH_MC;14382_MH_MC	4	2	2	2	5.8	5.8	5.8	37.583	325	325;351;323;389	0	13.866	56232000	1				50	1287;2601	True;True	1342;2720	1666;3294	1870;3670	1870;3670					-1;-1;-1;-1
1161_MH_MC;1162_MH_MC;15823_MH_MC;112315_MH_MC;30429_MH_MC;23366_MH_MC;1160_MH_MC;20045_MH_MC	1161_MH_MC;1162_MH_MC	9;9;4;4;4;4;2;1	9;9;4;4;4;4;2;1	9;9;4;4;4;4;2;1	1161_MH_MC;1162_MH_MC	8	9	9	9	10.5	10.5	10.5	103.86	913	913;920;295;381;392;406;366;161	0	84.273	464050000	8				51	846;1181;1500;1833;2719;2733;3060;3128;3331	True;True;True;True;True;True;True;True;True	883;1235;1567;1909;2842;2856;3192;3261;3476	1083;1538;1935;2343;3446;3467;3468;3856;3934;4196	1216;1729;2174;2616;3839;3863;3864;4290;4378;4690	1216;1729;2174;2616;3839;3863;4290;4378;4690	9		447		-1;-1;-1;-1;-1;-1;-1;-1
116170_MH_MC;41476_MH_MC;14212_MH_MC	116170_MH_MC;41476_MH_MC;14212_MH_MC	4;4;4	4;4;4	4;4;4	116170_MH_MC;41476_MH_MC;14212_MH_MC	3	4	4	4	16.8	16.8	16.8	41.075	357	357;376;376	0	25.344	121130000	4				52	2647;2660;2744;3330	True;True;True;True	2768;2781;2867;3475	3354;3371;3479;4195	3735;3754;3877;4689	3735;3754;3877;4689					-1;-1;-1
116249_MH_MC;14210_MH_MC;4804_MH_MC;6875_MH_MC;4805_MH_MC;4937_MH_MC;5946_MH_MC;6723_MH_MC;39473_MH_MC	116249_MH_MC;14210_MH_MC	7;7;1;1;1;1;1;1;1	7;7;1;1;1;1;1;1;1	7;7;1;1;1;1;1;1;1	116249_MH_MC;14210_MH_MC	9	7	7	7	30.7	30.7	30.7	27.144	241	241;247;86;89;158;191;236;267;281	0	91.47	487580000	7				53	168;355;634;1646;2144;2572;3245	True;True;True;True;True;True;True	179;369;370;658;1717;2246;2689;3383	246;465;466;808;2115;2734;3257;4085	287;536;537;904;2372;3047;3629;4554;4555	287;536;904;2372;3047;3629;4554	10		216		-1;-1;-1;-1;-1;-1;-1;-1;-1
1163_MH_MC;30432_MH_MC	1163_MH_MC	6;2	6;2	4;1	1163_MH_MC	2	6	6	4	13.5	13.5	9.9	49.524	436	436;115	0	34.621	212150000	4				54	94;300;429;1211;2966;3479	True;True;True;True;True;True	100;313;447;1265;3095;3634	133;405;554;1576;3745;4381	156;469;630;1768;4165;4904	156;469;630;1768;4165;4904					-1;-1
11638_MH_MC;136765_MH_MC;44454_MH_MC	11638_MH_MC;136765_MH_MC;44454_MH_MC	1;1;1	1;1;1	1;1;1	11638_MH_MC;136765_MH_MC;44454_MH_MC	3	1	1	1	15.3	15.3	15.3	9.3134	85	85;119;120	0	10.258	0	1				55	1558	TRUE	1627	2012	2260	2260					-1;-1;-1
116581_MH_MC;2827_MH_MC;2828_MH_MC;33952_MH_MC;14203_MH_MC;21325_MH_MC;161436_MH_MC;40837_MH_MC;12823_MH_MC;161438_MH_MC;132151_MH_MC;161437_MH_MC	116581_MH_MC;2827_MH_MC;2828_MH_MC;33952_MH_MC;14203_MH_MC;21325_MH_MC;161436_MH_MC;40837_MH_MC	6;6;6;6;5;5;4;3;2;1;1;1	6;6;6;6;5;5;4;3;2;1;1;1	6;6;6;6;5;5;4;3;2;1;1;1	116581_MH_MC;2827_MH_MC;2828_MH_MC;33952_MH_MC;14203_MH_MC;21325_MH_MC;161436_MH_MC;40837_MH_MC	12	6	6	6	16.6	16.6	16.6	52.524	446	446;554;571;654;307;363;339;356;200;48;64;84	0	59.471	153530000	6				56	329;1249;1594;1778;2347;3389	True;True;True;True;True;True	342;1304;1663;1854;2457;3540	436;1621;2057;2278;2990;4276	501;1820;2309;2547;3335;4781	501;1820;2309;2547;3335;4781					-1;-1;-1;-1;-1;-1;-1;-1;-1;-1;-1;-1
158166_MH_MC;11663_MH_MC	158166_MH_MC;11663_MH_MC	1;1	1;1	1;1	158166_MH_MC;11663_MH_MC	2	1	1	1	26.3	26.3	26.3	10.377	95	95;97	0	14.341	42137000	2				57	2044	TRUE	2131	2605;2606	2906;2907	2907					-1;-1
11677_MH_MC;1791_MH_MC;1792_MH_MC	11677_MH_MC;1791_MH_MC;1792_MH_MC	1;1;1	1;1;1	1;1;1	11677_MH_MC;1791_MH_MC;1792_MH_MC	3	1	1	1	10.9	10.9	10.9	13.314	110	110;151;179	0	8.0889	31234000	1				58	1074	TRUE	1125	1402	1578	1578					-1;-1;-1
1170_MH_MC;30431_MH_MC	1170_MH_MC;30431_MH_MC	1;1	1;1	1;1	1170_MH_MC;30431_MH_MC	2	1	1	1	3	3	3	30.28	269	269;277	0	6.3031	18530000	1				59	1361	TRUE	1417	1759	1980	1980					-1;-1
163925_MH_MC;117301_MH_MC;22765_MH_MC;44977_MH_MC	163925_MH_MC;117301_MH_MC;22765_MH_MC;44977_MH_MC	1;1;1;1	1;1;1;1	1;1;1;1	163925_MH_MC;117301_MH_MC;22765_MH_MC;44977_MH_MC	4	1	1	1	20.7	20.7	20.7	7.3038	58	58;263;267;393	0	7.8571	0	1				60	800	TRUE	835	1026	1155	1155					-1;-1;-1;-1
11737_MH_MC;158290_MH_MC	11737_MH_MC;158290_MH_MC	1;1	1;1	1;1	11737_MH_MC;158290_MH_MC	2	1	1	1	9.1	9.1	9.1	13.301	110	110;132	0	7.4197	0	1				61	1098	TRUE	1149	1432	1612	1612					-1;-1
1174_MH_MC;30485_MH_MC;1175_MH_MC;30486_MH_MC;1176_MH_MC;124570_MH_MC;22759_MH_MC;172102_MH_MC;15361_MH_MC;163906_MH_MC	1174_MH_MC;30485_MH_MC;1175_MH_MC;30486_MH_MC;1176_MH_MC;124570_MH_MC;22759_MH_MC	4;3;3;3;3;2;2;1;1;1	4;3;3;3;3;2;2;1;1;1	4;3;3;3;3;2;2;1;1;1	1174_MH_MC;30485_MH_MC;1175_MH_MC;30486_MH_MC;1176_MH_MC;124570_MH_MC;22759_MH_MC	10	4	4	4	10.4	10.4	10.4	48.597	441	441;444;444;451;451;134;192;55;119;147	0	49.631	249230000	5				62	620;993;2614;2804	True;True;True;True	644;1039;2734;2930	793;1291;3315;3551;3552	889;1453;3695;3955;3956	889;1453;3695;3955	11		4		-1;-1;-1;-1;-1;-1;-1;-1;-1;-1
11780_MH_MC;33652_MH_MC;33651_MH_MC;136277_MH_MC;43845_MH_MC	11780_MH_MC;33652_MH_MC;33651_MH_MC;136277_MH_MC;43845_MH_MC	2;2;2;1;1	2;2;2;1;1	2;2;2;1;1	11780_MH_MC;33652_MH_MC;33651_MH_MC;136277_MH_MC;43845_MH_MC	5	2	2	2	23.2	23.2	23.2	9.2805	82	82;264;265;90;269	0	12.118	189910000	2				63	2978;3136	True;True	3107;3270	3757;3944	4177;4388	4177;4388					-1;-1;-1;-1;-1
118146_MH_MC	118146_MH_MC	1	1	1	118146_MH_MC	1	1	1	1	17.2	17.2	17.2	7.3475	64	64	0	8.3066	0	1				64	2203	TRUE	2307	2803	3123	3123					-1
162741_MH_MC;14860_MH_MC;22093_MH_MC;119079_MH_MC;34058_MH_MC;34059_MH_MC	162741_MH_MC;14860_MH_MC;22093_MH_MC;119079_MH_MC;34058_MH_MC;34059_MH_MC	1;1;1;1;1;1	1;1;1;1;1;1	1;1;1;1;1;1	162741_MH_MC;14860_MH_MC;22093_MH_MC;119079_MH_MC;34058_MH_MC;34059_MH_MC	6	1	1	1	14.3	14.3	14.3	8.508	77	77;112;228;245;464;626	0	10.84	0	1				65	838	TRUE	875	1073	1205	1205					-1;-1;-1;-1;-1;-1
119651_MH_MC;43947_MH_MC	119651_MH_MC;43947_MH_MC	3;3	3;3	3;3	119651_MH_MC;43947_MH_MC	2	3	3	3	32.4	32.4	32.4	11.978	108	108;393	0	25.697	143250000	5				66	825;1454;1561	True;True;True	861;1521;1630	1056;1882;1883;1884;2015	1187;2118;2119;2120;2263	1187;2118;2263					-1;-1
11972_MH_MC;3906_MH_MC;35688_MH_MC	11972_MH_MC;3906_MH_MC;35688_MH_MC	1;1;1	1;1;1	1;1;1	11972_MH_MC;3906_MH_MC;35688_MH_MC	3	1	1	1	9.5	9.5	9.5	12.225	105	105;172;224	1	-2	159060000	1	+			67	2024	TRUE	2110;2111	2577;2578;2579	2877;2878;2879	2878	12;13		90;91		-1;-1;-1
11978_MH_MC	11978_MH_MC	1	1	1	11978_MH_MC	1	1	1	1	17.4	17.4	17.4	10.564	92	92	0	10.12	10576000	1				68	2797	TRUE	2923	3544	3946	3946	14		87		-1
120095_MH_MC	120095_MH_MC	1	1	1	120095_MH_MC	1	1	1	1	10.9	10.9	10.9	12.579	110	110	0	7.6105	19792000	1				69	2829	TRUE	2955	3577	3982	3982					-1
43994_MH_MC;120343_MH_MC;8465_MH_MC;8467_MH_MC;8466_MH_MC;6131_MH_MC;6130_MH_MC	43994_MH_MC;120343_MH_MC;8465_MH_MC;8467_MH_MC;8466_MH_MC;6131_MH_MC;6130_MH_MC	1;1;1;1;1;1;1	1;1;1;1;1;1;1	1;1;1;1;1;1;1	43994_MH_MC;120343_MH_MC;8465_MH_MC;8467_MH_MC;8466_MH_MC;6131_MH_MC;6130_MH_MC	7	1	1	1	11.2	11.2	11.2	10.682	89	89;102;207;220;223;223;223	0.0010183	6.0947	37353000	1				70	2288	TRUE	2396	2916	3255	3255					-1;-1;-1;-1;-1;-1;-1
162798_MH_MC;14880_MH_MC;120544_MH_MC;7320_MH_MC	162798_MH_MC;14880_MH_MC;120544_MH_MC;7320_MH_MC	1;1;1;1	1;1;1;1	1;1;1;1	162798_MH_MC;14880_MH_MC;120544_MH_MC;7320_MH_MC	4	1	1	1	19	19	19	6.2432	58	58;60;111;126	0	8.3443	65511000	1				71	3162	TRUE	3297	3976	4426	4426					-1;-1;-1;-1
21237_MH_MC;14094_MH_MC;120832_MH_MC;43356_MH_MC;8240_MH_MC	21237_MH_MC;14094_MH_MC;120832_MH_MC;43356_MH_MC;8240_MH_MC	1;1;1;1;1	1;1;1;1;1	1;1;1;1;1	21237_MH_MC;14094_MH_MC;120832_MH_MC;43356_MH_MC;8240_MH_MC	5	1	1	1	7.3	7.3	7.3	17.864	164	164;166;358;427;434	0	7.4258	0	1				72	1318	TRUE	1373	1710	1923	1923					-1;-1;-1;-1;-1
135243_MH_MC;12099_MH_MC;40341_MH_MC;158748_MH_MC	135243_MH_MC;12099_MH_MC;40341_MH_MC;158748_MH_MC	2;2;2;1	2;2;2;1	2;2;2;1	135243_MH_MC;12099_MH_MC;40341_MH_MC;158748_MH_MC	4	2	2	2	20.9	20.9	20.9	12.919	110	110;136;549;143	0	13.041	57733000	2				73	1328;3302	True;True	1383;3444	1720;4158	1935;4644	1935;4644					-1;-1;-1;-1
28907_MH_MC;121612_MH_MC;25185_MH_MC	28907_MH_MC;121612_MH_MC;25185_MH_MC	1;1;1	1;1;1	1;1;1	28907_MH_MC;121612_MH_MC;25185_MH_MC	3	1	1	1	4.3	4.3	4.3	29.703	255	255;362;374	0.002991	6.0249	0	1				74	465	TRUE	483	591	670	670					-1;-1;-1
14063_MH_MC;121762_MH_MC	14063_MH_MC;121762_MH_MC	1;1	1;1	1;1	14063_MH_MC;121762_MH_MC	2	1	1	1	3.1	3.1	3.1	32.746	286	286;341	0.0010438	6.1985	13904000	1				75	3125	TRUE	3258	3931	4375	4375					-1;-1
14044_MH_MC;21197_MH_MC;37034_MH_MC;122070_MH_MC	14044_MH_MC;21197_MH_MC;37034_MH_MC;122070_MH_MC	2;2;2;2	2;2;2;2	2;2;2;2	14044_MH_MC;21197_MH_MC;37034_MH_MC;122070_MH_MC	4	2	2	2	23.4	23.4	23.4	17.602	154	154;243;253;253	0	35.949	78828000	2				76	350;1151	True;True	364;1205	459;1500	528;1687	528;1687					-1;-1;-1;-1
12218_MH_MC;37935_MH_MC	12218_MH_MC;37935_MH_MC	1;1	1;1	1;1	12218_MH_MC;37935_MH_MC	2	1	1	1	10.3	10.3	10.3	10.838	87	87;120	0.0010373	6.1781	62585000	1				77	729	TRUE	759	928	1041	1041					-1;-1
14038_MH_MC;122203_MH_MC;1411_MH_MC;31011_MH_MC	14038_MH_MC;122203_MH_MC;1411_MH_MC;31011_MH_MC	1;1;1;1	1;1;1;1	1;1;1;1	14038_MH_MC;122203_MH_MC;1411_MH_MC;31011_MH_MC	4	1	1	1	6.5	6.5	6.5	29.125	262	262;302;357;468	0	9.6619	8338300	1				78	2034	TRUE	2121	2593	2893	2893					-1;-1;-1;-1
12228_MH_MC;44892_MH_MC	12228_MH_MC;44892_MH_MC	7;7	7;7	7;7	12228_MH_MC;44892_MH_MC	2	7	7	7	52.3	52.3	52.3	17.649	153	153;171	0	55.82	1575600000	10				79	357;435;485;1113;2329;2526;3117	True;True;True;True;True;True;True	372;453;504;1165;2438;2642;3250	468;560;561;620;1453;2971;3204;3920;3921	539;636;637;701;1638;3314;3574;3575;4361;4362;4363	539;636;701;1638;3314;3574;4361					-1;-1
122345_MH_MC;21186_MH_MC;14028_MH_MC;46270_MH_MC	122345_MH_MC;21186_MH_MC;14028_MH_MC	10;8;8;2	10;8;8;2	10;8;8;2	122345_MH_MC;21186_MH_MC;14028_MH_MC	4	10	10	10	47.4	47.4	47.4	34.52	308	308;304;315;111	0	99.753	4178500000	27				80	488;719;943;1354;1493;1603;1908;2126;2264;3475	True;True;True;True;True;True;True;True;True;True	507;747;988;1410;1560;1672;1986;1987;2221;2370;3630	631;632;633;634;915;1221;1222;1751;1752;1926;2066;2432;2433;2434;2707;2877;2878;2879;2880;2881;2882;2883;4376	714;715;716;717;718;1027;1371;1372;1971;1972;1973;2164;2165;2318;2716;2717;2718;3018;3209;3210;3211;3212;3213;3214;3215;3216;4899	714;1027;1371;1973;2165;2318;2718;3018;3211;4899	15		33		-1;-1;-1;-1
12238_MH_MC;134693_MH_MC;31372_MH_MC;31370_MH_MC	12238_MH_MC;134693_MH_MC;31372_MH_MC;31370_MH_MC	1;1;1;1	1;1;1;1	1;1;1;1	12238_MH_MC;134693_MH_MC;31372_MH_MC;31370_MH_MC	4	1	1	1	10.9	10.9	10.9	11.287	101	101;112;288;363	0	6.5978	43357000	1				81	2382	TRUE	2493	3029	3377	3377					-1;-1;-1;-1
12257_MH_MC;44535_MH_MC	12257_MH_MC;44535_MH_MC	1;1	1;1	1;1	12257_MH_MC;44535_MH_MC	2	1	1	1	11.2	11.2	11.2	13.769	116	116;217	0	14.247	0	1				82	3015	TRUE	3145	3803	4228	4228					-1;-1
122918_MH_MC;14001_MH_MC;44620_MH_MC	122918_MH_MC;14001_MH_MC;44620_MH_MC	1;1;1	1;1;1	1;1;1	122918_MH_MC;14001_MH_MC;44620_MH_MC	3	1	1	1	9.2	9.2	9.2	13.373	119	119;119;410	0	6.6727	18437000	1				83	610	TRUE	633	778	871	871					-1;-1;-1
12341_MH_MC;2053_MH_MC;134330_MH_MC;159885_MH_MC	12341_MH_MC;2053_MH_MC;134330_MH_MC;159885_MH_MC	2;2;1;1	2;2;1;1	2;2;1;1	12341_MH_MC;2053_MH_MC;134330_MH_MC;159885_MH_MC	4	2	2	2	17.2	17.2	17.2	10.993	93	93;161;88;163	0	12.244	121550000	2				84	78;1218	True;True	82;1273	109;110;1586	129;130;1780	129;1780					-1;-1;-1;-1
123519_MH_MC	123519_MH_MC	1	1	1	123519_MH_MC	1	1	1	1	7.8	7.8	7.8	10.122	90	90	0.0066477	5.8852	84965000	1				85	1524	TRUE	1591	1961	2203	2203					-1
159074_MH_MC;12354_MH_MC	159074_MH_MC;12354_MH_MC	1;1	1;1	1;1	159074_MH_MC;12354_MH_MC	2	1	1	1	9.1	9.1	9.1	13.895	121	121;164	0.0065913	5.8635	23404000	1				86	3453	TRUE	3608	4353	4874	4874					-1;-1
123590_MH_MC;7955_MH_MC;21116_MH_MC	123590_MH_MC;7955_MH_MC;21116_MH_MC	3;3;2	3;3;2	3;3;2	123590_MH_MC;7955_MH_MC;21116_MH_MC	3	3	3	3	12.1	12.1	12.1	34.072	298	298;266;259	0	20.393	24832000	3				87	1228;1750;2872	True;True;True	1283;1825;2999	1596;2243;3629	1791;2510;4042	1791;2510;4042					-1;-1;-1
12376_MH_MC;19493_MH_MC;2659_MH_MC	12376_MH_MC;19493_MH_MC;2659_MH_MC	1;1;1	1;1;1	1;1;1	12376_MH_MC;19493_MH_MC;2659_MH_MC	3	1	1	1	16.7	16.7	16.7	9.2588	84	84;119;184	0	6.5417	12433000	1				88	2389	TRUE	2500	3037	3385	3385					-1;-1;-1
123904_MH_MC	123904_MH_MC	1	1	1	123904_MH_MC	1	1	1	1	9	9	9	19.257	167	167	1	-2	34754000	1	+			89	2138	TRUE	2239	2727	3039	3039		5		8	-1
123962_MH_MC	123962_MH_MC	1	1	1	123962_MH_MC	1	1	1	1	7	7	7	15.363	129	129	0.0039487	5.9899	42879000	1				90	1559	TRUE	1628	2013	2261	2261					-1
13932_MH_MC;123978_MH_MC	13932_MH_MC;123978_MH_MC	4;4	4;4	3;3	13932_MH_MC;123978_MH_MC	2	4	4	3	27.3	27.3	17.4	20.348	172	172;203	0	36.666	249090000	5				91	670;1448;2911;3115	True;True;True;True	696;1514;3038;3248	855;1875;3676;3917	959;2110;2111;4090;4358	959;2111;4090;4358					-1;-1
124135_MH_MC;21088_MH_MC	124135_MH_MC;21088_MH_MC	1;1	1;1	1;1	124135_MH_MC;21088_MH_MC	2	1	1	1	6.5	6.5	6.5	21.621	184	184;229	0.0010395	6.1849	7037800	1				92	299	TRUE	312	404	468	468					-1;-1
12426_MH_MC	12426_MH_MC	2	2	2	12426_MH_MC	1	2	2	2	16.8	16.8	16.8	17.17	155	155	0	12.133	68665000	2				93	8;1590	True;True	9;1659	12;2053	16;2305	16;2305					-1
19561_MH_MC;133919_MH_MC;12444_MH_MC	19561_MH_MC;133919_MH_MC;12444_MH_MC	1;1;1	1;1;1	1;1;1	19561_MH_MC;133919_MH_MC;12444_MH_MC	3	1	1	1	10.1	10.1	10.1	14.565	119	119;127;159	0	7.4792	0	1				94	889	TRUE	926	1137	1278	1278					-1;-1;-1
124608_MH_MC;13893_MH_MC;46413_MH_MC;21061_MH_MC;44483_MH_MC	124608_MH_MC;13893_MH_MC;46413_MH_MC;21061_MH_MC	4;4;3;2;1	4;4;3;2;1	4;4;3;2;1	124608_MH_MC;13893_MH_MC;46413_MH_MC;21061_MH_MC	5	4	4	4	17.6	17.6	17.6	30.271	273	273;292;108;315;209	0	29.277	239660000	2				95	1477;1828;2820;3358	True;True;True;True	1544;1904;2946;3507	1909;2338;3568;4238	2146;2611;3972;4737	2146;2611;3972;4737					-1;-1;-1;-1;-1
159227_MH_MC;12472_MH_MC;35127_MH_MC;35129_MH_MC;35126_MH_MC	159227_MH_MC;12472_MH_MC;35127_MH_MC;35129_MH_MC;35126_MH_MC	1;1;1;1;1	1;1;1;1;1	1;1;1;1;1	159227_MH_MC;12472_MH_MC;35127_MH_MC;35129_MH_MC;35126_MH_MC	5	1	1	1	7.2	7.2	7.2	19.793	167	167;174;312;691;698	0	7.0174	19768000	1				96	142	TRUE	153	213	246	246					-1;-1;-1;-1;-1
43737_MH_MC;21053_MH_MC;13884_MH_MC;124735_MH_MC	43737_MH_MC;21053_MH_MC;13884_MH_MC;124735_MH_MC	2;2;2;2	2;2;2;2	2;2;2;2	43737_MH_MC;21053_MH_MC;13884_MH_MC;124735_MH_MC	4	2	2	2	10.4	10.4	10.4	28.18	251	251;285;293;309	0	21.088	87025000	2				97	1241;2763	True;True	1296;2888	1613;3504	1810;3902	1810;3902					-1;-1;-1;-1
124825_MH_MC	124825_MH_MC	1	1	1	124825_MH_MC	1	1	1	1	9.1	9.1	9.1	16.478	143	143	1	-2	49728000	1	+			98	285	TRUE	298	387	448	448	16		49		-1
13873_MH_MC;124974_MH_MC;43365_MH_MC;21041_MH_MC	13873_MH_MC;124974_MH_MC;43365_MH_MC;21041_MH_MC	4;4;4;3	4;4;4;3	4;4;4;3	13873_MH_MC;124974_MH_MC;43365_MH_MC;21041_MH_MC	4	4	4	4	49.5	49.5	49.5	11.793	99	99;265;275;248	0	47.501	164510000	4				99	1423;1456;1467;1768	True;True;True;True	1485;1523;1534;1844	1845;1886;1897;2267	2076;2122;2134;2534	2076;2122;2134;2534					-1;-1;-1;-1
125041_MH_MC;21038_MH_MC	125041_MH_MC;21038_MH_MC	1;1	1;1	1;1	125041_MH_MC;21038_MH_MC	2	1	1	1	6.5	6.5	6.5	23.099	200	200;254	0	13.559	23944000	1				100	1663	TRUE	1734	2137	2394	2394					-1;-1
125053_MH_MC;21036_MH_MC;13865_MH_MC	125053_MH_MC;21036_MH_MC;13865_MH_MC	1;1;1	1;1;1	1;1;1	125053_MH_MC;21036_MH_MC;13865_MH_MC	3	1	1	1	12.2	12.2	12.2	10.641	90	90;253;266	0	6.6451	13261000	0				101	3329	TRUE	3474	4194	4688	4688					-1;-1;-1
12519_MH_MC;19644_MH_MC;133652_MH_MC	12519_MH_MC;19644_MH_MC;133652_MH_MC	6;6;4	6;6;4	5;5;4	12519_MH_MC;19644_MH_MC;133652_MH_MC	3	6	6	5	40.3	40.3	35.8	19.579	176	176;158;154	0	69.758	2326400000	19				102	85;399;616;1056;1604;3310	True;True;True;True;True;True	90;91;416;639;1107;1673;3455	118;119;120;121;122;514;515;786;787;788;1376;2067;4174	139;140;141;142;143;144;586;587;879;880;881;882;883;884;1545;1546;1547;2319;2320;4661	144;586;880;1546;2320;4661	17		82		-1;-1;-1
160996_MH_MC;164682_MH_MC;125325_MH_MC;2735_MH_MC;23234_MH_MC;125451_MH_MC	160996_MH_MC;164682_MH_MC;125325_MH_MC;2735_MH_MC;23234_MH_MC;125451_MH_MC	1;1;1;1;1;1	1;1;1;1;1;1	1;1;1;1;1;1	160996_MH_MC;164682_MH_MC;125325_MH_MC;2735_MH_MC;23234_MH_MC;125451_MH_MC	6	1	1	1	25.8	25.8	25.8	7.3134	66	66;73;86;165;261;273	0	7.0854	39812000	1				103	476	TRUE	495	606	687	687					-1;-1;-1;-1;-1;-1
125419_MH_MC;42818_MH_MC	125419_MH_MC;42818_MH_MC	1;1	1;1	1;1	125419_MH_MC;42818_MH_MC	2	1	1	1	5.1	5.1	5.1	27.743	234	234;353	0.002997	6.032	19909000	1				104	1556	TRUE	1625	2010	2258	2258					-1;-1
1255_MH_MC	1255_MH_MC	1	1	1	1255_MH_MC	1	1	1	1	18.8	18.8	18.8	10.092	96	96	0.0029791	6.0133	1217900000	2				105	290	TRUE	303	393;394	457;458	457					-1
13813_MH_MC;160973_MH_MC;20989_MH_MC;125573_MH_MC	13813_MH_MC;160973_MH_MC;20989_MH_MC;125573_MH_MC	1;1;1;1	1;1;1;1	1;1;1;1	13813_MH_MC;160973_MH_MC;20989_MH_MC;125573_MH_MC	4	1	1	1	12.4	12.4	12.4	12.199	105	105;131;241;244	0	15.5	60551000	1				106	2612	TRUE	2732	3312	3692	3692					-1;-1;-1;-1
22242_MH_MC;125631_MH_MC	22242_MH_MC;125631_MH_MC	1;1	1;1	1;1	22242_MH_MC;125631_MH_MC	2	1	1	1	10.8	10.8	10.8	14.866	130	130;147	0	7.468	17876000	1				107	1837	TRUE	1914	2348	2621	2621					-1;-1
13783_MH_MC;20953_MH_MC;125949_MH_MC	13783_MH_MC;20953_MH_MC;125949_MH_MC	1;1;1	1;1;1	1;1;1	13783_MH_MC;20953_MH_MC;125949_MH_MC	3	1	1	1	5.3	5.3	5.3	17.202	170	170;253;254	0	6.9875	97479000	1				108	1026	TRUE	1074	1334	1499	1499		6;7;8		35;37;40	-1;-1;-1
12599_MH_MC;8080_MH_MC	12599_MH_MC;8080_MH_MC	3;3	3;3	3;3	12599_MH_MC;8080_MH_MC	2	3	3	3	22.2	22.2	22.2	19.019	167	167;185	0	27.605	116310000	3				109	261;1572;2658	True;True;True	274;1641;2779	359;2027;3369	416;2276;3750	416;2276;3750					-1;-1
20948_MH_MC;126065_MH_MC	20948_MH_MC;126065_MH_MC	4;4	4;4	4;4	20948_MH_MC;126065_MH_MC	2	4	4	4	17.1	17.1	17.1	30.729	263	263;266	0	23.113	235790000	3				110	2098;2381;2385;2963	True;True;True;True	2188;2492;2496;3092	2668;3028;3033;3742	2976;3376;3381;4162	2976;3376;3381;4162					-1;-1
12617_MH_MC;19742_MH_MC;133207_MH_MC;159397_MH_MC	12617_MH_MC;19742_MH_MC;133207_MH_MC;159397_MH_MC	1;1;1;1	1;1;1;1	1;1;1;1	12617_MH_MC;19742_MH_MC;133207_MH_MC;159397_MH_MC	4	1	1	1	14.3	14.3	14.3	7.868	70	70;107;129;154	0	9.416	50995000	1				111	3154	TRUE	3289	3965	4413	4413					-1;-1;-1;-1
126305_MH_MC	126305_MH_MC	1	1	1	126305_MH_MC	1	1	1	1	12.7	12.7	12.7	12.116	102	102	1	-2	20711000	1	+			112	1702	TRUE	1776	2189	2450	2450		9;10		34;36	-1
12633_MH_MC;43557_MH_MC	12633_MH_MC;43557_MH_MC	2;2	2;2	2;2	12633_MH_MC;43557_MH_MC	2	2	2	2	19.9	19.9	19.9	17.34	146	146;195	0	14.461	52059000	1				113	544;2749	True;True	565;2872	702;3484	790;3882	790;3882					-1;-1
126433_MH_MC;20915_MH_MC	126433_MH_MC;20915_MH_MC	2;2	2;2	2;2	126433_MH_MC;20915_MH_MC	2	2	2	2	12	12	12	29.036	249	249;253	0	12.604	149070000	2				114	530;2557	True;True	551;2674	688;3240	776;3611	776;3611					-1;-1
159445_MH_MC;133015_MH_MC;12660_MH_MC;44073_MH_MC	159445_MH_MC;133015_MH_MC;12660_MH_MC;44073_MH_MC	2;2;2;1	2;2;2;1	2;2;2;1	159445_MH_MC;133015_MH_MC;12660_MH_MC;44073_MH_MC	4	2	2	2	20.9	20.9	20.9	14.903	129	129;134;173;336	0	14.819	30891000	3				115	2661;2896	True;True	2782;3023	3372;3373;3659	3755;3756;4072	3756;4072					-1;-1;-1;-1
126672_MH_MC;163187_MH_MC;15051_MH_MC;36890_MH_MC	126672_MH_MC;163187_MH_MC;15051_MH_MC;36890_MH_MC	2;2;2;1	2;2;2;1	2;2;2;1	126672_MH_MC;163187_MH_MC;15051_MH_MC;36890_MH_MC	4	2	2	2	24.3	24.3	24.3	11.699	103	103;112;181;124	0	18.389	65956000	2				116	1610;2022	True;True	1679;2108	2073;2575	2327;2875	2327;2875					-1;-1;-1;-1
19171_MH_MC;126688_MH_MC;27982_MH_MC	19171_MH_MC;126688_MH_MC;27982_MH_MC	1;1;1	1;1;1	1;1;1	19171_MH_MC;126688_MH_MC;27982_MH_MC	3	1	1	1	14.2	14.2	14.2	13.268	120	120;148;163	0	8.7665	63488000	1				117	1392	TRUE	1450	1799	2024	2024					-1;-1;-1
20882_MH_MC;126728_MH_MC;13719_MH_MC	20882_MH_MC;126728_MH_MC	7;7;3	1;1;1	1;1;1	20882_MH_MC;126728_MH_MC	3	7	1	1	37.6	8.6	8.6	21.603	186	186;224;199	0	8.0387	165510000	1				118	128;589;743;1128;1142;1653;3098	False;True;False;False;False;False;False	138;611;775;1181;1195;1724;3230	192;193;753;949;1473;1490;2124;2125;3896;3897	223;224;844;1065;1659;1677;2381;2382;4336;4337	223;844;1065;1659;1677;2382;4336					-1;-1;-1
126738_MH_MC;31876_MH_MC;31875_MH_MC	126738_MH_MC;31876_MH_MC;31875_MH_MC	1;1;1	1;1;1	1;1;1	126738_MH_MC;31876_MH_MC;31875_MH_MC	3	1	1	1	3.7	3.7	3.7	31.128	270	270;612;720	0	7.2594	0	1				119	1700	TRUE	1774	2187	2448	2448					-1;-1;-1
20879_MH_MC;126762_MH_MC	20879_MH_MC;126762_MH_MC	1;1	1;1	1;1	20879_MH_MC;126762_MH_MC	2	1	1	1	9.5	9.5	9.5	15.135	126	126;134	0	9.8563	12358000	1				120	1678	TRUE	1751	2158;2159	2419;2420	2419					-1;-1
20870_MH_MC;126814_MH_MC;8541_MH_MC;44276_MH_MC	20870_MH_MC;126814_MH_MC;8541_MH_MC;44276_MH_MC	1;1;1;1	1;1;1;1	1;1;1;1	20870_MH_MC;126814_MH_MC;8541_MH_MC;44276_MH_MC	4	1	1	1	15.2	15.2	15.2	16.441	145	145;154;312;348	0	12.497	0	1				121	2968	TRUE	3097	3747	4167	4167					-1;-1;-1;-1
12710_MH_MC;19819_MH_MC;1626_MH_MC;31439_MH_MC	12710_MH_MC;19819_MH_MC;1626_MH_MC;31439_MH_MC	1;1;1;1	1;1;1;1	1;1;1;1	12710_MH_MC;19819_MH_MC;1626_MH_MC;31439_MH_MC	4	1	1	1	14.4	14.4	14.4	14.781	132	132;160;293;408	0	6.8373	13726000	1				122	2956	TRUE	3085	3735	4154	4154					-1;-1;-1;-1
20835_MH_MC;13683_MH_MC;127151_MH_MC;42139_MH_MC	20835_MH_MC;13683_MH_MC;127151_MH_MC;42139_MH_MC	1;1;1;1	1;1;1;1	1;1;1;1	20835_MH_MC;13683_MH_MC;127151_MH_MC;42139_MH_MC	4	1	1	1	11.5	11.5	11.5	12.171	104	104;182;203;265	0	8.4642	16702000	1				123	1650	TRUE	1721	2120	2377	2377					-1;-1;-1;-1
93889_MH_MC;132680_MH_MC;12725_MH_MC;30502_MH_MC	93889_MH_MC;132680_MH_MC;12725_MH_MC;30502_MH_MC	1;1;1;1	1;1;1;1	1;1;1;1	93889_MH_MC;132680_MH_MC;12725_MH_MC;30502_MH_MC	4	1	1	1	7	7	7	15.171	129	129;138;167;238	0	6.715	116460000	1				124	3311	TRUE	3456	4175	4662	4662					-1;-1;-1;-1
13645_MH_MC;127367_MH_MC;33055_MH_MC;20801_MH_MC	13645_MH_MC;127367_MH_MC;33055_MH_MC;20801_MH_MC	5;5;5;4	5;5;5;4	5;5;5;4	13645_MH_MC;127367_MH_MC;33055_MH_MC;20801_MH_MC	4	5	5	5	35.3	35.3	35.3	17.665	156	156;195;210;157	0	44.583	2407500000	9				125	56;178;382;2465;3193	True;True;True;True;True	58;190;399;2581;3328	77;78;261;496;3134;4016;4017	93;94;302;303;568;3496;4476;4477;4478	94;303;568;3496;4477					-1;-1;-1;-1
3191_MH_MC;3190_MH_MC;20775_MH_MC;127566_MH_MC;13618_MH_MC	3191_MH_MC;3190_MH_MC;20775_MH_MC;127566_MH_MC;13618_MH_MC	2;2;2;2;2	2;2;2;2;2	2;2;2;2;2	3191_MH_MC;3190_MH_MC;20775_MH_MC;127566_MH_MC;13618_MH_MC	5	2	2	2	20	20	20	16.768	145	145;146;217;217;221	0	12.18	0	2				126	1180;1809	True;True	1234;1885	1537;2315	1728;2586	1728;2586					-1;-1;-1;-1;-1
127575_MH_MC;13619_MH_MC;43415_MH_MC	127575_MH_MC;13619_MH_MC;43415_MH_MC	1;1;1	1;1;1	1;1;1	127575_MH_MC;13619_MH_MC;43415_MH_MC	3	1	1	1	5.5	5.5	5.5	24.955	219	219;230;1067	0	7.7943	12498000	1				127	436	TRUE	454	562	638	638					-1;-1;-1
2742_MH_MC;13583_MH_MC;127849_MH_MC;33768_MH_MC	2742_MH_MC;13583_MH_MC;127849_MH_MC;33768_MH_MC	1;1;1;1	1;1;1;1	1;1;1;1	2742_MH_MC;13583_MH_MC;127849_MH_MC;33768_MH_MC	4	1	1	1	15.1	15.1	15.1	10.898	93	93;213;224;252	0.0010288	6.1491	21992000	1				128	3469	TRUE	3624	4370	4892	4892					-1;-1;-1;-1
127888_MH_MC;160638_MH_MC	127888_MH_MC;160638_MH_MC	2;2	2;2	2;2	127888_MH_MC;160638_MH_MC	2	2	2	2	8.2	8.2	8.2	26.435	233	233;251	0	12.189	49388000	2				129	555;1592	True;True	577;1661	716;2055	804;2307	804;2307					-1;-1
127915_MH_MC;13568_MH_MC	127915_MH_MC;13568_MH_MC	4;3	4;3	2;1	127915_MH_MC;13568_MH_MC	2	4	4	2	25.9	25.9	11.2	23.456	205	205;168	0	24.696	342160000	2				130	661;2893;3186;3337	True;True;True;True	686;3020;3321;3482	844;3655;3656;4007;4205	945;4068;4069;4465;4699	945;4068;4465;4699					-1;-1
127970_MH_MC;33179_MH_MC	127970_MH_MC;33179_MH_MC	1;1	1;1	1;1	127970_MH_MC;33179_MH_MC	2	1	1	1	8.7	8.7	8.7	20.101	172	172;587	1	-2	55825000	1	+			131	1714	TRUE	1788	2203	2464	2464		11		38	-1;-1
160612_MH_MC;20718_MH_MC;13549_MH_MC;128002_MH_MC	160612_MH_MC;20718_MH_MC;13549_MH_MC;128002_MH_MC	1;1;1;1	1;1;1;1	1;1;1;1	160612_MH_MC;20718_MH_MC;13549_MH_MC;128002_MH_MC	4	1	1	1	7.7	7.7	7.7	16.759	142	142;157;159;173	0.0010363	6.1685	0	1				132	2474	TRUE	2590	3144	3508	3508					-1;-1;-1;-1
12803_MH_MC;44819_MH_MC	12803_MH_MC;44819_MH_MC	1;1	1;1	1;1	12803_MH_MC;44819_MH_MC	2	1	1	1	13.7	13.7	13.7	7.9374	73	73;179	0	7.412	103680000	1				133	2535	TRUE	2651	3213	3584	3584					-1;-1
128047_MH_MC	128047_MH_MC	4	4	4	128047_MH_MC	1	4	4	4	15.9	15.9	15.9	27.51	245	245	0	41.129	380210000	5				134	269;1029;1624;1942	True;True;True;True	282;1077;1693;2024	367;1337;2087;2476	425;426;1502;2344;2764	425;1502;2344;2764					-1
128190_MH_MC;20693_MH_MC	128190_MH_MC;20693_MH_MC	3;3	3;3	3;3	128190_MH_MC;20693_MH_MC	2	3	3	3	15.2	15.2	15.2	23.938	204	204;231	0	20.082	138330000	2				135	577;740;852	True;True;True	599;772;889	740;946;1089	830;1062;1222	830;1062;1222					-1;-1
128194_MH_MC;13527_MH_MC	128194_MH_MC;13527_MH_MC	1;1	1;1	1;1	128194_MH_MC;13527_MH_MC	2	1	1	1	7.2	7.2	7.2	16.973	153	153;173	0	7.6694	0	1				136	1327	TRUE	1382	1719	1934	1934					-1;-1
36943_MH_MC;12820_MH_MC	36943_MH_MC;12820_MH_MC	1;1	1;1	1;1	36943_MH_MC;12820_MH_MC	2	1	1	1	12	12	12	9.6148	83	83;199	0	9.9572	16849000	1				137	2328	TRUE	2437	2970	3313	3313					-1;-1
128204_MH_MC	128204_MH_MC	1	1	1	128204_MH_MC	1	1	1	1	23.9	23.9	23.9	8.606	71	71	0	12.07	21795000	1				138	1460	TRUE	1527	1890	2127	2127					-1
132090_MH_MC;12832_MH_MC;37775_MH_MC	132090_MH_MC;12832_MH_MC;37775_MH_MC	1;1;1	1;1;1	1;1;1	132090_MH_MC;12832_MH_MC;37775_MH_MC	3	1	1	1	7.5	7.5	7.5	18.752	160	160;186;329	0.001056	6.2356	15174000	1				139	1871	TRUE	1948	2389	2664	2664					-1;-1;-1
160537_MH_MC;20657_MH_MC;128415_MH_MC;6042_MH_MC	160537_MH_MC;20657_MH_MC;128415_MH_MC;6042_MH_MC	1;1;1;1	1;1;1;1	1;1;1;1	160537_MH_MC;20657_MH_MC;128415_MH_MC;6042_MH_MC	4	1	1	1	7.4	7.4	7.4	15.847	136	136;209;234;310	0	6.4892	10469000	0				140	762	TRUE	795	971	1090	1090					-1;-1;-1;-1
159678_MH_MC;12848_MH_MC;32167_MH_MC	159678_MH_MC;12848_MH_MC;32167_MH_MC	1;1;1	1;1;1	1;1;1	159678_MH_MC;12848_MH_MC;32167_MH_MC	3	1	1	1	11.3	11.3	11.3	13.598	124	124;194;427	0	6.3205	19079000	1				141	1480	TRUE	1547	1912	2149	2149					-1;-1;-1
13478_MH_MC;128492_MH_MC;43565_MH_MC;20641_MH_MC	13478_MH_MC;128492_MH_MC;43565_MH_MC;20641_MH_MC	3;3;2;2	3;3;2;2	3;3;2;2	13478_MH_MC;128492_MH_MC;43565_MH_MC;20641_MH_MC	4	3	3	3	39.1	39.1	39.1	18.416	184	184;198;174;188	0	45.85	1400600000	6				142	87;171;2411	True;True;True	93;182;183;2524	124;250;251;252;3065	146;291;292;293;3417;3418	146;293;3418	18		180		-1;-1;-1;-1
20597_MH_MC;128719_MH_MC;32762_MH_MC;160470_MH_MC;32761_MH_MC	20597_MH_MC;128719_MH_MC;32762_MH_MC;160470_MH_MC;32761_MH_MC	2;2;2;1;1	2;2;2;1;1	2;2;2;1;1	20597_MH_MC;128719_MH_MC;32762_MH_MC;160470_MH_MC;32761_MH_MC	5	2	2	2	18.7	18.7	18.7	19.254	166	166;187;340;37;56	0	12.763	46586000	2				143	769;784	True;True	802;819	979;1005	1100;1131	1100;1131					-1;-1;-1;-1;-1
13420_MH_MC;20573_MH_MC;128859_MH_MC;8633_MH_MC	13420_MH_MC;20573_MH_MC;128859_MH_MC;8633_MH_MC	2;2;2;2	2;2;2;2	2;2;2;2	13420_MH_MC;20573_MH_MC;128859_MH_MC;8633_MH_MC	4	2	2	2	19.4	19.4	19.4	15.92	144	144;148;169;240	0	11.272	27541000	1				144	1280;2242	True;True	1335;2348	1658;2849	1862;3175	1862;3175					-1;-1;-1;-1
137150_MH_MC;1845_MH_MC;131807_MH_MC;1846_MH_MC;12886_MH_MC;162143_MH_MC;123039_MH_MC;5945_MH_MC;5944_MH_MC	137150_MH_MC;1845_MH_MC;131807_MH_MC;1846_MH_MC;12886_MH_MC;162143_MH_MC;123039_MH_MC;5945_MH_MC;5944_MH_MC	2;2;2;2;2;1;1;1;1	2;2;2;2;2;1;1;1;1	2;2;2;2;2;1;1;1;1	137150_MH_MC;1845_MH_MC;131807_MH_MC;1846_MH_MC;12886_MH_MC;162143_MH_MC;123039_MH_MC;5945_MH_MC;5944_MH_MC	9	2	2	2	42.7	42.7	42.7	8.6681	82	82;143;144;148;150;54;79;141;150	0	18.067	21122000	2				145	1504;1936	True;True	1571;2018	1939;2470	2179;2757	2179;2757					-1;-1;-1;-1;-1;-1;-1;-1;-1
12899_MH_MC	12899_MH_MC	1	1	1	12899_MH_MC	1	1	1	1	9	9	9	22.102	189	189	0	12.751	0	1				146	2625	TRUE	2745	3327	3708	3708					-1
129046_MH_MC;20544_MH_MC	129046_MH_MC;20544_MH_MC	1;1	1;1	1;1	129046_MH_MC;20544_MH_MC	2	1	1	1	6.5	6.5	6.5	18.676	154	154;168	0	6.6897	0	1				147	1788	TRUE	1864	2290	2559	2559					-1;-1
129514_MH_MC;13317_MH_MC	129514_MH_MC;13317_MH_MC	1;1	1;1	1;1	129514_MH_MC;13317_MH_MC	2	1	1	1	4.9	4.9	4.9	25.853	226	226;232	0.0029762	6.0097	120620000	1				148	2720	TRUE	2843	3447	3840	3840					-1;-1
12960_MH_MC;44998_MH_MC;47017_MH_MC	12960_MH_MC;44998_MH_MC;47017_MH_MC	2;2;2	2;2;2	2;2;2	12960_MH_MC;44998_MH_MC;47017_MH_MC	3	2	2	2	17.6	17.6	17.6	13.898	125	125;134;141	0	17.684	600830000	2				149	125;1273	True;True	135;1328	188;1651	217;1854	217;1854					-1;-1;-1
129651_MH_MC;43948_MH_MC	129651_MH_MC;43948_MH_MC	2;2	2;2	2;2	129651_MH_MC;43948_MH_MC	2	2	2	2	20.3	20.3	20.3	16.095	143	143;290	0	46.234	136800000	3				150	2807;2927	True;True	2933;3056	3555;3702;3703	3959;4119;4120	3959;4119					-1;-1
12968_MH_MC	12968_MH_MC	1	1	1	12968_MH_MC	1	1	1	1	8.4	8.4	8.4	17.446	155	155	0	8.1618	90603000	2				151	1184	TRUE	1238	1541;1542	1732;1733	1732					-1
129720_MH_MC	129720_MH_MC	1	1	1	129720_MH_MC	1	1	1	1	12.1	12.1	12.1	10.64	91	91	0	7.4199	0	1				152	2111	TRUE	2202	2685	2994	2994					-1
20394_MH_MC;13246_MH_MC;129872_MH_MC;7830_MH_MC;160203_MH_MC	20394_MH_MC;13246_MH_MC;129872_MH_MC;7830_MH_MC;160203_MH_MC	2;2;2;1;1	2;2;2;1;1	2;2;2;1;1	20394_MH_MC;13246_MH_MC;129872_MH_MC;7830_MH_MC;160203_MH_MC	5	2	2	2	21.8	21.8	21.8	15.845	147	147;158;158;111;163	0	27.35	224750000	2				153	267;1807	True;True	280;1883	365;2312	423;2583	423;2583					-1;-1;-1;-1;-1
13198_MH_MC;130087_MH_MC	13198_MH_MC;130087_MH_MC	1;1	1;1	1;1	13198_MH_MC;130087_MH_MC	2	1	1	1	9.8	9.8	9.8	12.051	102	102;119	0	7.4171	16251000	0				154	260	TRUE	273	358	415	415					-1;-1
130276_MH_MC;20299_MH_MC	130276_MH_MC;20299_MH_MC	4;4	4;4	4;4	130276_MH_MC;20299_MH_MC	2	4	4	4	21.5	21.5	21.5	12.588	107	107;114	0	25.202	1864900000	5				155	1187;1757;2518;2971	True;True;True;True	1241;1833;2634;3100	1545;2255;3193;3194;3750	1736;2522;3563;3564;4170	1736;2522;3564;4170					-1;-1
130277_MH_MC;20298_MH_MC;34285_MH_MC	130277_MH_MC;20298_MH_MC;34285_MH_MC	4;4;4	4;4;4	4;4;4	130277_MH_MC;20298_MH_MC;34285_MH_MC	3	4	4	4	40.6	40.6	40.6	16.357	138	138;164;227	0	24.981	290460000	7				156	19;401;2176;2183	True;True;True;True	20;418;2280;2287	35;517;518;2772;2781	45;589;590;3087;3088;3097;3098	45;589;3088;3097					-1;-1;-1
13105_MH_MC;130619_MH_MC;20228_MH_MC;40910_MH_MC	13105_MH_MC;130619_MH_MC;20228_MH_MC;40910_MH_MC	1;1;1;1	1;1;1;1	1;1;1;1	13105_MH_MC;130619_MH_MC;20228_MH_MC;40910_MH_MC	4	1	1	1	12.2	12.2	12.2	13.414	123	123;129;149;212	0	24.123	47745000	1				157	1848	TRUE	1925	2360	2634	2634					-1;-1;-1;-1
160003_MH_MC;42642_MH_MC;130692_MH_MC;13086_MH_MC	160003_MH_MC;42642_MH_MC;130692_MH_MC;13086_MH_MC	3;3;3;3	3;3;3;3	3;3;3;3	160003_MH_MC;42642_MH_MC;130692_MH_MC;13086_MH_MC	4	3	3	3	48	48	48	11.03	98	98;113;136;158	0	26.089	324940000	6				158	162;1015;1442	True;True;True	173;1063;1507	239;240;1321;1322;1323;1868	278;279;1486;1487;1488;2102	279;1486;2102					-1;-1;-1;-1
130724_MH_MC;20197_MH_MC;41733_MH_MC	130724_MH_MC;20197_MH_MC;41733_MH_MC	1;1;1	1;1;1	1;1;1	130724_MH_MC;20197_MH_MC;41733_MH_MC	3	1	1	1	6.5	6.5	6.5	16.334	139	139;175;197	0	6.6756	0	1				159	571	TRUE	593	734	823	823					-1;-1;-1
159977_MH_MC;130767_MH_MC;20190_MH_MC;33639_MH_MC	159977_MH_MC;130767_MH_MC;20190_MH_MC;33639_MH_MC	1;1;1;1	1;1;1;1	1;1;1;1	159977_MH_MC;130767_MH_MC;20190_MH_MC;33639_MH_MC	4	1	1	1	20.7	20.7	20.7	6.5285	58	58;132;163;464	0	6.3732	0	1				160	1737	TRUE	1812	2230	2494	2494					-1;-1;-1;-1
13078_MH_MC	13078_MH_MC	2	2	2	13078_MH_MC	1	2	2	2	11.7	11.7	11.7	22.327	188	188	0	11.177	65980000	2				161	460;859	True;True	478;896	586;1097	665;1232	665;1232					-1
13097_MH_MC;41736_MH_MC;20221_MH_MC;130633_MH_MC	13097_MH_MC;41736_MH_MC;20221_MH_MC;130633_MH_MC	3;3;2;2	3;3;2;2	3;3;2;2	13097_MH_MC;41736_MH_MC;20221_MH_MC;130633_MH_MC	4	3	3	3	26.1	26.1	26.1	15.259	134	134;146;122;142	0	23.149	133070000	3				162	1215;2331;3153	True;True;True	1270;2440;3288	1583;2973;3964	1777;3316;4412	1777;3316;4412					-1;-1;-1;-1
131068_MH_MC;41517_MH_MC;13014_MH_MC	131068_MH_MC;41517_MH_MC;13014_MH_MC	2;2;1	2;2;1	2;2;1	131068_MH_MC;41517_MH_MC;13014_MH_MC	3	2	2	2	22.4	22.4	22.4	12.723	116	116;246;141	0	12.065	55092000	0				163	1836;1851	True;True	1913;1928	2347;2364	2620;2638	2620;2638					-1;-1;-1
13121_MH_MC;41181_MH_MC;130515_MH_MC;160041_MH_MC;7556_MH_MC	13121_MH_MC;41181_MH_MC;130515_MH_MC;160041_MH_MC;7556_MH_MC	5;5;4;4;4	5;5;4;4;4	5;5;4;4;4	13121_MH_MC;41181_MH_MC;130515_MH_MC;160041_MH_MC;7556_MH_MC	5	5	5	5	32.5	32.5	32.5	21.062	197	197;276;170;173;251	0	82.227	1675600000	8				164	237;1589;2409;2502;3143	True;True;True;True;True	250;1658;2521;2618;3277	332;2051;2052;3061;3062;3174;3952	386;2303;2304;3412;3413;3414;3542;3543;4398	386;2304;3413;3542;4398					-1;-1;-1;-1;-1
20251_MH_MC;13129_MH_MC;44849_MH_MC	20251_MH_MC;13129_MH_MC;44849_MH_MC	2;2;2	2;2;2	2;2;2	20251_MH_MC;13129_MH_MC;44849_MH_MC	3	2	2	2	19.8	19.8	19.8	12.708	111	111;157;191	0	26.054	247710000	8				165	2392;3307	True;True	2503;3449;3450;3451;3452	3041;4164;4165;4166;4167;4168;4169;4170;4171	3389;4650;4651;4652;4653;4654;4655;4656;4657	3389;4654	19;20	12	26;31	25	-1;-1;-1
13145_MH_MC;47021_MH_MC;130399_MH_MC	13145_MH_MC;47021_MH_MC;130399_MH_MC	3;2;2	1;1;1	1;1;1	13145_MH_MC;47021_MH_MC;130399_MH_MC	3	3	1	1	14.3	4.8	4.8	19.996	168	168;115;137	0.0075047	5.8555	0	1				166	300;429;2967	False;False;True	313;447;3096	405;554;3746	469;630;4166	469;630;4166					-1;-1;-1
36629_MH_MC;20050_MH_MC;131469_MH_MC	36629_MH_MC;20050_MH_MC;131469_MH_MC	1;1;1	1;1;1	1;1;1	36629_MH_MC;20050_MH_MC;131469_MH_MC	3	1	1	1	11.5	11.5	11.5	10.586	96	96;168;170	0.0010672	6.2684	19892000	1				167	1969	TRUE	2053	2512	2806	2806					-1;-1;-1
131559_MH_MC;40267_MH_MC	131559_MH_MC;40267_MH_MC	2;2	1;1	1;1	131559_MH_MC;40267_MH_MC	2	2	1	1	10.3	5.1	5.1	18.403	156	156;376	0.0010537	6.2223	14639000	1				168	934;1220	False;True	979;1275	1208;1588	1355;1782	1355;1782					-1;-1
131731_MH_MC;42090_MH_MC	131731_MH_MC;42090_MH_MC	3;3	3;3	3;3	131731_MH_MC;42090_MH_MC	2	3	3	3	14.8	14.8	14.8	19.106	176	176;365	0	20.948	21300000	3				169	2388;2631;3288	True;True;True	2499;2751;3430	3036;3333;3334;4139	3384;3714;3715;4618	3384;3715;4618					-1;-1
20007_MH_MC;131750_MH_MC;12905_MH_MC	20007_MH_MC;131750_MH_MC;12905_MH_MC	3;3;2	3;3;2	3;3;2	20007_MH_MC;131750_MH_MC;12905_MH_MC	3	3	3	3	36.2	36.2	36.2	17.241	152	152;127;116	0	20.729	120230000	6				170	1061;2257;2472	True;True;True	1112;2363;2588	1387;2866;2867;3142	1562;3196;3197;3198;3505;3506	1562;3198;3506					-1;-1;-1
159702_MH_MC;131867_MH_MC;29972_MH_MC	159702_MH_MC;131867_MH_MC;29972_MH_MC	1;1;1	1;1;1	1;1;1	159702_MH_MC;131867_MH_MC;29972_MH_MC	3	1	1	1	9.4	9.4	9.4	15.469	138	138;156;386	0	6.8747	33748000	1				171	2902	TRUE	3029	3667	4081	4081					-1;-1;-1
19972_MH_MC;131905_MH_MC;37228_MH_MC	19972_MH_MC;131905_MH_MC;37228_MH_MC	1;1;1	1;1;1	1;1;1	19972_MH_MC;131905_MH_MC;37228_MH_MC	3	1	1	1	13.4	13.4	13.4	13.395	119	119;126;792	0	12.581	0	1				172	2537	TRUE	2653	3215	3586	3586					-1;-1;-1
19915_MH_MC;132221_MH_MC;42250_MH_MC	19915_MH_MC;132221_MH_MC;42250_MH_MC	1;1;1	1;1;1	1;1;1	19915_MH_MC;132221_MH_MC;42250_MH_MC	3	1	1	1	11.5	11.5	11.5	14.676	122	122;163;206	0	6.942	32213000	1				173	2627	TRUE	2747	3329	3710	3710					-1;-1;-1
42924_MH_MC;132253_MH_MC	42924_MH_MC;132253_MH_MC	1;1	1;1	1;1	42924_MH_MC;132253_MH_MC	2	1	1	1	11.4	11.4	11.4	15.877	132	132;141	0	24.345	30889000	2				174	1761	TRUE	1837	2259;2260	2526;2527	2526					-1;-1
132380_MH_MC;44472_MH_MC	132380_MH_MC;44472_MH_MC	1;1	1;1	1;1	132380_MH_MC;44472_MH_MC	2	1	1	1	6.2	6.2	6.2	15.55	130	130;137	0	6.3311	123600000	1				175	1236	TRUE	1291	1605	1801	1801					-1;-1
132443_MH_MC;34026_MH_MC	132443_MH_MC;34026_MH_MC	1;1	1;1	1;1	132443_MH_MC;34026_MH_MC	2	1	1	1	31.6	31.6	31.6	8.7087	76	76;504	0	14.411	60843000	2				176	1096	TRUE	1147	1429;1430	1609;1610	1610					-1;-1
132617_MH_MC;40513_MH_MC;19840_MH_MC	132617_MH_MC;40513_MH_MC	6;6;2	6;6;2	6;6;2	132617_MH_MC;40513_MH_MC	3	6	6	6	34.5	34.5	34.5	16.835	145	145;145;117	0	43.524	662270000	8				177	677;861;862;1419;1861;2750	True;True;True;True;True;True	703;898;899;1480;1938;2873	864;1099;1100;1101;1838;2377;3485	969;970;1234;1235;1236;1237;2069;2652;3883	970;1234;1236;2069;2652;3883	21		73		-1;-1;-1
132785_MH_MC	132785_MH_MC	2	2	2	132785_MH_MC	1	2	2	2	10.1	10.1	10.1	10.172	89	89	0	13.401	258630000	2				178	506;507	True;True	526;527	658;659;660	744;745;746	745;746					-1
132859_MH_MC;43643_MH_MC	132859_MH_MC;43643_MH_MC	1;1	1;1	1;1	132859_MH_MC;43643_MH_MC	2	1	1	1	15.3	15.3	15.3	8.4347	72	72;338	0	7.3734	4124700	2				179	1370	TRUE	1426	1769;1770	1991;1992	1992					-1;-1
132864_MH_MC	132864_MH_MC	1	1	1	132864_MH_MC	1	1	1	1	10.4	10.4	10.4	11.209	96	96	0	7.817	54230000	1				180	2607	TRUE	2727	3303	3681	3681					-1
132924_MH_MC;42859_MH_MC;19793_MH_MC	132924_MH_MC;42859_MH_MC;19793_MH_MC	1;1;1	1;1;1	1;1;1	132924_MH_MC;42859_MH_MC;19793_MH_MC	3	1	1	1	9.5	9.5	9.5	14.859	126	126;132;132	0.0020121	6.0618	18766000	1				181	848	TRUE	885	1085	1218	1218					-1;-1;-1
133258_MH_MC	133258_MH_MC	1	1	1	133258_MH_MC	1	1	1	1	33.3	33.3	33.3	7.8405	66	66	0.0038685	5.9456	49539000	1				182	2479	TRUE	2595	3149	3513	3513	22	13	41	42	-1
13331_MH_MC;41473_MH_MC	13331_MH_MC;41473_MH_MC	2;2	2;2	2;2	13331_MH_MC;41473_MH_MC	2	2	2	2	12.2	12.2	12.2	21.707	181	181;393	0	11.316	70281000	2				183	55;291	True;True	57;304	76;395	92;459	92;459					-1;-1
133399_MH_MC;44066_MH_MC;8483_MH_MC	133399_MH_MC;44066_MH_MC;8483_MH_MC	1;1;1	1;1;1	1;1;1	133399_MH_MC;44066_MH_MC;8483_MH_MC	3	1	1	1	15.2	15.2	15.2	11.404	105	105;313;316	0	8.8796	29339000	1				184	5	TRUE	5	7	10	10					-1;-1;-1
5520_MH_MC;13345_MH_MC;38584_MH_MC	5520_MH_MC;13345_MH_MC;38584_MH_MC	1;1;1	1;1;1	1;1;1	5520_MH_MC;13345_MH_MC;38584_MH_MC	3	1	1	1	3.9	3.9	3.9	22.556	204	204;210;416	0.0029821	6.0138	41171000	2				185	1009	TRUE	1057	1313	1476;1477	1476					-1;-1;-1
35991_MH_MC;133592_MH_MC;19657_MH_MC	35991_MH_MC;133592_MH_MC;19657_MH_MC	2;2;1	2;2;1	2;2;1	35991_MH_MC;133592_MH_MC;19657_MH_MC	3	2	2	2	18.2	18.2	18.2	16.245	143	143;142;142	0	13.316	69662000	2				186	584;1447	True;True	606;1513	747;1874	837;2109	837;2109					-1;-1;-1
133723_MH_MC	133723_MH_MC	1	1	1	133723_MH_MC	1	1	1	1	14.5	14.5	14.5	7.7201	62	62	0.0038647	5.9448	72891000	1				187	1728	TRUE	1803	2220	2483	2483	23		16		-1
19521_MH_MC;134093_MH_MC	19521_MH_MC;134093_MH_MC	2;2	2;2	2;2	19521_MH_MC;134093_MH_MC	2	2	2	2	9.9	9.9	9.9	11.328	101	101;105	0	14.278	213050000	2				188	1654;3142	True;True	1725;3276	2126;3951	2383;4397	2383;4397					-1;-1
134339_MH_MC	134339_MH_MC	3	1	1	134339_MH_MC	1	3	1	1	40.6	12.3	12.3	12.408	106	106	0.0066038	5.8662	0	1				189	47;1095;2439	False;False;True	49;1146;2553	68;1427;1428;3100	83;1606;1607;1608;3456	83;1607;3456					-1
41293_MH_MC;134548_MH_MC	41293_MH_MC;134548_MH_MC	2;2	2;2	2;2	41293_MH_MC;134548_MH_MC	2	2	2	2	37.7	37.7	37.7	7.9137	69	69;94	0	41.796	22628000	2				190	2356;2434	True;True	2466;2548	3001;3095	3347;3450	3347;3450					-1;-1
134677_MH_MC;7313_MH_MC	134677_MH_MC;7313_MH_MC	1;1	1;1	1;1	134677_MH_MC;7313_MH_MC	2	1	1	1	17	17	17	10.862	100	100;360	0	11.61	16904000	1				191	988	TRUE	1034	1286	1447	1447					-1;-1
134736_MH_MC;34006_MH_MC	134736_MH_MC;34006_MH_MC	1;1	1;1	1;1	134736_MH_MC;34006_MH_MC	2	1	1	1	12.9	12.9	12.9	15.37	132	132;199	0	16.431	84885000	1				192	3294	TRUE	3436	4148	4631	4631					-1;-1
134851_MH_MC	134851_MH_MC	1	1	1	134851_MH_MC	1	1	1	1	8.3	8.3	8.3	14.64	132	132	0	6.5615	33234000	1				193	1528	TRUE	1596	1966	2208	2208					-1
134907_MH_MC	134907_MH_MC	1	1	1	134907_MH_MC	1	1	1	1	10.7	10.7	10.7	12.938	112	112	0	6.8129	42946000	1				194	1123	TRUE	1176	1466	1652	1652					-1
134937_MH_MC;12174_MH_MC	134937_MH_MC;12174_MH_MC	2;1	2;1	2;1	134937_MH_MC;12174_MH_MC	2	2	2	2	15	15	15	13.783	120	120;85	0	11.651	41811000	1				195	2116;2122	True;True	2210;2217	2693;2703	3002;3014	3002;3014	24		106		-1;-1
135090_MH_MC;37350_MH_MC	135090_MH_MC;37350_MH_MC	2;1	2;1	2;1	135090_MH_MC;37350_MH_MC	2	2	2	2	18.5	18.5	18.5	13.295	108	108;79	0	11.505	104180000	2				196	1147;2947	True;True	1200;1201;3076	1495;1496;3726	1682;1683;4145	1682;4145	25		85		-1;-1
135148_MH_MC;42239_MH_MC	135148_MH_MC;42239_MH_MC	2;2	1;1	1;1	135148_MH_MC;42239_MH_MC	2	2	1	1	19.3	9.2	9.2	13.765	119	119;122	0	8.3004	69801000	1				197	1366;1553	False;True	1422;1622	1764;2006	1985;1986;2254	1985;2254					-1;-1
135192_MH_MC;40252_MH_MC	135192_MH_MC;40252_MH_MC	2;2	2;2	2;2	135192_MH_MC;40252_MH_MC	2	2	2	2	12.3	12.3	12.3	8.1577	73	73;315	0	11.324	422900000	2				198	2759;2760	True;True	2883;2884	3497;3498	3895;3896	3895;3896					-1;-1
135309_MH_MC;30195_MH_MC;30194_MH_MC	135309_MH_MC;30195_MH_MC;30194_MH_MC	1;1;1	1;1;1	1;1;1	135309_MH_MC;30195_MH_MC;30194_MH_MC	3	1	1	1	8	8	8	13.334	112	112;259;309	1	-2	0	1	+			199	1268	TRUE	1323	1645	1845	1845		14		97	-1;-1;-1
135608_MH_MC	135608_MH_MC	1	1	1	135608_MH_MC	1	1	1	1	11.1	11.1	11.1	10.739	90	90	0	7.466	21273000	1				200	1463	TRUE	1530	1893	2130	2130					-1
135630_MH_MC	135630_MH_MC	1	1	1	135630_MH_MC	1	1	1	1	11.7	11.7	11.7	14.943	137	137	0	24.763	0	1				201	2334	TRUE	2443	2976	3319	3319					-1
13564_MH_MC;20732_MH_MC;127917_MH_MC	13564_MH_MC;20732_MH_MC;127917_MH_MC	6;5;4	3;2;1	1;1;1	13564_MH_MC;20732_MH_MC;127917_MH_MC	3	6	3	1	32.2	20.6	9	26.911	233	233;242;197	0	35.245	286590000	3				202	854;942;1507;2701;3011;3232	False;False;True;True;True;False	891;987;1574;2823;3140;3369;3370	1091;1220;1942;3424;3795;4068;4069	1224;1370;2183;3814;4218;4532;4533	1224;1370;2183;3814;4218;4533	26		105		-1;-1;-1
135698_MH_MC	135698_MH_MC	3	3	2	135698_MH_MC	1	3	3	2	28.7	28.7	15.8	11.489	101	101	0	47.83	326140000	5				203	1330;1331;1573	True;True;True	1385;1386;1642	1722;1723;1724;2028;2029	1937;1938;1939;1940;2277;2278	1937;1940;2277					-1
1790_MH_MC;135718_MH_MC;31829_MH_MC	1790_MH_MC;135718_MH_MC;31829_MH_MC	2;2;2	2;2;2	2;2;2	1790_MH_MC;135718_MH_MC;31829_MH_MC	3	2	2	2	26.9	26.9	26.9	7.9173	67	67;97;230	0	11.774	78191000	2				204	2046;2824	True;True	2133;2950	2609;3572	2910;3977	2910;3977					-1;-1;-1
135870_MH_MC	135870_MH_MC	1	1	1	135870_MH_MC	1	1	1	1	10.2	10.2	10.2	13.453	118	118	0.0010616	6.2575	0	1				205	2598	TRUE	2717	3290	3666	3666					-1
160679_MH_MC;13607_MH_MC	160679_MH_MC;13607_MH_MC	2;2	2;2	2;2	160679_MH_MC;13607_MH_MC	2	2	2	2	24	24	24	12.053	104	104;129	0	14.764	98737000	3				206	1545;2856	True;True	1614;2982	1994;1995;3608	2241;2242;4019	2242;4019					-1;-1
136424_MH_MC;29619_MH_MC	136424_MH_MC;29619_MH_MC	1;1	1;1	1;1	136424_MH_MC;29619_MH_MC	2	1	1	1	19.7	19.7	19.7	7.5488	66	66;131	0.0020263	6.0798	11389000	1				207	521	TRUE	541	676	762	762					-1;-1
136485_MH_MC;3590_MH_MC;3589_MH_MC;35156_MH_MC;35155_MH_MC	136485_MH_MC;3590_MH_MC;3589_MH_MC;35156_MH_MC;35155_MH_MC	1;1;1;1;1	1;1;1;1;1	1;1;1;1;1	136485_MH_MC;3590_MH_MC;3589_MH_MC;35156_MH_MC;35155_MH_MC	5	1	1	1	11.7	11.7	11.7	13.932	120	120;214;214;219;219	0	24.862	81793000	1				208	459	TRUE	477	585	664	664					-1;-1;-1;-1;-1
43177_MH_MC;136505_MH_MC;11702_MH_MC	43177_MH_MC;136505_MH_MC;11702_MH_MC	2;2;1	2;2;1	2;2;1	43177_MH_MC;136505_MH_MC;11702_MH_MC	3	2	2	2	20.9	20.9	20.9	12.556	110	110;104;86	0	12.027	37535000	2				209	315;3303	True;True	328;3445	422;4159	487;4645	487;4645					-1;-1;-1
136531_MH_MC;33006_MH_MC;33003_MH_MC;2401_MH_MC;33001_MH_MC;2402_MH_MC;2400_MH_MC;33004_MH_MC	136531_MH_MC;33006_MH_MC;33003_MH_MC;2401_MH_MC;33001_MH_MC;2402_MH_MC;2400_MH_MC;33004_MH_MC	1;1;1;1;1;1;1;1	1;1;1;1;1;1;1;1	1;1;1;1;1;1;1;1	136531_MH_MC;33006_MH_MC;33003_MH_MC;2401_MH_MC;33001_MH_MC;2402_MH_MC;2400_MH_MC;33004_MH_MC	8	1	1	1	17.4	17.4	17.4	10.54	92	92;185;199;236;266;275;281;335	0	6.7697	15406000	1				210	3127	TRUE	3260	3933	4377	4377					-1;-1;-1;-1;-1;-1;-1;-1
13671_MH_MC;20824_MH_MC	13671_MH_MC;20824_MH_MC	1;1	1;1	1;1	13671_MH_MC;20824_MH_MC	2	1	1	1	5.1	5.1	5.1	28.741	236	236;296	0.0039331	5.9778	12383000	1				211	446	TRUE	464	572	650	650					-1;-1
136908_MH_MC	136908_MH_MC	1	1	1	136908_MH_MC	1	1	1	1	20.3	20.3	20.3	7.9711	69	69	0	20.384	141330000	1				212	1451	TRUE	1518	1879	2115	2115					-1
13698_MH_MC	13698_MH_MC	2	2	2	13698_MH_MC	1	2	2	2	9.4	9.4	9.4	30.933	265	265	0	20.85	0	2				213	2850;2930	True;True	2976;3059	3602;3708	4010;4125	4010;4125					-1
137137_MH_MC;40716_MH_MC	137137_MH_MC;40716_MH_MC	1;1	1;1	1;1	137137_MH_MC;40716_MH_MC	2	1	1	1	33.3	33.3	33.3	7.4407	66	66;82	0	17.241	0	1				214	925	TRUE	968	1194	1337	1337					-1;-1
41364_MH_MC;137228_MH_MC	41364_MH_MC;137228_MH_MC	1;1	1;1	1;1	41364_MH_MC;137228_MH_MC	2	1	1	1	17.6	17.6	17.6	8.3906	74	74;92	0	10.642	0	1				215	1596	TRUE	1665	2059	2311	2311					-1;-1
137286_MH_MC	137286_MH_MC	4	2	2	137286_MH_MC	1	4	2	2	71.1	27.6	27.6	8.6766	76	76	0	37.708	236490000	3				216	398;766;2367;2396	False;False;True;True	415;799;2478;2507	513;975;976;3013;3045;3046	585;1096;1097;3360;3393;3394	585;1097;3360;3394					-1
157778_MH_MC;137526_MH_MC;40399_MH_MC	157778_MH_MC;137526_MH_MC;40399_MH_MC	2;2;2	2;2;2	2;2;2	157778_MH_MC;137526_MH_MC;40399_MH_MC	3	2	2	2	34.4	34.4	34.4	7.4173	61	61;95;115	0	14.33	162190000	2				217	1794;2818	True;True	1870;2944	2296;2297;3566	2567;2568;3970	2567;3970					-1;-1;-1
137755_MH_MC;35939_MH_MC	137755_MH_MC;35939_MH_MC	1;1	1;1	1;1	137755_MH_MC;35939_MH_MC	2	1	1	1	11.1	11.1	11.1	9.4279	81	81;120	0.0039216	5.9752	60322000	0				218	3435	TRUE	3589	4332	4849	4849					-1;-1
137763_MH_MC	137763_MH_MC	1	1	1	137763_MH_MC	1	1	1	1	19.2	19.2	19.2	8.5419	73	73	0.0075117	5.858	291920000	0				219	2390	TRUE	2501	3038	3386	3386	27	15;16	70	60;65	-1
137776_MH_MC	137776_MH_MC	1	1	1	137776_MH_MC	1	1	1	1	12.6	12.6	12.6	9.9513	87	87	0	8.2218	100410000	1				220	1772	TRUE	1848	2271	2539	2539					-1
20979_MH_MC;13801_MH_MC	20979_MH_MC;13801_MH_MC	2;2	2;2	2;2	20979_MH_MC;13801_MH_MC	2	2	2	2	9.9	9.9	9.9	29.043	253	253;268	0	13.359	47312000	2				221	572;2319	True;True	594;2428	735;2956	824;3297	824;3297					-1;-1
13814_MH_MC;125546_MH_MC;160976_MH_MC	13814_MH_MC;125546_MH_MC	7;5;3	4;3;3	4;3;3	13814_MH_MC;125546_MH_MC	3	7	4	4	28.7	16.2	16.2	31.911	272	272;228;280	0	27.816	436010000	7				222	202;789;1135;1422;2185;2454;2727	True;False;False;True;True;False;True	215;824;1188;1484;2289;2570;2850	291;1012;1482;1842;1843;1844;2783;3119;3120;3121;3460	336;337;1138;1668;1669;2073;2074;2075;3100;3478;3479;3480;3481;3482;3855	337;1138;1669;2074;3100;3480;3855					-1;-1;-1
138249_MH_MC	138249_MH_MC	2	2	2	138249_MH_MC	1	2	2	2	38.2	38.2	38.2	8.4646	76	76	0	33.595	409320000	4				223	1671;2265	True;True	1743;2371	2147;2148;2884	2405;2406;2407;3217	2405;3217					-1
138353_MH_MC	138353_MH_MC	1	1	1	138353_MH_MC	1	1	1	1	11.3	11.3	11.3	8.4268	71	71	0.0010515	6.2152	77698000	1				224	1735	TRUE	1810	2227	2490	2490					-1
138905_MH_MC;32894_MH_MC	138905_MH_MC;32894_MH_MC	1;1	1;1	1;1	138905_MH_MC;32894_MH_MC	2	1	1	1	22.7	22.7	22.7	7.4316	66	66;359	0	10.253	3856400	1				225	2348	TRUE	2458	2991	3336	3336					-1;-1
138983_MH_MC	138983_MH_MC	3	2	2	138983_MH_MC	1	3	2	2	62.9	45.7	45.7	7.9638	70	70	0	15.346	14186000	3				226	1281;2606;2982	False;True;True	1336;2726;3111	1659;3302;3761	1863;3680;4181;4182	1863;3680;4181					-1
13902_MH_MC;893_MH_MC;29921_MH_MC	13902_MH_MC;893_MH_MC;29921_MH_MC	1;1;1	1;1;1	1;1;1	13902_MH_MC;893_MH_MC;29921_MH_MC	3	1	1	1	3.7	3.7	3.7	33.942	296	296;382;394	0.002988	6.023	33956000	0				227	3473	TRUE	3628	4374	4897	4897					-1;-1;-1
139141_MH_MC;45927_MH_MC	139141_MH_MC;45927_MH_MC	2;2	1;1	1;1	139141_MH_MC;45927_MH_MC	2	2	1	1	25.3	14.7	14.7	9.0906	75	75;82	0	6.3101	106840000	2				228	1754;2114	False;True	1830;2206;2207	2249;2689;2690	2516;2998;2999	2516;2999	28		57		-1;-1
139171_MH_MC	139171_MH_MC	1	1	1	139171_MH_MC	1	1	1	1	24.3	24.3	24.3	8.3606	70	70	0	24.363	27690000	1				229	548	TRUE	570	709	797	797					-1
139378_MH_MC	139378_MH_MC	1	1	1	139378_MH_MC	1	1	1	1	21.7	21.7	21.7	7.0249	60	60	0	6.5044	24006000	1				230	647	TRUE	671	824	923	923					-1
139398_MH_MC	139398_MH_MC	1	1	1	139398_MH_MC	1	1	1	1	22.9	22.9	22.9	8.4024	70	70	0	29.777	44412000	1				231	464	TRUE	482	590	669	669					-1
13947_MH_MC;43456_MH_MC	13947_MH_MC;43456_MH_MC	1;1	1;1	1;1	13947_MH_MC;43456_MH_MC	2	1	1	1	4.5	4.5	4.5	37.46	333	333;494	0	8.2916	0	1				232	1403	TRUE	1461	1813	2041	2041					-1;-1
139708_MH_MC	139708_MH_MC	1	1	1	139708_MH_MC	1	1	1	1	10.1	10.1	10.1	9.2567	79	79	0.003006	6.0523	0	1				233	706	TRUE	733	897	1006	1006					-1
139914_MH_MC	139914_MH_MC	5	5	5	139914_MH_MC	1	5	5	5	78.3	78.3	78.3	7.1622	60	60	0	31.289	695780000	4				234	643;750;835;1629;2293	True;True;True;True;True	667;782;783;872;1699;2401	820;957;958;1068;2093;2921	918;1074;1075;1200;2350;3260	918;1075;1200;2350;3260	29;30		22;32		-1
21260_MH_MC;14119_MH_MC;42837_MH_MC;120055_MH_MC	21260_MH_MC;14119_MH_MC;42837_MH_MC;120055_MH_MC	2;2;2;1	2;2;2;1	2;2;2;1	21260_MH_MC;14119_MH_MC;42837_MH_MC;120055_MH_MC	4	2	2	2	7	7	7	46.962	399	399;409;580;344	0	14.403	61259000	2				235	564;3034	True;True	586;3166	726;3827;3828	815;4254;4255	815;4255					-1;-1;-1;-1
14200_MH_MC	14200_MH_MC	6	6	6	14200_MH_MC	1	6	6	6	19.1	19.1	19.1	59.438	534	534	0	90.858	294120000	7				236	642;655;1792;1894;2197;2469	True;True;True;True;True;True	666;680;1868;1971;2301;2585	819;837;2294;2416;2797;3138	917;938;2564;2695;2696;3116;3501	917;938;2564;2696;3116;3501					-1
14233_MH_MC;43250_MH_MC	14233_MH_MC;43250_MH_MC	2;2	2;2	2;2	14233_MH_MC;43250_MH_MC	2	2	2	2	2.9	2.9	2.9	66.018	577	577;642	0	11.547	9473800	2				237	637;724	True;True	661;754	812;923	909;1036	909;1036					-1;-1
46849_MH_MC;42811_MH_MC;14287_MH_MC;8044_MH_MC;161548_MH_MC;161547_MH_MC;161549_MH_MC	46849_MH_MC;42811_MH_MC;14287_MH_MC;8044_MH_MC	4;4;4;3;1;1;1	4;4;4;3;1;1;1	4;4;4;3;1;1;1	46849_MH_MC;42811_MH_MC;14287_MH_MC;8044_MH_MC	7	4	4	4	12.5	12.5	12.5	34.729	313	313;313;320;309;46;59;110	0	29.829	107790000	4				238	147;785;2237;2600	True;True;True;True	158;820;2342;2343;2719	218;1006;2843;2844;3293	253;1132;3168;3169;3669	253;1132;3169;3669	31		203		-1;-1;-1;-1;-1;-1;-1
42774_MH_MC;14299_MH_MC	42774_MH_MC;14299_MH_MC	2;2	2;2	2;2	42774_MH_MC;14299_MH_MC	2	2	2	2	4.2	4.2	4.2	80.793	694	694;805	0	16.974	19577000	2				239	1488;1698	True;True	1555;1772	1920;2184	2158;2445	2158;2445					-1;-1
44672_MH_MC;14305_MH_MC	44672_MH_MC;14305_MH_MC	3;3	3;3	3;3	44672_MH_MC;14305_MH_MC	2	3	3	3	5.6	5.6	5.6	83.989	749	749;749	0	41.369	444090000	7				240	1522;1717;2855	True;True;True	1589;1791;2981	1957;1958;1959;2206;2207;3607	2199;2200;2201;2467;2468;4017;4018	2200;2468;4018					-1;-1
92196_MH_MC;14324_MH_MC	92196_MH_MC;14324_MH_MC	1;1	1;1	1;1	92196_MH_MC;14324_MH_MC	2	1	1	1	2.2	2.2	2.2	48.852	417	417;489	0.0010449	6.201	232010000	1				241	1231	TRUE	1286	1599	1794	1794					-1;-1
143375_MH_MC	143375_MH_MC	1	1	1	143375_MH_MC	1	1	1	1	25.8	25.8	25.8	3.9626	31	31	0.0047893	5.9133	549340000	1				242	1595	TRUE	1664	2058	2310	2310		17		5	-1
144_MH_MC;28493_MH_MC;28494_MH_MC;28492_MH_MC	144_MH_MC;28493_MH_MC;28494_MH_MC;28492_MH_MC	4;4;4;3	4;4;4;3	4;4;4;3	144_MH_MC;28493_MH_MC;28494_MH_MC;28492_MH_MC	4	4	4	4	15.2	15.2	15.2	31.655	282	282;306;398;227	0	26.519	50618000	4				243	194;284;1739;2087	True;True;True;True	206;297;1814;2174	281;386;2232;2653	326;447;2497;2959	326;447;2497;2959					-1;-1;-1;-1
1454_MH_MC;1456_MH_MC;1455_MH_MC;15287_MH_MC;163735_MH_MC	1454_MH_MC;1456_MH_MC;1455_MH_MC;15287_MH_MC;163735_MH_MC	2;2;2;2;1	2;2;2;2;1	2;2;2;2;1	1454_MH_MC;1456_MH_MC;1455_MH_MC;15287_MH_MC;163735_MH_MC	5	2	2	2	20.5	20.5	20.5	13.698	117	117;121;121;127;129	0	18.06	152890000	2				244	451;2090	True;True	469;2177	577;2656	656;2962	656;2962					-1;-1;-1;-1;-1
14647_MH_MC	14647_MH_MC	2	2	2	14647_MH_MC	1	2	2	2	9.2	9.2	9.2	27.027	240	240	0	11.881	92205000	1				245	1608;2277	True;True	1677;2383	2071;2898	2325;3232	2325;3232					-1
146884_MH_MC	146884_MH_MC	2	2	2	146884_MH_MC	1	2	2	2	23.6	23.6	23.6	10.96	89	89	0	17.46	170160000	3				246	747;3395	True;True	779;3546;3547	954;4282;4283	1071;4787;4788	1071;4787	32		56		-1
1472_MH_MC	1472_MH_MC	1	1	1	1472_MH_MC	1	1	1	1	7.1	7.1	7.1	24.272	224	224	0	15.163	112140000	5				247	1404	TRUE	1462;1463	1814;1815;1816	2042;2043;2044;2045;2046	2045	33		81		-1
14740_MH_MC;31238_MH_MC	14740_MH_MC;31238_MH_MC	2;2	1;1	1;1	14740_MH_MC;31238_MH_MC	2	2	1	1	7.1	3.6	3.6	32.529	280	280;376	0.0039526	5.9957	0	1				248	1351;1623	True;False	1407;1692	1748;2086	1968;2343	1968;2343					-1;-1
40083_MH_MC;1475_MH_MC;8380_MH_MC;46960_MH_MC;31109_MH_MC;46959_MH_MC;31104_MH_MC;31103_MH_MC;17880_MH_MC	40083_MH_MC;1475_MH_MC;8380_MH_MC;46960_MH_MC;31109_MH_MC;46959_MH_MC;31104_MH_MC;31103_MH_MC;17880_MH_MC	1;1;1;1;1;1;1;1;1	1;1;1;1;1;1;1;1;1	1;1;1;1;1;1;1;1;1	40083_MH_MC;1475_MH_MC;8380_MH_MC;46960_MH_MC;31109_MH_MC;46959_MH_MC;31104_MH_MC;31103_MH_MC;17880_MH_MC	9	1	1	1	2.4	2.4	2.4	42.743	372	372;1447;1517;1923;1923;1993;1993;2098;2098	0	6.7011	15356000	1				249	739	TRUE	771	945	1061	1061					-1;-1;-1;-1;-1;-1;-1;-1;-1
147691_MH_MC	147691_MH_MC	3	3	3	147691_MH_MC	1	3	3	3	37.1	37.1	37.1	11.289	89	89	0	28.692	136520000	3				250	471;725;1418	True;True;True	489;755;1479	598;924;1837	678;1037;2068	678;1037;2068					-1
147720_MH_MC	147720_MH_MC	3	3	3	147720_MH_MC	1	3	3	3	58.4	58.4	58.4	8.8282	77	77	0	50.105	70856000	3				251	535;3056;3405	True;True;True	556;3188;3559	693;3851;4296	781;4281;4807	781;4281;4807					-1
147747_MH_MC	147747_MH_MC	1	1	1	147747_MH_MC	1	1	1	1	14.1	14.1	14.1	9.0507	78	78	0	8.7575	84985000	2				252	1468	TRUE	1535	1898;1899	2135;2136	2136					-1
14783_MH_MC;21972_MH_MC	14783_MH_MC;21972_MH_MC	9;9	9;9	9;9	14783_MH_MC;21972_MH_MC	2	9	9	9	48	48	48	25.614	225	225;269	0	79.162	667780000	9				253	461;1494;1628;1718;2177;2536;2637;2702;3455	True;True;True;True;True;True;True;True;True	479;1561;1698;1792;2281;2652;2757;2824;3610	587;1927;1928;2092;2208;2773;3214;3340;3425;3426;4355	666;2166;2167;2349;2469;3089;3585;3721;3815;3816;4876	666;2167;2349;2469;3089;3585;3721;3815;4876					-1;-1
1482_MH_MC;31138_MH_MC	1482_MH_MC;31138_MH_MC	2;2	2;2	2;2	1482_MH_MC;31138_MH_MC	2	2	2	2	4.7	4.7	4.7	68.978	593	593;595	0	22.012	19832000	2				254	2943;2962	True;True	3072;3091	3722;3741	4141;4161	4141;4161					-1;-1
31142_MH_MC;1483_MH_MC;31144_MH_MC;78391_MH_MC;24480_MH_MC	31142_MH_MC;1483_MH_MC;31144_MH_MC;78391_MH_MC;24480_MH_MC	2;2;2;1;1	2;2;2;1;1	2;2;2;1;1	31142_MH_MC;1483_MH_MC;31144_MH_MC;78391_MH_MC;24480_MH_MC	5	2	2	2	4.2	4.2	4.2	76.199	667	667;779;797;239;576	0	115.98	197520000	3				255	2272;2822	True;True	2378;2948	2892;2893;3570	3226;3227;3975	3226;3975					-1;-1;-1;-1;-1
1492_MH_MC;31157_MH_MC;31158_MH_MC;135661_MH_MC;11747_MH_MC;158580_MH_MC	1492_MH_MC;31157_MH_MC;31158_MH_MC	7;7;4;2;1;1	7;7;4;2;1;1	7;7;4;2;1;1	1492_MH_MC;31157_MH_MC;31158_MH_MC	6	7	7	7	22.3	22.3	22.3	52.482	462	462;577;383;95;103;126	0	58.089	163700000	9				256	868;1293;1725;1935;2542;2753;3174	True;True;True;True;True;True;True	905;1348;1799;2017;2658;2876;3309	1107;1672;2215;2469;3221;3489;3989;3990;3991	1243;1877;2478;2756;3592;3887;4443;4444;4445	1243;1877;2478;2756;3592;3887;4445					-1;-1;-1;-1;-1;-1
150175_MH_MC	150175_MH_MC	1	1	1	150175_MH_MC	1	1	1	1	18.5	18.5	18.5	7.7217	65	65	1	-2	33105000	0	+			257	1640	TRUE	1710	2106	2363	2363		18;19;20		29;36;38	-1
15143_MH_MC;22462_MH_MC;84504_MH_MC;7680_MH_MC;41573_MH_MC	15143_MH_MC;22462_MH_MC;84504_MH_MC;7680_MH_MC;41573_MH_MC	1;1;1;1;1	1;1;1;1;1	1;1;1;1;1	15143_MH_MC;22462_MH_MC;84504_MH_MC;7680_MH_MC;41573_MH_MC	5	1	1	1	3.2	3.2	3.2	47.436	408	408;727;796;1126;1131	0.0010384	6.183	17209000	1				258	1839	TRUE	1916	2350	2623	2623					-1;-1;-1;-1;-1
151740_MH_MC	151740_MH_MC	1	1	1	151740_MH_MC	1	1	1	1	41.2	41.2	41.2	3.9786	34	34	1	-2	0	1	+			259	2112	TRUE	2203	2686	2995	2995	34		1		-1
15179_MH_MC	15179_MH_MC	10	10	10	15179_MH_MC	1	10	10	10	28.6	28.6	28.6	50.37	458	458	0	111.71	743070000	9				260	52;72;196;212;339;409;734;876;1983;3266	True;True;True;True;True;True;True;True;True;True	54;75;208;225;352;427;765;913;2067;3406	73;99;284;301;447;528;937;938;1118;2527;4111	89;119;329;349;513;602;1052;1053;1254;2821;4584	89;119;329;349;513;602;1053;1254;2821;4584					-1
15182_MH_MC;22517_MH_MC;93227_MH_MC	15182_MH_MC;22517_MH_MC;93227_MH_MC	2;2;2	2;2;2	2;2;2	15182_MH_MC;22517_MH_MC;93227_MH_MC	3	2	2	2	17.6	17.6	17.6	18.666	159	159;163;229	0	11.819	42675000	2				261	1203;2945	True;True	1257;3074	1565;3724	1756;4143	1756;4143					-1;-1;-1
2406_MH_MC;2407_MH_MC;33040_MH_MC;33042_MH_MC;15187_MH_MC;22531_MH_MC	2406_MH_MC;2407_MH_MC;33040_MH_MC;33042_MH_MC;15187_MH_MC;22531_MH_MC	1;1;1;1;1;1	1;1;1;1;1;1	1;1;1;1;1;1	2406_MH_MC;2407_MH_MC;33040_MH_MC;33042_MH_MC;15187_MH_MC;22531_MH_MC	6	1	1	1	2.9	2.9	2.9	48.003	412	412;471;771;800;811;1153	0	6.4789	19429000	1				262	1501	TRUE	1568	1936	2175	2175					-1;-1;-1;-1;-1;-1
[truncated: 863 more rows]

## Sheet: M.honghuensis_2_proteinGroups
Protein IDs	Majority protein IDs	Peptide counts (all)	Peptide counts (razor+unique)	Peptide counts (unique)	Fasta headers	Number of proteins	Peptides	Razor + unique peptides	Unique peptides	Sequence coverage [%]	Unique + razor sequence coverage [%]	Unique sequence coverage [%]	Mol. weight [kDa]	Sequence length	Sequence lengths	Q-value	Score	Intensity	MS/MS count	Only identified by site	Reverse	Potential contaminant	id	Peptide IDs	Peptide is razor	Mod. peptide IDs	Evidence IDs	MS/MS IDs	Best MS/MS	Oxidation (M) site IDs	Oxidation (P) site IDs	Oxidation (M) site positions	Oxidation (P) site positions	Taxonomy IDs
[truncated: 1,098 more rows]

[truncated: 6 more sheets: M.wulii_0_proteinGroups, M.wulii_1_proteinGroups, M.wulii_2_proteinGroups, T.kitauei_0_proteinGroups, T.kitauei_1_proteinGroups, T.kitauei_2_proteinGroups]
